# Supplementary material for: Software for Computing and Annotating Genomic Ranges
Source: PLoS Comput Biol. 2013 Aug 8;9(8):e1003118. doi: 10.1371/journal.pcbi.1003118 (PMC3738458; doi:10.1371/journal.pcbi.1003118)
Supplement: Software S1 — The IRanges package. The IRanges package provides efficient low-level and reusable S4 classes for storing and manipulating ranges of integers and compressed, genome-length vectors. (GZ) [file pcbi.1003118.s001.gz]

Archive with 252 entries (243 files):
- IRanges/DESCRIPTION
- IRanges/NAMESPACE
- IRanges/NEWS
- IRanges/R
- IRanges/R/Annotated-class.R
- IRanges/R/AtomicList-class.R
- IRanges/R/AtomicList-impl.R
- IRanges/R/CompressedList-class.R
- IRanges/R/DataFrame-class.R
- IRanges/R/DataFrame-utils.R
- IRanges/R/DataFrameList-class.R
- IRanges/R/DataFrameList-utils.R
- IRanges/R/DataTable-API.R
- IRanges/R/DataTable-stats.R
- IRanges/R/FilterRules-class.R
- IRanges/R/GappedRanges-class.R
- IRanges/R/Grouping-class.R
- IRanges/R/Hits-class.R
- IRanges/R/HitsList-class.R
- IRanges/R/IRanges-class.R
- IRanges/R/IRanges-constructor.R
- IRanges/R/IRanges-utils.R
- IRanges/R/IntervalTree-class.R
- IRanges/R/IntervalTree-utils.R
- IRanges/R/List-class.R
- IRanges/R/MaskCollection-class.R
- IRanges/R/OverlapEncodings-class.R
- IRanges/R/RDApplyParams-class.R
- IRanges/R/RangedData-class.R
- IRanges/R/RangedData-utils.R
- IRanges/R/RangedSelection-class.R
- IRanges/R/Ranges-class.R
- IRanges/R/Ranges-comparison.R
- IRanges/R/RangesList-class.R
- IRanges/R/RangesMapping-class.R
- IRanges/R/Rle-class.R
- IRanges/R/RleViews-class.R
- IRanges/R/RleViews-utils.R
- IRanges/R/RleViewsList-class.R
- IRanges/R/RleViewsList-utils.R
- IRanges/R/S4-utils.R
- IRanges/R/SharedDouble-class.R
- IRanges/R/SharedInteger-class.R
- IRanges/R/SharedRaw-class.R
- IRanges/R/SharedVector-class.R
- IRanges/R/SimpleList-class.R
- IRanges/R/Vector-class.R
- IRanges/R/Views-class.R
- IRanges/R/ViewsList-class.R
- IRanges/R/XDouble-class.R
- IRanges/R/XDoubleViews-class.R
- IRanges/R/XDoubleViews-utils.R
- IRanges/R/XInteger-class.R
- IRanges/R/XIntegerViews-class.R
- IRanges/R/XIntegerViews-utils.R
- IRanges/R/XRaw-class.R
- IRanges/R/XRawList-class.R
- IRanges/R/XRawList-comparison.R
- IRanges/R/XVector-class.R
- IRanges/R/XVectorList-class.R
- IRanges/R/classNameForDisplay-methods.R
- IRanges/R/compact-methods.R
- IRanges/R/compact_bitvector.R
- IRanges/R/coverage-methods.R
- IRanges/R/debug.R
- IRanges/R/encodeOverlaps-methods.R
- IRanges/R/endoapply.R
- IRanges/R/expand-methods.R
- IRanges/R/findOverlaps-methods.R
- IRanges/R/funprog-methods.R
- IRanges/R/int-utils.R
- IRanges/R/inter-range-methods.R
- IRanges/R/intra-range-methods.R
- IRanges/R/isConstant.R
- IRanges/R/nearest-methods.R
- IRanges/R/normarg-utils.R
- IRanges/R/read.Mask.R
- IRanges/R/reverse-methods.R
- IRanges/R/runstat.R
- IRanges/R/setops-methods.R
- IRanges/R/str-utils.R
- IRanges/R/test_IRanges_package.R
- IRanges/R/updateObject-methods.R
- IRanges/R/utils.R
- IRanges/R/zzz.R
- IRanges/TODO
- IRanges/inst
- IRanges/inst/doc
- IRanges/inst/doc/IRangesOverview.R
- IRanges/inst/doc/IRangesOverview.Rnw
- IRanges/inst/doc/IRangesOverview.pdf
- IRanges/inst/doc/RleTricks.R
- IRanges/inst/doc/RleTricks.Rnw
- IRanges/inst/doc/RleTricks.pdf
- IRanges/inst/extdata
- IRanges/inst/extdata/ce2chrM.bed
- IRanges/inst/extdata/ce2chrM.fa.out
- IRanges/inst/extdata/hg18liftAll.lft
- IRanges/inst/extdata/hs_b36v3_chrY.agp
- IRanges/inst/include
- IRanges/inst/include/IRanges_defines.h
- IRanges/inst/include/IRanges_interface.h
- IRanges/inst/include/_IRanges_stubs.c
- IRanges/inst/unitTests
- IRanges/inst/unitTests/test_AtomicList.R
- IRanges/inst/unitTests/test_DataFrame.R
- IRanges/inst/unitTests/test_DataFrameList.R
- IRanges/inst/unitTests/test_DataTable.R
- IRanges/inst/unitTests/test_FilterRules.R
- IRanges/inst/unitTests/test_Hits.R
- IRanges/inst/unitTests/test_HitsList.R
- IRanges/inst/unitTests/test_IRanges-class.R
- IRanges/inst/unitTests/test_IntervalTree.R
- IRanges/inst/unitTests/test_List-class.R
- IRanges/inst/unitTests/test_RDApplyParams.R
- IRanges/inst/unitTests/test_RangedData.R
- IRanges/inst/unitTests/test_Ranges-comparison.R
- IRanges/inst/unitTests/test_RangesList.R
- IRanges/inst/unitTests/test_Rle.R
- IRanges/inst/unitTests/test_RleViews.R
- IRanges/inst/unitTests/test_RleViewsList.R
- IRanges/inst/unitTests/test_XDoubleViews.R
- IRanges/inst/unitTests/test_coverage-methods.R
- IRanges/inst/unitTests/test_expand.R
- IRanges/inst/unitTests/test_funprog-methods.R
- IRanges/inst/unitTests/test_inter-range-methods.R
- IRanges/inst/unitTests/test_intra-range-methods.R
- IRanges/inst/unitTests/test_nearest-methods.R
- IRanges/inst/unitTests/test_setops-methods.R
- IRanges/man
- IRanges/man/Annotated-class.Rd
- IRanges/man/AtomicList-class.Rd
- IRanges/man/DataFrame-class.Rd
- IRanges/man/DataFrameList-class.Rd
- IRanges/man/DataTable-API.Rd
- IRanges/man/DataTable-stats.Rd
- IRanges/man/FilterRules-class.Rd
- IRanges/man/GappedRanges-class.Rd
- IRanges/man/Grouping-class.Rd
- IRanges/man/Hits-class.Rd
- IRanges/man/HitsList-class.Rd
- IRanges/man/IRanges-class.Rd
- IRanges/man/IRanges-constructor.Rd
- IRanges/man/IRanges-internals.Rd
- IRanges/man/IRanges-utils.Rd
- IRanges/man/IRangesList-class.Rd
- IRanges/man/IntervalTree-class.Rd
- IRanges/man/List-class.Rd
- IRanges/man/MaskCollection-class.Rd
- IRanges/man/OverlapEncodings-class.Rd
- IRanges/man/RDApplyParams-class.Rd
- IRanges/man/RangedData-class.Rd
- IRanges/man/RangedDataList-class.Rd
- IRanges/man/RangedSelection-class.Rd
- IRanges/man/Ranges-class.Rd
- IRanges/man/Ranges-comparison.Rd
- IRanges/man/RangesList-class.Rd
- IRanges/man/RangesMapping-class.Rd
- IRanges/man/Rle-class.Rd
- IRanges/man/RleViews-class.Rd
- IRanges/man/RleViewsList-class.Rd
- IRanges/man/SimpleList-class.Rd
- IRanges/man/Vector-class.Rd
- IRanges/man/Views-class.Rd
- IRanges/man/Views-utils.Rd
- IRanges/man/ViewsList-class.Rd
- IRanges/man/XDoubleViews-class.Rd
- IRanges/man/XIntegerViews-class.Rd
- IRanges/man/XRawList-class.Rd
- IRanges/man/XVector-class.Rd
- IRanges/man/XVectorList-class.Rd
- IRanges/man/classNameForDisplay-methods.Rd
- IRanges/man/compact-methods.Rd
- IRanges/man/coverage-methods.Rd
- IRanges/man/encodeOverlaps-methods.Rd
- IRanges/man/endoapply.Rd
- IRanges/man/expand-methods.Rd
- IRanges/man/findOverlaps-methods.Rd
- IRanges/man/funprog-methods.Rd
- IRanges/man/inter-range-methods.Rd
- IRanges/man/intra-range-methods.Rd
- IRanges/man/isConstant.Rd
- IRanges/man/multisplit.Rd
- IRanges/man/nearest-methods.Rd
- IRanges/man/read.Mask.Rd
- IRanges/man/reverse-methods.Rd
- IRanges/man/runstat.Rd
- IRanges/man/score.Rd
- IRanges/man/seqapply.Rd
- IRanges/man/setops-methods.Rd
- IRanges/man/strutils.Rd
- IRanges/man/updateObject-methods.Rd
- IRanges/src
- IRanges/src/AEbufs.c
- IRanges/src/CompressedIRangesList_class.c
- IRanges/src/CompressedList_class.c
- IRanges/src/DataFrame_class.c
- IRanges/src/GappedRanges_class.c
- IRanges/src/Grouping_class.c
- IRanges/src/Hits_class.c
- IRanges/src/IRanges.h
- IRanges/src/IRanges_class.c
- IRanges/src/IRanges_constructor.c
- IRanges/src/IntervalTree.c
- IRanges/src/Ocopy_byteblocks.c
- IRanges/src/R_init_IRanges.c
- IRanges/src/RangedData_class.c
- IRanges/src/Ranges_comparison.c
- IRanges/src/RleViews_utils.c
- IRanges/src/Rle_class.c
- IRanges/src/Rle_utils.c
- IRanges/src/SEXP_utils.c
- IRanges/src/SharedDouble_class.c
- IRanges/src/SharedInteger_class.c
- IRanges/src/SharedRaw_class.c
- IRanges/src/SharedVector_class.c
- IRanges/src/SimpleList_class.c
- IRanges/src/SimpleRangesList_class.c
- IRanges/src/Vector_class.c
- IRanges/src/XDoubleViews_utils.c
- IRanges/src/XIntegerViews_utils.c
- IRanges/src/XRawList_comparison.c
- IRanges/src/XVectorList_class.c
- IRanges/src/XVector_class.c
- IRanges/src/anyMissing.c
- IRanges/src/common.c
- IRanges/src/common.h
- IRanges/src/compact_bitvector.c
- IRanges/src/coverage_methods.c
- IRanges/src/dlist.c
- IRanges/src/dlist.h
- IRanges/src/encodeOverlaps_methods.c
- IRanges/src/errCatch.h
- IRanges/src/errabort.c
- IRanges/src/errabort.h
- IRanges/src/hash_utils.c
- IRanges/src/int_utils.c
- IRanges/src/inter_range_methods.c
- IRanges/src/localmem.c
- IRanges/src/localmem.h
- IRanges/src/memalloc.c
- IRanges/src/memalloc.h
- IRanges/src/rbTree.c
- IRanges/src/rbTree.h
- IRanges/src/safe_arithm.c
- IRanges/src/sort_utils.c
- IRanges/src/str_utils.c
- IRanges/src/ucsc_handlers.c
- IRanges/src/ucsc_handlers.h
- IRanges/src/vector_copy.c
- IRanges/tests
- IRanges/tests/IRanges_unit_tests.R
