# Supplementary material for: Software for Computing and Annotating Genomic Ranges
Source: PLoS Comput Biol. 2013 Aug 8;9(8):e1003118. doi: 10.1371/journal.pcbi.1003118 (PMC3738458; doi:10.1371/journal.pcbi.1003118)
Supplement: Software S1 — The IRanges package. The IRanges package provides efficient low-level and reusable S4 classes for storing and manipulating ranges of integers and compressed, genome-length vectors. (GZ) [file pcbi.1003118.s001.gz › IRanges/NAMESPACE]

useDynLib(IRanges)

import(methods)
importFrom(utils, head, read.table, tail, stack, relist)
importFrom(stats, start, end, var, cov, cor, sd, median, quantile, mad,
           IQR, smoothEnds, runmed, window, "window<-", aggregate,
           na.omit, na.exclude, complete.cases, setNames)

import(BiocGenerics)
importFrom(stats4, summary, update)
importFrom(parallel, mclapply, mcmapply)

exportClasses(
    characterORNULL, functionORNULL,
    Annotated,
    DataTable, DataTableORNULL,
    Vector,
    List, SimpleList, CompressedList,
    Ranges, RangesORmissing,
    IRanges, NormalIRanges,
    IntervalTree,
    Grouping, H2LGrouping, Dups,
    Partitioning, PartitioningByEnd, PartitioningByWidth,
    SharedVector, SharedVector_Pool,
    SharedRaw, SharedRaw_Pool,
    SharedInteger, SharedDouble,
    Views,
    XVector, XRaw, XInteger, XDouble,
    GroupedIRanges, XVectorList, XRawList,
    XIntegerViews,
    Rle, RleViews,
    MaskCollection,
    AtomicList, CompressedAtomicList, SimpleAtomicList,
    LogicalList, CompressedLogicalList, SimpleLogicalList,
    IntegerList, CompressedIntegerList, SimpleIntegerList,
    NumericList, CompressedNumericList, SimpleNumericList,
    ComplexList, CompressedComplexList, SimpleComplexList,
    CharacterList, CompressedCharacterList, SimpleCharacterList,
    RawList, CompressedRawList, SimpleRawList,
    RleList, CompressedRleList, SimpleRleList,
    RangesList, SimpleRangesList,
    IRangesList, CompressedIRangesList, SimpleIRangesList,
    NormalIRangesList, CompressedNormalIRangesList, SimpleNormalIRangesList,
    GappedRanges,
    ViewsList, SimpleViewsList,
    RleViewsList, SimpleRleViewsList,
    DataFrame,
    DataFrameList, SimpleDataFrameList,
    SplitDataFrameList, CompressedSplitDataFrameList, SimpleSplitDataFrameList,
    RangedData, RangedDataList, FilterRules, RDApplyParams,
    Hits, HitsList,
    OverlapEncodings,
    RangedSelection, RangesMapping
)


### - - - - - - - - - - - - - - - - - - - - - - - - - - - - - - - - - - - - -
### Export S3 methods
###

S3method(as.list, List)
S3method(as.list, SimpleList)
S3method(as.list, CompressedList)
S3method(as.list, Rle)
S3method(as.list, CompressedNormalIRangesList)
S3method(as.list, Hits)

S3method(duplicated, Ranges)
S3method(duplicated, Dups)
S3method(duplicated, DataTable)
S3method(duplicated, Rle)
S3method(duplicated, AtomicList)
S3method(duplicated, CompressedAtomicList)
S3method(duplicated, XRawList)

S3method(levels, Rle)
S3method(levels, OverlapEncodings)

S3method(sort, Vector)
S3method(sort, Rle)
S3method(sort, RleList)

S3method(unique, Vector)
S3method(unique, DataTable)
S3method(unique, Rle)
S3method(unique, CompressedAtomicList)
S3method(unique, CompressedRleList)
S3method(unique, SimpleRleList)

S3method(window, Vector)
S3method(window, NULL)
S3method(window, vector)
S3method(window, factor)
S3method(window, DataTable)
S3method(window, IRanges)
S3method(window, Rle)
S3method(window, GappedRanges)
S3method(window, XVector)
S3method(window, GroupedIRanges)
S3method(window, XVectorList)

S3method(`window<-`, Vector)
S3method(`window<-`, vector)
S3method(`window<-`, factor)
S3method(`window<-`, DataTable)
S3method(`window<-`, RangedData)

### We also export them thru the export() directive so that (a) they can be
### called directly, (b) tab-completion on the name of the generic shows them,
### and (c) methods() doesn't asterisk them.
export(
    as.list.List,
    as.list.SimpleList,
    as.list.CompressedList,
    as.list.Rle,
    as.list.CompressedNormalIRangesList,
    as.list.Hits,

    duplicated.Ranges,
    duplicated.Dups,
    duplicated.DataTable,
    duplicated.Rle,
    duplicated.AtomicList,
    duplicated.CompressedAtomicList,
    duplicated.XRawList,

    levels.Rle,
    levels.OverlapEncodings,

    sort.Vector,
    sort.Rle,
    sort.RleList,

    unique.Vector,
    unique.DataTable,
    unique.Rle,
    unique.CompressedAtomicList,
    unique.CompressedRleList,
    unique.SimpleRleList,

    window.Vector,
    window.NULL,
    window.vector,
    window.factor,
    window.DataTable,
    window.IRanges,
    window.Rle,
    window.GappedRanges,
    window.XVector,
    window.GroupedIRanges,
    window.XVectorList,

    "window<-.Vector",
    "window<-.vector",
    "window<-.factor",
    "window<-.DataTable",
    "window<-.RangedData"
)


### - - - - - - - - - - - - - - - - - - - - - - - - - - - - - - - - - - - - -
### Export S4 methods for generics not defined in IRanges
###

exportMethods(
    length, "length<-",
    names, "names<-",
    nrow, NROW,
    ncol, NCOL,
    dim,
    rownames, "rownames<-",
    colnames, "colnames<-",
    dimnames, "dimnames<-",
    "[", "[<-", "[[", "[[<-", "$", "$<-",
    as.vector,
    as.logical, as.integer, as.numeric, as.complex, as.character, as.raw,
    as.factor,
    as.matrix,
    as.data.frame,
    as.list,
    as.table,
    toString,
    coerce,
    c,
    show,
    "==", "!=", "<=", ">=", "<", ">",
    duplicated, match, "%in%",
    order, sort, rank, is.unsorted,
    Ops, Math, Math2, Summary, Complex,
    summary,
    rev,
    rep,
    head, tail,
    drop,
    start, end,
    min, max, range, which.max, which.min,
    diff,
    mean, var, cov, cor, sd, median, quantile, mad, IQR, smoothEnds, runmed,
    subset, window, "window<-", aggregate,
    nchar, substr, substring, chartr, tolower, toupper, sub, gsub,
    levels, "levels<-",
    unlist, stack, "split<-", unsplit,
    relist,
    update,
    append,
    "!", which,
    ifelse,
    merge,
    split,
    with, within,
    t,
    is.na, na.omit, na.exclude, complete.cases,
    by, 
    cbind, rbind,
    eval,
    lapply, sapply,
    mapply,
    pmax, pmin, pmax.int, pmin.int,
    paste,
    Reduce, Filter, Find, Map, Position,
    rep.int,
    table,
    tapply,
    union, intersect, setdiff,
    unique,
    xtabs,
    updateObject
)


### - - - - - - - - - - - - - - - - - - - - - - - - - - - - - - - - - - - - -
### Export non-generic functions
###

export(
    setValidity2, new2, setMethods,
    .Call2,
    isTRUEorFALSE, isSingleInteger, isSingleNumber, isSingleString,
    isSingleNumberOrNA, isSingleStringOrNA,
    recycleIntegerArg, recycleNumericArg,
    fold,
    safeExplode,
    strsplitAsListOfIntegerVectors,
    svn.time,
    multisplit,
    seqapply, mseqapply, tseqapply, seqsplit, seqby,
    splitAsList,
    solveUserSEW0, IRanges, solveUserSEW,
    successiveIRanges,
    breakInChunks,
    whichAsIRanges,
    asNormalIRanges,
    rangeComparisonCodeToLetter,
    IntervalTree,
    H2LGrouping, Dups, PartitioningByEnd, PartitioningByWidth,
    tofactor,
    RangedData, RangedDataList,
    RangedSelection,
    FilterRules, RDApplyParams,
    RangesList,
    IRangesList,
    RleViewsList,
    remapHits,
    hits,
    "%over%", "%within%",
    encodeOverlaps1, RangesList_encodeOverlaps,
    MaskCollection.show_frame,
    Mask,
    read.gapMask,
    read.agpMask,
    read.liftMask,
    read.rmMask,
    read.trfMask,
    ##read.chain,
    SharedVector.compare,
    SharedVector.copy,
    SharedRaw,
    SharedRaw.readInts, SharedRaw.writeInts,
    SharedRaw.read, SharedRaw.write,
    SharedRaw.readComplexes,
    #SharedInteger, SharedInteger.read, SharedInteger.write,
    #SharedDouble, SharedDouble.read, SharedDouble.write,
    XRaw, XInteger, XDouble, XNumeric,
    XVectorList,
    unlist_list_of_XVectorList, unsplit_list_of_XVectorList,
    newViews, successiveViews,
    SimpleList, DataFrame,
    LogicalList, IntegerList, NumericList, ComplexList,
    CharacterList, RawList, RleList,
    DataFrameList, SplitDataFrameList
)


### - - - - - - - - - - - - - - - - - - - - - - - - - - - - - - - - - - - - -
### Export S4 generics defined in IRanges + export corresponding methods
###

export(
    ## isConstant.R:
    isConstant,

    ## endoapply.R:
    endoapply, mendoapply,

    ## runstat.R:
    runsum, runmean, runwtsum, runq,

    ## Annotated-class.R:
    metadata, "metadata<-",

    ## Vector-class.R:
    elementMetadata, "elementMetadata<-",
    mcols, "mcols<-",
    values, "values<-",
    rename,
    subsetByRanges, seqselect, "seqselect<-",
    splitAsListReturnedClass,
    mstack,
    shiftApply,

    ## List-class.R:
    elementType, elementLengths,
    isEmpty, revElements,
    as.env,
    
    ## Ranges-class.R:
    width,
    mid,
    "start<-",
    "width<-",
    "end<-",
    isNormal, whichFirstNotNormal,

    ## Ranges-comparison.R
    compare,
    findMatches, countMatches,

    ## Views-class.R:
    subject,
    ranges, "ranges<-",
    Views,
    trim, subviews,
    viewApply, viewMins, viewMaxs, viewSums, viewMeans,
    viewWhichMins, viewWhichMaxs, viewRangeMins, viewRangeMaxs,

    ## Grouping-class.R:
    nobj, grouplength, members, vmembers, togroup, togrouplength,
    high2low, low2high, grouprank, togrouprank,

    ## Rle-class.R:
    runLength, runValue, nrun, "runLength<-", "runValue<-",
    Rle, 
    findRange, findRun,
    splitRanges,

    ## RleViews-class.R:
    slice,

    ## DataFrameList-class.R:
    columnMetadata, "columnMetadata<-",

    ## RangesList-class.R:
    universe, "universe<-", space,

    ## GappedRanges-class.R:
    ngap,

    ## MaskCollection-class.R:
    nir_list,
    active, "active<-",
    desc, "desc<-",
    maskedwidth, maskedratio,
    collapse,

    ## RangedData-class.R:
    score, "score<-",

    ## RangedData-utils.R:
    rdapply,

    ## FilterRules-class.R:
    evalSeparately, subsetByFilter, params,

    ## RDApplyParams-class.R:
    rangedData, "rangedData<-",
    applyFun, "applyFun<-",
    applyParams, "applyParams<-",
    ##excludePattern, "excludePattern<-",
    filterRules, "filterRules<-",
    simplify, "simplify<-",
    reducerFun, "reducerFun<-",
    reducerParams, "reducerParams<-",
    iteratorFun, "iteratorFun<-",

    ## Hits-class.R:
    queryHits, subjectHits,
    queryLength, subjectLength,
    countQueryHits, countSubjectHits,

    ## RangesMapping-class.R:
    map, pmap,

    ## OverlapEncodings-class.R:
    Loffset, Roffset, encoding, flippedQuery,
    Lencoding, Rencoding, Lngap, Rngap,

    ## XVector-class.R:
    subseq, "subseq<-",

    ## intra-range-methods.R:
    shift, narrow, flank, reflect, resize, promoters, restrict, threebands,

    ## inter-range-methods.R:
    reduce, gaps, disjoin, isDisjoint, disjointBins,

    ## setops-methods.R:
    punion, pintersect, psetdiff, pgap,

    ## findOverlaps-methods.R:
    findOverlaps, countOverlaps, overlapsAny, subsetByOverlaps,

    ## nearest-methods.R:
    precede, follow, nearest, distance, distanceToNearest,

    ## encodeOverlaps-methods.R:
    encodeOverlaps,

    ## compact-methods.R:
    xvcopy, compact,

    ## reverse-methods.R:
    reverse,

    ## coverage-methods.R:
    coverage,

    ## expand-methods.R:
    expand,

    ## classNameForDisplay-methods.R
    classNameForDisplay
)

### Exactly the same list as above.
exportMethods(
    isConstant,
    endoapply, mendoapply,
    runsum, runmean, runwtsum, runq,
    metadata, "metadata<-",
    elementMetadata, "elementMetadata<-",
    mcols, "mcols<-",
    values, "values<-",
    rename,
    subsetByRanges, seqselect, "seqselect<-",
    splitAsListReturnedClass, 
    mstack,
    shiftApply,
    elementType, elementLengths,
    isEmpty, revElements,
    as.env,
    width,
    mid,
    "start<-",
    "width<-",
    "end<-",
    isNormal, whichFirstNotNormal,
    compare,
    findMatches, countMatches,
    subject,
    ranges, "ranges<-",
    Views,
    trim, subviews,
    viewApply, viewMins, viewMaxs, viewSums, viewMeans,
    viewWhichMins, viewWhichMaxs, viewRangeMins, viewRangeMaxs,
    nobj, grouplength, members, vmembers, togroup, togrouplength,
    high2low, low2high, grouprank, togrouprank,
    runLength, runValue, nrun, "runLength<-", "runValue<-",
    Rle,
    findRange, findRun,
    splitRanges,
    slice,
    columnMetadata, "columnMetadata<-",
    universe, "universe<-", space,
    ngap,
    nir_list,
    active, "active<-",
    desc, "desc<-",
    maskedwidth, maskedratio,
    collapse,
    score, "score<-",
    rdapply,
    evalSeparately, subsetByFilter, params,
    rangedData, "rangedData<-",
    applyFun, "applyFun<-",
    applyParams, "applyParams<-",
    ##excludePattern, "excludePattern<-",
    filterRules, "filterRules<-",
    simplify, "simplify<-",
    reducerFun, "reducerFun<-",
    reducerParams, "reducerParams<-",
    iteratorFun, "iteratorFun<-",
    queryHits, subjectHits,
    queryLength, subjectLength,
    countQueryHits, countSubjectHits,
    map, pmap,
    Loffset, Roffset, encoding, flippedQuery,
    Lencoding, Rencoding, Lngap, Rngap,
    subseq, "subseq<-",
    shift, narrow, flank, reflect, resize, promoters, restrict, threebands,
    reduce, gaps, disjoin, isDisjoint, disjointBins,
    punion, pintersect, psetdiff, pgap,
    findOverlaps, countOverlaps, overlapsAny, subsetByOverlaps,
    precede, follow, nearest, distance, distanceToNearest,
    encodeOverlaps,
    xvcopy, compact,
    reverse,
    coverage,
    expand,
    classNameForDisplay
)
