# Supplementary material for: Software for Computing and Annotating Genomic Ranges
Source: PLoS Comput Biol. 2013 Aug 8;9(8):e1003118. doi: 10.1371/journal.pcbi.1003118 (PMC3738458; doi:10.1371/journal.pcbi.1003118)
Supplement: Software S1 — The IRanges package. The IRanges package provides efficient low-level and reusable S4 classes for storing and manipulating ranges of integers and compressed, genome-length vectors. (GZ) [file pcbi.1003118.s001.gz › IRanges/R/AtomicList-class.R]

### =========================================================================
### AtomicList objects
### -------------------------------------------------------------------------

## A list that holds atomic objects

setClass("AtomicList", representation("VIRTUAL"),
        prototype = prototype(elementType = "logical"),
        contains = "List")

setClass("LogicalList", representation("VIRTUAL"),
         prototype = prototype(elementType = "logical"),
         contains = "AtomicList")

setClass("IntegerList", representation("VIRTUAL"),
         prototype = prototype(elementType = "integer"),
         contains = "AtomicList")

setClass("NumericList", representation("VIRTUAL"),
         prototype = prototype(elementType = "numeric"),
         contains = "AtomicList")

setClass("ComplexList", representation("VIRTUAL"),
         prototype = prototype(elementType = "complex"),
         contains = "AtomicList")

setClass("CharacterList", representation("VIRTUAL"),
         prototype = prototype(elementType = "character"),
         contains = "AtomicList")

setClass("RawList", representation("VIRTUAL"),
         prototype = prototype(elementType = "raw"),
         contains = "AtomicList")

setClass("RleList", representation("VIRTUAL"),
         prototype = prototype(elementType = "Rle"),
         contains = "AtomicList")
