# Supplementary material for: Software for Computing and Annotating Genomic Ranges
Source: PLoS Comput Biol. 2013 Aug 8;9(8):e1003118. doi: 10.1371/journal.pcbi.1003118 (PMC3738458; doi:10.1371/journal.pcbi.1003118)
Supplement: Software S1 — The IRanges package. The IRanges package provides efficient low-level and reusable S4 classes for storing and manipulating ranges of integers and compressed, genome-length vectors. (GZ) [file pcbi.1003118.s001.gz › IRanges/R/AtomicList-impl.R]

### =========================================================================
### AtomicList object implementations
### -------------------------------------------------------------------------

## Possible optimizations for compressed lists:
## - order/sort: unlist, order by split factor first
## - sum/mean: unlist, rowsum() with split factor
## - cumsum: unlist, cumsum and subtract offsets

.ATOMIC_TYPES <- c("logical", "integer", "numeric", "complex",
                   "character", "raw")
setClassUnion("atomic", .ATOMIC_TYPES)

## A list that holds atomic objects

setClass("CompressedAtomicList",
         contains =  c("AtomicList", "CompressedList"),
         representation("VIRTUAL"))

setClass("SimpleAtomicList",
         contains =  c("AtomicList", "SimpleList"),
         representation("VIRTUAL"))
 
setClass("CompressedLogicalList",
         prototype = prototype(elementType = "logical",
                               unlistData = logical()),
         contains = c("LogicalList", "CompressedAtomicList"))
setClass("SimpleLogicalList",
         prototype = prototype(elementType = "logical"),
         contains = c("LogicalList", "SimpleAtomicList"))

setClass("CompressedIntegerList",
         prototype = prototype(elementType = "integer",
                               unlistData = integer()),
         contains = c("IntegerList", "CompressedAtomicList"))
setClass("SimpleIntegerList",
         prototype = prototype(elementType = "integer"),
         contains = c("IntegerList", "SimpleAtomicList"))

setClass("CompressedNumericList",
         prototype = prototype(elementType = "numeric",
                               unlistData = numeric()),
         contains = c("NumericList", "CompressedAtomicList"))
setClass("SimpleNumericList",
         prototype = prototype(elementType = "numeric"),
         contains = c("NumericList", "SimpleAtomicList"))

setClass("CompressedComplexList",
         prototype = prototype(elementType = "complex",
                               unlistData = complex()),
         contains = c("ComplexList", "CompressedAtomicList"))
setClass("SimpleComplexList",
         prototype = prototype(elementType = "complex"),
         contains = c("ComplexList", "SimpleAtomicList"))

setClass("CompressedCharacterList",
         prototype = prototype(elementType = "character",
                               unlistData = character()),
         contains = c("CharacterList", "CompressedAtomicList"))
setClass("SimpleCharacterList",
         prototype = prototype(elementType = "character"),
         contains = c("CharacterList", "SimpleAtomicList"))

setClass("CompressedRawList",
         prototype = prototype(elementType = "raw",
                               unlistData = raw()),
         contains = c("RawList", "CompressedAtomicList"))
setClass("SimpleRawList",
         prototype = prototype(elementType = "raw"),
         contains = c("RawList", "SimpleAtomicList"))

setClass("CompressedRleList",
         prototype = prototype(elementType = "Rle",
                               unlistData = new("Rle")),
         contains = c("RleList", "CompressedAtomicList"))
setClass("SimpleRleList",
         prototype = prototype(elementType = "Rle"),
         contains = c("RleList", "SimpleAtomicList"))


### - - - - - - - - - - - - - - - - - - - - - - - - - - - - - - - - - - - - -
### Constructors
###

.dotargsAsList <- function(type, ...) {
  listData <- list(...)
  if (length(listData) == 1) {
      arg1 <- listData[[1]]
      if (is.list(arg1) || is(arg1, "List"))
        listData <- arg1
      else if (type == "integer" && class(arg1) == "character")
        listData <- strsplitAsListOfIntegerVectors(arg1) # weird special case
  }
  listData
}

AtomicListConstructor <- function(type, compress.default = TRUE) {
  constructor <- eval(substitute(function(..., compress = compress.default) {
    if (!isTRUEorFALSE(compress))
      stop("'compress' must be TRUE or FALSE")
    listData <- .dotargsAsList(type, ...)
    CompressedOrSimple <- if (compress) "Compressed" else "Simple"
    if (is(listData, listClassName(CompressedOrSimple, type)))
      listData
    else CoercerToAtomicList(type, compress)(listData)
  }, list(type = type)))
  formals(constructor)$compress <- compress.default
  constructor
}

LogicalList <- AtomicListConstructor("logical")
IntegerList <- AtomicListConstructor("integer")
NumericList <- AtomicListConstructor("numeric")
ComplexList <- AtomicListConstructor("complex")
CharacterList <- AtomicListConstructor("character")
RawList <- AtomicListConstructor("raw")
RleList <- AtomicListConstructor("Rle", compress.default = FALSE)

atomicElementListClass <- function(x) {
  if (is(x, "Rle"))
    ans <- "RleList"
  else if (is.raw(x))
    ans <- "RawList"
  else if (is.logical(x))
    ans <- "LogicalList"
  else if (is.integer(x))
    ans <- "IntegerList"
  else if (is.numeric(x))
    ans <- "NumericList"
  else if (is.complex(x))
    ans <- "ComplexList"
  else if (is.character(x))
    ans <- "CharacterList"
  else
    ans <- NA_character_
  ans
}

### FIXME: these seem very similar to castList().

SimpleAtomicList <- function(listData) {
  classOrder <-
    c("RleList", "CharacterList", "ComplexList", "NumericList",
      "IntegerList", "LogicalList", "RawList")
  uniqueClasses <-
    unique(unlist(lapply(listData, atomicElementListClass), use.names=FALSE))
  if (anyMissing(uniqueClasses))
    stop("cannot create a SimpleAtomicList with non-atomic elements")
  baseClass <- classOrder[min(match(uniqueClasses, classOrder))]
  do.call(baseClass, c(listData, compress = FALSE))
}

CompressedAtomicList <- function(unlistData, partitioning) {
  classOrder <-
    c("RleList", "CharacterList", "ComplexList", "NumericList",
      "IntegerList", "LogicalList", "RawList")
  baseClass <- atomicElementListClass(unlistData)
  if (is.na(baseClass))
    stop("cannot create a CompressedAtomicList with non-atomic elements")
  new2(paste("Compressed", baseClass, sep = ""), unlistData = unlistData,
       partitioning = partitioning, check = FALSE)
}

CompressedAtomicListFromList <- function(listData) {
  classOrder <-
    c("RleList", "CharacterList", "ComplexList", "NumericList",
      "IntegerList", "LogicalList", "RawList")
  uniqueClasses <-
    unique(unlist(lapply(listData, atomicElementListClass), use.names=FALSE))
  if (anyMissing(uniqueClasses))
    stop("cannot create a SimpleAtomicList with non-atomic elements")
  baseClass <- classOrder[min(match(uniqueClasses, classOrder))]
  do.call(baseClass, c(listData, compress = TRUE))
}

### - - - - - - - - - - - - - - - - - - - - - - - - - - - - - - - - - - - - -
### Iteration
###

setMethod("lapply", "CompressedAtomicList",
          function(X, FUN, ...)
          {
            if (is(X, "CompressedRleList")) {
              callNextMethod(X, FUN, ...)
            } else {
              lapply(as.list(X), FUN, ...)
            }
          })

### - - - - - - - - - - - - - - - - - - - - - - - - - - - - - - - - - - - - -
### Coercion
###

setMethod("as.list", "CompressedAtomicList",
          function(x, use.names = TRUE) {
              if (is(x, "CompressedRleList")) {
                  callNextMethod()
              } else {
                  codes <- seq_len(length(x))
                  ans <-
                    split(x@unlistData,
                          structure(rep.int(codes, elementLengths(x)),
                                    levels = as.character(codes),
                                    class = "factor"))
                  if (use.names) {
                      names(ans) <- names(x)
                  } else {
                      names(ans) <- NULL
                  }
                  ans
              }
          })

setAs("CompressedAtomicList", "list", function(from) as.list(from))

### Equivalent to 'as.vector(as.list(x), mode=mode)' but faster on
### CompressedAtomicList objects (10x, 75x, or more, depending on 'length(x)').
setMethod("as.vector", "AtomicList",
    function(x, mode="any")
    {
        valid_modes <- c("any", .ATOMIC_TYPES, "double", "list")
        mode <- match.arg(mode, valid_modes)
        if (mode %in% c("any", "list"))
            return(as.list(x))
        elt_lens <- elementLengths(x)
        if (any(elt_lens > 1L))
            stop("coercing an AtomicList object to an atomic vector ",
                 "is supported only for\n",
                 "  objects with top-level elements of length <= 1")
        ans <- base::rep.int(as.vector(NA, mode=mode), length(x))
        ans[elt_lens == 1L] <- as.vector(unlist(x, use.names=FALSE), mode=mode)
        ans
    }
)

setMethod("drop", "AtomicList", function(x) {
  lens <- elementLengths(x)
  if (any(lens > 1))
    stop("All element lengths must be <= 1")
  x_dropped <- rep.int(NA, sum(lens))
  x_dropped[lens > 0] <- unlist(x, use.names = FALSE)
  names(x_dropped) <- names(x)
  x_dropped
})

CoercerToAtomicList <- function(type, compress) {
  .coerceToList <- if (compress) coerceToList else coerceToSimpleList
  function(from) {
    .coerceToList(from, type)
  }
}

setAtomicListCoercions <- function(type) {
  CompressedClass <- listClassName("Compressed", type)
  SimpleClass <- listClassName("Simple", type)
  Class <- listClassName("", type)
  setAs("ANY", CompressedClass, CoercerToAtomicList(type, compress = TRUE))
  setAs("ANY", SimpleClass, CoercerToAtomicList(type, compress = FALSE))
  setAs("ANY", Class, CoercerToAtomicList(type, compress = TRUE))
}

setAtomicListCoercions("logical")
setAtomicListCoercions("integer")
setAtomicListCoercions("numeric")
setAtomicListCoercions("complex")
setAtomicListCoercions("character")
setAtomicListCoercions("raw")
setAtomicListCoercions("Rle")

### - - - - - - - - - - - - - - - - - - - - - - - - - - - - - - - - - - - - -
### Group generic methods
###

emptyOpsReturnValue <- function(.Generic, e1, e2, compress) {
  dummy.vector <- do.call(.Generic,
                          list(vector(e1@elementType), vector(e2@elementType)))
  CoercerToAtomicList(NULL, compress)(dummy.vector)
}

recycleList <- function(x, length.out) {
  if (length.out %% length(x) > 0L)
    warning("shorter object is not a multiple of longer object length")
  rep(x, length.out = length.out)
}

setMethod("Ops",
          signature(e1 = "SimpleAtomicList", e2 = "SimpleAtomicList"),
          function(e1, e2)
          {
              if (length(e1) == 0L || length(e2) == 0L) {
                return(emptyOpsReturnValue(.Generic, e1, e2, compress = FALSE))
              }
              n <- max(length(e1), length(e2))
              e1 <- recycleList(e1, n)
              e2 <- recycleList(e2, n)
              SimpleAtomicList(Map(.Generic, e1, e2))
          })

repLengthOneElements <- function(x, times) {
  x@unlistData <- rep(x@unlistData, times)
  x@partitioning@end <- cumsum(times)
  x
}

setMethod("Ops",
          signature(e1 = "CompressedAtomicList", e2 = "CompressedAtomicList"),
          function(e1, e2)
          {
              if (length(e1) == 0L || length(e2) == 0L) {
                return(emptyOpsReturnValue(.Generic, e1, e2, compress = TRUE))
              }
              n <- max(length(e1), length(e2))
              e1 <- recycleList(e1, n)
              e2 <- recycleList(e2, n)
              nms <- names(e1)
              if (is.null(nms))
                  nms <- names(e2)
              n1 <- elementLengths(e1)
              n2 <- elementLengths(e2)
              if (any(n1 != n2)) {
                  if (all(n1 == 1L)) {
                    e1 <- repLengthOneElements(e1, n2)
                  } else if (all(n2 == 1L)) {
                    e2 <- repLengthOneElements(e2, n1)
                  } else {
                    u1 <- as.list(e1)
                    u2 <- as.list(e2)
                    zeroLength <- which((n1 == 0L) | (n2 == 0L))
                    empty1 <- e1[[1L]][integer(0)]
                    empty2 <- e2[[1L]][integer(0)]
                    for (i in zeroLength) {
                      u1[[i]] <- empty1
                      u2[[i]] <- empty2
                    }
                    n1[zeroLength] <- 0L
                    n2[zeroLength] <- 0L
                    for (i in which(n1 < n2))
                      u1[[i]] <- rep(u1[[i]], length.out = n2[i])
                    for (i in which(n2 < n1))
                      u2[[i]] <- rep(u2[[i]], length.out = n1[i])
                    partitioningEnd <- cumsum(pmax.int(n1, n2))
                    e1@unlistData <- unlist(u1)
                    e1@partitioning@end <- partitioningEnd
                    e2@unlistData <- unlist(u2)
                    e2@partitioning@end <- partitioningEnd
                  }
              }
              partitioning <- e1@partitioning
              names(partitioning) <- nms
              CompressedAtomicList(callGeneric(e1@unlistData, e2@unlistData),
                                   partitioning = partitioning)
          })

setMethod("Ops",
          signature(e1 = "SimpleAtomicList", e2 = "CompressedAtomicList"),
          function(e1, e2)
          {
              classMap <-
                c("character" = "CharacterList", "complex" = "ComplexList",
                  "numeric" = "NumericList", "integer" = "IntegerList",
                  "logical" = "LogicalList", "raw" = "RawList",
                  "Rle" = "RleList")
              if (sum(as.numeric(elementLengths(e1))) < .Machine$integer.max)
                  e1 <-
                    do.call(classMap[e1@elementType],
                            c(e1@listData, compress = TRUE))
              else
                  e2 <-
                    do.call(classMap[e2@elementType],
                            c(as.list(e2), compress = FALSE))
              callGeneric(e1, e2)
          })


setMethod("Ops",
          signature(e1 = "CompressedAtomicList", e2 = "SimpleAtomicList"),
          function(e1, e2)
          {
              classMap <-
                c("character" = "CharacterList", "complex" = "ComplexList",
                  "numeric" = "NumericList", "integer" = "IntegerList",
                  "logical" = "LogicalList", "raw" = "RawList",
                  "Rle" = "RleList")
              if (sum(as.numeric(elementLengths(e2))) < .Machine$integer.max)
                  e2 <-
                    do.call(classMap[e2@elementType],
                            c(e2@listData, compress = TRUE))
              else
                  e1 <-
                    do.call(classMap[e1@elementType],
                            c(as.list(e1), compress = FALSE))
              callGeneric(e1, e2)
          })

setMethod("Ops",
          signature(e1 = "AtomicList", e2 = "atomic"),
          function(e1, e2)
          {
              e2 <- as(e2, "List")
              callGeneric(e1, e2)
          })

setMethod("Ops",
          signature(e1 = "atomic", e2 = "AtomicList"),
          function(e1, e2)
          {
              e1 <- as(e1, "List")
              callGeneric(e1, e2)
          })

setMethod("Ops",
          signature(e1 = "SimpleAtomicList", e2 = "atomic"),
          function(e1, e2)
          {
              e2 <- as(e2, "SimpleList")
              callGeneric(e1, e2)
          })

setMethod("Ops",
          signature(e1 = "atomic", e2 = "SimpleAtomicList"),
          function(e1, e2)
          {
              e1 <- as(e1, "SimpleList")
              callGeneric(e1, e2)
          })

setMethod("Ops",
          signature(e1 = "CompressedAtomicList", e2 = "atomic"),
          function(e1, e2)
          {
              if (length(e2) > 1) {
                  e2 <- recycleVector(e2, length(e1))
                  e2 <- rep(e2, elementLengths(e1))
              }
              CompressedAtomicList(callGeneric(e1@unlistData, e2),
                                   partitioning = e1@partitioning)
          })

setMethod("Ops",
          signature(e1 = "atomic", e2 = "CompressedAtomicList"),
          function(e1, e2)
          {
              if (length(e1) > 1) {
                  e1 <- recycleVector(e1, length(e2))
                  e1 <- rep(e1, elementLengths(e2))
              }
              CompressedAtomicList(callGeneric(e1, e2@unlistData),
                                   partitioning = e2@partitioning)
          })

setMethod("Math", "CompressedAtomicList",
          function(x) {
              CompressedAtomicList(callGeneric(x@unlistData),
                                   partitioning = x@partitioning)

          })

setMethod("cumsum", "CompressedAtomicList",
          function(x) {
              xunlist <- unlist(x, use.names=FALSE)
              xcumsum <- cumsum(as.numeric(xunlist))
              partition <- PartitioningByEnd(x)
              ans <- xcumsum - rep(xcumsum[start(partition)] -
                  xunlist[start(partition)], width(partition))
              CompressedAtomicList(ans, partitioning=x@partitioning)
          })

setMethod("cumprod", "CompressedAtomicList",
          function(x) {
              lst <- as(x, "list") 
              CompressedAtomicListFromList(lapply(lst, .Generic))
          })

setMethod("cummin", "CompressedAtomicList",
          function(x) {
              lst <- as(x, "list") 
              CompressedAtomicListFromList(lapply(lst, .Generic))
          })

setMethod("cummax", "CompressedAtomicList",
          function(x) {
              lst <- as(x, "list") 
              CompressedAtomicListFromList(lapply(lst, .Generic))
          })

setMethod("Math", "SimpleAtomicList",
          function(x) SimpleAtomicList(lapply(x@listData, .Generic)))

setMethod("Math2", "CompressedAtomicList",
          function(x, digits)
          {
              if (missing(digits))
                  digits <- ifelse(.Generic == "round", 0, 6)
              CompressedAtomicList(callGeneric(x@unlistData, digits = digits),
                                   partitioning = x@partitioning)
          })

setMethod("Math2", "SimpleAtomicList",
          function(x, digits)
          {
              if (missing(digits))
                  digits <- ifelse(.Generic == "round", 0, 6)
              SimpleAtomicList(lapply(x@listData, .Generic, digits = digits))
          })

setMethod("Summary", "AtomicList",
          function(x, ..., na.rm = FALSE) {
            sapply(x, .Generic, na.rm = na.rm)
          })

rowsumCompressedList <- function(x, ..., na.rm = FALSE) {
  x_flat <- unlist(x, use.names = FALSE)
  ans <- vector(class(x_flat), length(x))
  non_empty <- elementLengths(x) > 0
  if (is.logical(x_flat))
    x_flat <- as.integer(x_flat)
  ans[non_empty] <- rowsum(x_flat, togroup(x), reorder = FALSE,
                           na.rm = na.rm)[,1]
  setNames(ans, names(x))
}

setMethod("sum", "CompressedNumericList", rowsumCompressedList)
setMethod("sum", "CompressedIntegerList", rowsumCompressedList)
setMethod("sum", "CompressedLogicalList", rowsumCompressedList)

setMethod("Summary", "CompressedRleList",
          function(x, ..., na.rm = FALSE) {
            toViewFun <- list(max = viewMaxs, min = viewMins, sum = viewSums)
            if (!is.null(viewFun <- toViewFun[[.Generic]])) {
              ans <- viewFun(as(x, "RleViews"), na.rm = na.rm)
              names(ans) <- names(x)
              ans
            }
            else sapply(x, .Generic, na.rm = na.rm)
          })

setMethod("all", "CompressedRleList", function(x, ..., na.rm = FALSE) {
  args <- list(...)
  if (length(args) > 0L)
    stop("Only a single argument in '...' is supported for now")
  if (!isTRUEorFALSE(na.rm))
    stop("'na.rm' must be TRUE or FALSE")
  rv <- runValue(x)
  if (na.rm)
    rv <- rv[!is.na(rv)]
  elen <- elementLengths(rv)
  ans <- elen == 0L
  singletons <- elen == 1L
  ans[singletons] <- unlist(rv, use.names = FALSE)[singletons[togroup(rv)]]
  ans
})

setMethod("Complex", "CompressedAtomicList",
          function(z)
              CompressedAtomicList(callGeneric(z@unlistData),
                                   partitioning = z@partitioning))

setMethod("Complex", "SimpleAtomicList",
          function(z) SimpleAtomicList(lapply(z@listData, .Generic)))

### - - - - - - - - - - - - - - - - - - - - - - - - - - - - - - - - - - - - -
### More list-ized methods
###

setListMethod <- function(f,
                          inputClass,
                          outputBaseClass,
                          whichArg = 1L,
                          remainingSignature = character(),
                          mapply = FALSE,
                          endoapply = FALSE,
                          applyToUnlist = FALSE,
                          where = topenv(parent.frame()))
{
    fargs <- formals(args(get(f)))
    args <- sapply(names(fargs), as.name)
    names(args) <- sub("...", "", names(args), fixed = TRUE)
    if (applyToUnlist) {
        call2 <- as.call(c(as.name("@"), args[[whichArg]], "partitioning"))
        args[[whichArg]] <-
          as.call(c(as.name("@"), args[[whichArg]], "unlistData"))
        call1 <- as.call(c(as.name(f), args))
        call <-
          as.call(c(as.name("new2"), paste("Compressed", outputBaseClass, sep=""),
                    unlistData = call1, partitioning = call2, check = FALSE))
    } else {
        args <- c(args[[whichArg]], as.name(f), args[-whichArg])
        if (endoapply) {
            call <- as.call(c(as.name("endoapply"), args))
        } else if (missing(outputBaseClass)) {
            call <- as.call(c(as.name("sapply"), args, list(simplify = TRUE)))
        } else {
            if (mapply) {
                if (length(args) <= 3) {
                    call <-
                      as.call(c(as.name("mapply"), args[c(2:1,3L)],
                                SIMPLIFY = FALSE))
                } else {
                    call <-
                      as.call(c(as.name("mapply"),
                                args[c(2:1,3L)],
                                MoreArgs =
                                as.call(c(as.name("list"), tail(args, -3))),
                                SIMPLIFY = FALSE))
                }
            } else {
                call <- as.call(c(as.name("lapply"), args))
            }
            if (extends(inputClass, "SimpleList")) {
                call <-
                  as.call(c(as.name("new2"),
                            paste("Simple", outputBaseClass, sep=""),
                            listData = call, check = FALSE))
            } else {
                call <-
                  as.call(c(as.name(outputBaseClass), call, compress = TRUE))
            }
        }
    }
    def <- as.function(c(fargs, call))
    environment(def) <- parent.frame()
    setMethod(f, c(rep("ANY", whichArg - 1L), inputClass, remainingSignature),
              def, where)
}

setAtomicListMethod <- function(f,
                                inputBaseClass = "AtomicList",
                                outputBaseClass,
                                whichArg = 1L,
                                remainingSignature = character(),
                                mapply = FALSE,
                                endoapply = FALSE,
                                applyToUnlist = FALSE,
                                addRleList = TRUE,
                                rleListOutputBaseClass = "RleList",
                                where = topenv(parent.frame()))
{
    if (missing(outputBaseClass)) {
        for (i in inputBaseClass)
            setListMethod(f, i, whichArg = whichArg,
                          remainingSignature = remainingSignature,
                          endoapply = endoapply, where = where)
    } else if (endoapply) {
        setListMethod(f, "AtomicList", whichArg = whichArg,
                      remainingSignature = remainingSignature, endoapply = TRUE,
                      where = where)
    } else {
        setListMethod(f, paste("Simple", inputBaseClass, sep = ""),
                      outputBaseClass = outputBaseClass, whichArg = whichArg,
                      remainingSignature = remainingSignature, mapply = mapply,
                      where = where)
        setListMethod(f, paste("Compressed", inputBaseClass, sep = ""),
                      outputBaseClass = outputBaseClass, whichArg = whichArg,
                      remainingSignature, mapply = mapply,
                      applyToUnlist = applyToUnlist, where = where)
        if (addRleList) {
            setListMethod(f, "SimpleRleList",
                          outputBaseClass = rleListOutputBaseClass,
                          whichArg = whichArg,
                          remainingSignature = remainingSignature,
                          mapply = mapply, where = where)
            setListMethod(f, "CompressedRleList",
                          outputBaseClass = rleListOutputBaseClass,
                          whichArg = whichArg,
                          remainingSignature = remainingSignature,
                          mapply = mapply, applyToUnlist = applyToUnlist,
                          where = where)
        }
    }
}

### - - - - - - - - - - - - - - - - - - - - - - - - - - - - - - - - - - - - -
### General methods
###

setAtomicListMethod("is.na", outputBaseClass = "LogicalList",
                    applyToUnlist = TRUE)

### S3/S4 combo for duplicated.AtomicList
duplicated.AtomicList <- function(x, incomparables=FALSE,
                                     fromLast=FALSE, ...)
{
    if (is(x, "CompressedList"))
        ans_class <- "CompressedLogicalList"
    else
        ans_class <- "SimpleLogicalList"
    ans_listData <- lapply(x, duplicated, incomparables=incomparables,
                                          fromLast=fromLast, ...)
    newList(ans_class, ans_listData)
}
setMethod("duplicated", "AtomicList", duplicated.AtomicList)

### S3/S4 combo for duplicated.CompressedAtomicList
.duplicated.CompressedAtomicList <- function(x, incomparables=FALSE,
                                                fromLast=FALSE)
{
    if (!identical(incomparables, FALSE))
        stop("\"duplicated\" method for CompressedAtomicList objects ",
             "does not support the 'incomparables' argument")
    x_unlistData <- x@unlistData
    sm <- match(x_unlistData, x_unlistData)  # doesn't work on an Rle
    x_group <- rep.int(seq_along(x), elementLengths(x))
    ans_unlistData <- duplicatedIntegerPairs(x_group, sm, fromLast=fromLast)
    relist(ans_unlistData, x)
}
duplicated.CompressedAtomicList <- function(x, incomparables=FALSE,
                                               fromLast=FALSE,
                                               ...)
    .duplicated.CompressedAtomicList(x, incomparables=incomparables,
                                        fromLast=fromLast,
                                        ...)
setMethod("duplicated", "CompressedAtomicList",
          duplicated.CompressedAtomicList)

### S3/S4 combo for unique.CompressedAtomicList
.unique.CompressedAtomicList <- function(x, incomparables=FALSE,
                                            fromLast=FALSE)
{
    if (!identical(incomparables, FALSE))
        stop("\"unique\" method for CompressedAtomicList objects ",
             "does not support the 'incomparables' argument")
    is_dup <- duplicated(x, incomparables=incomparables, fromLast=fromLast)
    x_unlistData <- x@unlistData
    keep_idx <- which(!is_dup@unlistData)
    ans_unlistData <- x_unlistData[keep_idx]
    x_group <- rep.int(seq_along(x), elementLengths(x))
    ans_group <- x_group[keep_idx]
    ans_eltlens <- tabulate(ans_group, nbins=length(x))
    ans_partitioning <- PartitioningByEnd(cumsum(ans_eltlens),
                                          names=names(x))
    relist(ans_unlistData, ans_partitioning)
}
unique.CompressedAtomicList <- function(x, incomparables=FALSE, ...)
    .unique.CompressedAtomicList(x, incomparables=incomparables, ...)
setMethod("unique", "CompressedAtomicList", unique.CompressedAtomicList)

### S3/S4 combo for unique.CompressedRleList
unique.CompressedRleList <- function(x, incomparables=FALSE, ...)
{
    if (is.factor(runValue(x@unlistData)))
        runValue(x@unlistData) <- as.character(runValue(x@unlistData))
    CompressedAtomicListFromList(lapply(x, unique,
                                        incomparables = incomparables,
                                        ...))
}
setMethod("unique", "CompressedRleList", unique.CompressedRleList)

### S3/S4 combo for unique.SimpleRleList
unique.SimpleRleList <- function(x, incomparables=FALSE, ...)
{
    SimpleAtomicList(lapply(x,
        function(y) {
            if (is.factor(runValue(y)))
                runValue(y) <- as.character(runValue(y))
            unique(y, incomparables = incomparables, ...)
        }))
}
setMethod("unique", "SimpleRleList", unique.SimpleRleList)

setAtomicListMethod("match", outputBaseClass = "IntegerList",
                    remainingSignature = "atomic")
setAtomicListMethod("match", outputBaseClass = "IntegerList",
                    remainingSignature = "AtomicList", mapply = TRUE)

setAtomicListMethod("%in%", outputBaseClass = "LogicalList",
                    remainingSignature = "atomic")
setAtomicListMethod("%in%", outputBaseClass = "LogicalList",
                    remainingSignature = "AtomicList", mapply = TRUE)

setMethod("table", "SimpleAtomicList",
          function(...)
          {
              args <- list(...)
              if (length(args) > 1)
                  stop("Only one argument in '...' supported")
              x <- args[[1L]]
              values <-
                as.character(sort(unique(unlist(lapply(x, unique),
                                                use.names=FALSE))))
              zeros <- structure(rep.int(0L, length(values)), names = values)
              if (is.null(names(x)))
                  names(x) <- as.character(seq_len(length(x)))
              structure(do.call(rbind,
                                lapply(x, function(elt) {
                                           eltTable <- table(elt)
                                           out <- zeros
                                           out[names(eltTable)] <- eltTable
                                           out
                                       })), class = "table")
          })

setMethod("table", "CompressedAtomicList",
          function(...)
          {
              args <- list(...)
              if (length(args) > 1)
                  stop("Only one argument in '...' supported")
              x <- args[[1L]]
              nms <- names(x)
              if (is.null(nms)) {
                  nms <- as.character(seq_len(length(x)))
              }
              nms <- factor(rep.int(nms, elementLengths(x)), levels = nms)
              ans <- table(nms, as.vector(unlist(x, use.names = FALSE)))
              names(dimnames(ans)) <- NULL
              ans
          })

setAtomicListMethod("order", outputBaseClass = "IntegerList")

### S3/S4 combo for sort.RleList
sort.RleList <- function(x, decreasing=FALSE, ...)
    endoapply(x, sort, decreasing=decreasing, ...)
setMethod("sort", "RleList", sort.RleList)

setReplaceMethod("seqselect", "SimpleAtomicList",
                 function(x, start = NULL, end = NULL, width = NULL, value)
                 {
                   classOrder <-
                     c("RleList", "CharacterList", "ComplexList",
                       "NumericList", "IntegerList", "LogicalList", "RawList")
                   if (!is.null(value) && !is(value, "AtomicList")) {
                     if (is.list(value))
                       value <- SimpleAtomicList(value)
                     else
                       value <- SimpleAtomicList(list(value))
                   }
                   if (!is.null(value) && !is(value, class(x))) {
                     xClass <-
                       which(unlist(lapply(classOrder,
                                           function(y) is(x, y))))
                     vClass <-
                       which(unlist(lapply(classOrder,
                                           function(y) is(value, y))))
                     if (xClass < vClass) {
                       value <-
                         do.call(classOrder[xClass],
                                 c(value@listData, compress = FALSE))
                     } else {
                       x <-
                         do.call(classOrder[vClass],
                                 c(x@listData, compress = FALSE))
                     }
                   }
                   callNextMethod()
                 })

setReplaceMethod("seqselect", "CompressedAtomicList",
                 function(x, start = NULL, end = NULL, width = NULL, value)
                 {
                   classOrder <-
                     c("Rle" = "RleList",
                       "character" = "CharacterList",
                       "complex" = "ComplexList",
                       "numeric" = "NumericList",
                       "integer" = "IntegerList",
                       "logical", "LogicalList",
                       "raw" = "RawList")
                   if (!is.null(value) && !is(value, "AtomicList")) {
                     if (!is.list(value))
                       value <- list(value)
                     partitioning <-
                       PartitioningByEnd(cumsum(unlist(lapply(value, length),
                                                       use.names=FALSE)),
                                         names = names(value))
                     value <-
                       CompressedAtomicList(do.call(c, unname(value)),
                                            partitioning)
                   }
                   if (!is.null(value) && !is(value, class(x))) {
                     xClass <-
                       which(unlist(lapply(classOrder,
                                           function(y) is(x, y))))
                     vClass <-
                       which(unlist(lapply(classOrder,
                                           function(y) is(value, y))))
                     if (xClass < vClass) {
                       value <-
                         new2(class(x),
                              unlistData =
                              as(value@unlistData, names(classOrder)[xClass]),
                              partitioning = value@partitioning, check = FALSE)
                     } else {
                       x <-
                         new2(class(value),
                              unlistData =
                              as(x@unlistData, names(classOrder)[vClass]),
                              partitioning = x@partitioning, check = FALSE)
                     }
                   }
                   callNextMethod()
                 })

### - - - - - - - - - - - - - - - - - - - - - - - - - - - - - - - - - - - - -
### Logical methods
###

setAtomicListMethod("!", inputBaseClass = "LogicalList", 
                    outputBaseClass = "LogicalList", applyToUnlist = TRUE)
setAtomicListMethod("which", inputBaseClass = "LogicalList",
                    outputBaseClass = "IntegerList",
                    rleListOutputBaseClass = "IntegerList")

setMethod("which", "CompressedLogicalList", function(x) {
  x.flat <- unlist(x, use.names = FALSE)
  part <- PartitioningByEnd(x)
  which.global <- which(x.flat)
  group <- findInterval(which.global, start(part))
  which.local <- which.global - start(part)[group] + 1L
  ans <- seqsplit(which.local, factor(group, seq_len(length(x))))
  names(ans) <- names(x)
  ans
})

### - - - - - - - - - - - - - - - - - - - - - - - - - - - - - - - - - - - - -
### Numerical methods
###


for (i in c("IntegerList", "NumericList", "RleList")) {
    setAtomicListMethod("diff", inputBaseClass = i, endoapply = TRUE)
    setAtomicListMethod("which.max", inputBaseClass = i)
    setAtomicListMethod("which.min", inputBaseClass = i)
    setMethod("pmax", i, function(..., na.rm = FALSE)
                  mendoapply(pmax, ..., MoreArgs = list(na.rm = na.rm)))
    setMethod("pmin", i, function(..., na.rm = FALSE)
                  mendoapply(pmin, ..., MoreArgs = list(na.rm = na.rm)))
    setMethod("pmax.int", i, function(..., na.rm = FALSE)
                  mendoapply(pmax.int, ..., MoreArgs = list(na.rm = na.rm)))
    setMethod("pmin.int", i, function(..., na.rm = FALSE)
                  mendoapply(pmin.int, ..., MoreArgs = list(na.rm = na.rm)))
}

setMethod("mean", "AtomicList",
    function(x, ...) sapply(x, mean, ...)
)

setMethod("var", c("AtomicList", "missing"),
    function(x, y=NULL, na.rm=FALSE, use)
    {
        if (missing(use))
            use <- ifelse(na.rm, "na.or.complete", "everything")
        sapply(x, var, na.rm=na.rm, use=use)
    }
)
setMethod("var", c("AtomicList", "AtomicList"),
    function(x, y=NULL, na.rm=FALSE, use)
    {
        if (missing(use))
            use <- ifelse(na.rm, "na.or.complete", "everything")
        mapply(var, x, y, MoreArgs=list(na.rm=na.rm, use=use))
    }
)

setMethod("cov", c("AtomicList", "AtomicList"),
    function(x, y=NULL,
             use="everything", method=c("pearson", "kendall", "spearman"))
        mapply(cov, x, y, MoreArgs=list(use=use, method=match.arg(method)))
)

setMethod("cor", c("AtomicList", "AtomicList"),
    function(x, y=NULL,
             use="everything", method=c("pearson", "kendall", "spearman"))
        mapply(cor, x, y, MoreArgs=list(use=use, method=match.arg(method)))
)

setMethod("sd", "AtomicList",
    function(x, na.rm=FALSE) sapply(x, sd, na.rm=na.rm)
)

setMethod("median", "AtomicList",
    function(x, na.rm=FALSE) sapply(x, median, na.rm=na.rm)
)

setMethod("quantile", "AtomicList",
    function(x, ...) sapply(x, quantile, ...)
)

setMethod("mad", "AtomicList",
    function(x, center=median(x), constant=1.4826, na.rm=FALSE,
                low=FALSE, high=FALSE)
    {
        if (!missing(center))
            stop("'center' argument is not supported")
        sapply(x, mad, constant=constant, na.rm=na.rm, low=low, high=high)
    }
)

setMethod("IQR", "AtomicList",
    function(x, na.rm=FALSE, type=7) sapply(x, IQR, na.rm=na.rm, type=type)
)

setMethod("which.max", "CompressedRleList",
          function(x) {
            viewWhichMaxs(as(x, "RleViews"), na.rm=TRUE) -
              c(0L, head(cumsum(elementLengths(x)), -1))
          })
setMethod("which.min", "CompressedRleList",
          function(x) {
            viewWhichMins(as(x, "RleViews"), na.rm=TRUE) -
              c(0L, head(cumsum(elementLengths(x)), -1))
          })

### - - - - - - - - - - - - - - - - - - - - - - - - - - - - - - - - - - - - -
### Running window statistic methods
###

setAtomicListMethod("smoothEnds", inputBaseClass = "IntegerList",
                    outputBaseClass = "NumericList",
                    addRleList = FALSE)
setAtomicListMethod("smoothEnds", inputBaseClass = "NumericList",
                    endoapply = TRUE)
setAtomicListMethod("smoothEnds", inputBaseClass = "RleList",
                    endoapply = TRUE)
setMethod("runmed", "CompressedIntegerList",
          function(x, k, endrule = c("median", "keep", "constant"),
                   algorithm = NULL, print.level = 0)
              NumericList(lapply(x, runmed, k = k, endrule = match.arg(endrule),
                                 algorithm = algorithm,
                                 print.level = print.level)))
setMethod("runmed", "SimpleIntegerList",
          function(x, k, endrule = c("median", "keep", "constant"),
                   algorithm = NULL, print.level = 0)
              NumericList(lapply(x, runmed, k = k, endrule = match.arg(endrule),
                                 algorithm = algorithm,
                                 print.level = print.level), compress = FALSE))
setMethod("runmed", "NumericList",
          function(x, k, endrule = c("median", "keep", "constant"),
                   algorithm = NULL, print.level = 0)
              endoapply(x, runmed, k = k, endrule = match.arg(endrule),
                        algorithm = algorithm, print.level = print.level))
setMethod("runmed", "RleList",
          function(x, k, endrule = c("median", "keep", "constant"),
                   algorithm = NULL, print.level = 0)
              endoapply(x, runmed, k = k, endrule = match.arg(endrule)))
setMethod("runmean", "RleList",
          function(x, k, endrule = c("drop", "constant"), na.rm = FALSE)
              endoapply(x, runmean, k = k, endrule = match.arg(endrule),
                        na.rm = na.rm))
setMethod("runsum", "RleList",
          function(x, k, endrule = c("drop", "constant"), na.rm = FALSE)
              endoapply(x, runsum, k = k, endrule = match.arg(endrule),
                        na.rm = na.rm))
setMethod("runwtsum", "RleList",
          function(x, k, wt, endrule = c("drop", "constant"), na.rm = FALSE)
              endoapply(x, runwtsum, k = k, wt = wt,
                        endrule = match.arg(endrule), na.rm = na.rm))
setMethod("runq", "RleList",
          function(x, k, i, endrule = c("drop", "constant"), na.rm = FALSE)
              endoapply(x, runq, k = k, i = i, endrule = match.arg(endrule),
                        na.rm = na.rm))

### - - - - - - - - - - - - - - - - - - - - - - - - - - - - - - - - - - - - -
### Character
###

setAtomicListMethod("nchar", inputBaseClass = "CharacterList",
                    outputBaseClass = "IntegerList", applyToUnlist = TRUE)
## need vectorized start, end
##setAtomicListMethod("substr")
##setAtomicListMethod("substring")
setAtomicListMethod("chartr", inputBaseClass = "CharacterList",
                    outputBaseClass = "CharacterList", whichArg = 3L,
                    applyToUnlist = TRUE)
setAtomicListMethod("tolower", inputBaseClass = "CharacterList",
                    outputBaseClass = "CharacterList",  applyToUnlist = TRUE)
setAtomicListMethod("toupper", inputBaseClass = "CharacterList",
                    outputBaseClass = "CharacterList", applyToUnlist = TRUE)
setAtomicListMethod("sub", inputBaseClass = "CharacterList",
                    outputBaseClass = "CharacterList", whichArg = 3L,
                    applyToUnlist = TRUE)
setAtomicListMethod("gsub", inputBaseClass = "CharacterList",
                    outputBaseClass = "CharacterList", whichArg = 3L,
                    applyToUnlist = TRUE)
### TODO: grep, grepl

### - - - - - - - - - - - - - - - - - - - - - - - - - - - - - - - - - - - - -
### Rle methods
###

setMethod("runValue", "RleList", function(x) {
  seqapply(x, runValue)
})

setMethod("runValue", "CompressedRleList",
    function(x)
    {
        rle <- unlist(x, use.names=FALSE)
        rlePart <- PartitioningByWidth(runLength(rle))
        listPart <- PartitioningByEnd(x)
        ## 'rlePart' cannot contain empty ranges so using
        ## Using 'hit.empty.query.ranges=TRUE' won't affect the result
        ## (because 'rlePart' cannot contain empty ranges) but it makes
        ## findOverlaps_Ranges_Partitioning() just a little bit faster.
        hits <- findOverlaps_Ranges_Partitioning(rlePart, listPart,
                                                 hit.empty.query.ranges=TRUE)
        ans_partitioning <- PartitioningByEnd(subjectHits(hits), NG=length(x))
        ans_unlistData <- runValue(rle)[queryHits(hits)]
        ans <- relist(ans_unlistData, ans_partitioning)
        names(ans) <- names(x)
        ans
    }
)

setMethod("runLength", "RleList", function(x) {
  seqapply(x, runLength)
})

setMethod("runLength", "CompressedRleList", function(x) {
  width(ranges(x))
})

setMethod("ranges", "RleList", function(x) {
  seqapply(x, ranges)
})

diceRangesByList <- function(x, list) {
  listPart <- PartitioningByEnd(list)
  ## 'x' cannot contain empty ranges so using
  ## 'hit.empty.query.ranges=TRUE' won't affect the result but
  ## it makes findOverlaps_Ranges_Partitioning() just a little
  ## bit faster.
  hits <- findOverlaps_Ranges_Partitioning(x, listPart,
                                           hit.empty.query.ranges=TRUE)
  ans_partitioning <- PartitioningByEnd(subjectHits(hits), NG=length(list))
  ans_unlistData <- shift(ranges(hits, x, listPart),
                          1L - start(listPart)[subjectHits(hits)])
  ans <- relist(ans_unlistData, ans_partitioning)
  names(ans) <- names(list)
  ans
}

setMethod("ranges", "CompressedRleList",
    function(x)
    {
      rle <- unlist(x, use.names=FALSE)
      rlePart <- PartitioningByWidth(runLength(rle))
      diceRangesByList(rlePart, x)
    }
)


### - - - - - - - - - - - - - - - - - - - - - - - - - - - - - - - - - - - - -
### The "show" method.
###

.showAtomicList <- function(object, minLines, ...)
{
    len <- length(object)
    k <- min(minLines, len)
    d <- len - minLines 
    for (i in seq_len(k)) {
        nm <- names(object)[i]
        if (length(nm) > 0 && nchar(nm) > 0)
            label <- paste("[[\"", nm, "\"]]", sep = "")
        else
            label <- paste("[[", i, "]]", sep = "")
        if (length(object[[i]]) == 0) {
            cat(label, " ", sep = "")
            print(object[[i]])
        } else {
            cat(labeledLine(label, object[[i]], labelSep = "",
                            count = FALSE))
        }
    }
    if (d > 0)
        cat("...\n<", d,
            ifelse(d == 1,
                   " more element>\n", " more elements>\n"), sep="")
}

setMethod("show", "AtomicList",
          function(object) 
          {
              cat(classNameForDisplay(object), " of length ",
                  length(object), "\n", sep = "")
              .showAtomicList(object, 10) 
          }
)

setMethod("show", "RleList",
          function(object) {
              lo <- length(object)
              k <- min(5, length(object))
              diffK <- lo - 5
              cat(classNameForDisplay(object), " of length ", lo,
                  "\n", sep = "")
              show(as.list(head(object, k)))
              if (diffK > 0)
                  cat("...\n<", diffK,
                      ifelse(diffK == 1,
                             " more element>\n", " more elements>\n"),
                      sep="")
          })

setMethod("showAsCell", "AtomicList",
          function(object) {
              if (length(object) == 0L)
                return(character(0))
              unlist(lapply(object, function(x) {
                str <- paste(as.vector(head(x, 3)), collapse = ",") 
                if (length(x) > 3)
                  str <- paste(str, "...", sep = ",")
                str
              }), use.names = FALSE)
          })
