# Supplementary material for: Software for Computing and Annotating Genomic Ranges
Source: PLoS Comput Biol. 2013 Aug 8;9(8):e1003118. doi: 10.1371/journal.pcbi.1003118 (PMC3738458; doi:10.1371/journal.pcbi.1003118)
Supplement: Software S1 — The IRanges package. The IRanges package provides efficient low-level and reusable S4 classes for storing and manipulating ranges of integers and compressed, genome-length vectors. (GZ) [file pcbi.1003118.s001.gz › IRanges/R/DataFrameList-utils.R]

### =========================================================================
### DataFrameList utilities
### -------------------------------------------------------------------------

### - - - - - - - - - - - - - - - - - - - - - - - - - - - - - - - - - - - - -
### Combining.
###

setMethod("cbind", "DataFrameList",
          function(..., deparse.level=1) mendoapply(cbind, ...))

setMethod("rbind", "DataFrameList",
          function(..., deparse.level=1) mendoapply(rbind, ...))

setMethod("stack", "DataFrameList",
          function(x, index.var = "name")
          {
            DataFrame(.stack.ind(x, index.var), x,
                      row.names = unlist(lapply(x, rownames)))
          })
