# Supplementary material for: Software for Computing and Annotating Genomic Ranges
Source: PLoS Comput Biol. 2013 Aug 8;9(8):e1003118. doi: 10.1371/journal.pcbi.1003118 (PMC3738458; doi:10.1371/journal.pcbi.1003118)
Supplement: Software S1 — The IRanges package. The IRanges package provides efficient low-level and reusable S4 classes for storing and manipulating ranges of integers and compressed, genome-length vectors. (GZ) [file pcbi.1003118.s001.gz › IRanges/R/DataTable-stats.R]

### - - - - - - - - - - - - - - - - - - - - - - - - - - - - - - - - - - - - -
### Statistical routines
###

## TODO: lm, glm, loess, ...

setMethod("xtabs", signature(data = "DataTable"),
          function(formula = ~., data, subset, na.action, exclude = c(NA, NaN),
                   drop.unused.levels = FALSE)
          {
            data <- as.data.frame(data)
            callGeneric()
          })
