# Supplementary material for: Software for Computing and Annotating Genomic Ranges
Source: PLoS Comput Biol. 2013 Aug 8;9(8):e1003118. doi: 10.1371/journal.pcbi.1003118 (PMC3738458; doi:10.1371/journal.pcbi.1003118)
Supplement: Software S1 — The IRanges package. The IRanges package provides efficient low-level and reusable S4 classes for storing and manipulating ranges of integers and compressed, genome-length vectors. (GZ) [file pcbi.1003118.s001.gz › IRanges/R/Ranges-comparison.R]

### =========================================================================
### Comparing and ordering ranges
### -------------------------------------------------------------------------
###


### - - - - - - - - - - - - - - - - - - - - - - - - - - - - - - - - - - - - -
### compare()
###
### Doing 'compare(x, y)' on 2 vector-like objects 'x' and 'y' of length 1
### must return an integer less than, equal to, or greater than zero if the
### single element in 'x' is considered to be respectively less than, equal
### to, or greater than the single element in 'y'.
###

setGeneric("compare", function(x, y) standardGeneric("compare"))

### Ranges are ordered by starting position first and then by width.
### This way, the space of ranges is totally ordered.
### This "compare" method returns one of the 13 predefined codes (>= -6 and
### <= 6) described in the man page. The signs of those codes reflect this
### order.
setMethod("compare", c("Ranges", "Ranges"),
    function(x, y)
    {
        .Call2("Ranges_compare",
               start(x), width(x), start(y), width(y),
               PACKAGE="IRanges")
    }
)

rangeComparisonCodeToLetter <- function(code)
{
    if (!is.integer(code))
        stop("'code' must be an integer vector")
    code <- code + 7L
    code[code < 1L | 14L < code] <- 14L
    levels <- c(letters[1:13], "X")
    structure(code, levels=levels, class="factor")
}


### - - - - - - - - - - - - - - - - - - - - - - - - - - - - - - - - - - - - -
### Element-wise (aka "parallel") comparison of 2 Ranges objects.
###
### We only need to implement "==" and "<=" methods. The other comparison
### binary operators (!=, >=, <, >) will then work out-of-the-box on
### Ranges objects thanks to the methods for Vector objects.
###

setMethod("==", signature(e1="Ranges", e2="Ranges"),
    function(e1, e2) { compare(e1, e2) == 0L }
)

setMethod("<=", signature(e1="Ranges", e2="Ranges"),
    function(e1, e2) { compare(e1, e2) <= 0L }
)


### - - - - - - - - - - - - - - - - - - - - - - - - - - - - - - - - - - - - -
### duplicated()
###
### unique() will work out-of-the-box on a Ranges object thanks to the
### method for Vector objects.
###

.duplicated.Ranges <- function(x, incomparables=FALSE, fromLast=FALSE,
                               method=c("auto", "quick", "hash"))
{
    if (!identical(incomparables, FALSE))
        stop("\"duplicated\" method for Ranges objects ",
             "only accepts 'incomparables=FALSE'")
    duplicatedIntegerPairs(start(x), width(x),
                           fromLast=fromLast, method=method)
}
### S3/S4 combo for duplicated.Ranges
duplicated.Ranges <- function(x, incomparables=FALSE, ...)
    .duplicated.Ranges(x, incomparables=incomparables, ...)
setMethod("duplicated", "Ranges", .duplicated.Ranges)


### - - - - - - - - - - - - - - - - - - - - - - - - - - - - - - - - - - - - -
### match()
###
### %in% will work out-of-the-box on Ranges objects thanks to the method
### for Vector objects.
###

match.if.overlap.warning.msg <- function(classname)
{
    msg <- c("Starting with BioC 2.12, the default behavior of match() ",
             "on %s\n  objects has changed to use *equality* instead ",
             "of *overlap* for comparing\n  elements between %s objects ",
             "'x' and 'table'. Now 'x[i]' and\n  'table[j]' are ",
             "considered to match when they are equal (i.e. 'x[i] ==\n  ",
             "table[j]'), instead of when they overlap. ",
             "This new behavior is consistent\n  with base::match(). ",
             "If you need the old behavior, you can either do:\n\n",
             "    findOverlaps(x, table, select=\"first\")  # recommended\n\n",
             "  or, alternatively, call match() with 'match.if.overlap=TRUE' ",
             "(explicitly\n  provide this argument to suppress this warning).")
    fmt <- paste0(msg, collapse="")
    sprintf(fmt, classname, classname)
}

`%in%.warning.msg` <- function(classname)
{
    msg <- c("Starting with BioC 2.12, the behavior of %%in%% ",
             "on %s objects\n  has changed to use *equality* instead ",
             "of *overlap* for comparing\n  elements between %s objects ",
             "'x' and 'table'. Now 'x[i]' and \n  'table[j]' are ",
             "considered to match when they are equal (i.e. 'x[i] ==\n  ",
             "table[j]'), instead of when they overlap. ",
             "This new behavior is consistent\n  with base::`%%in%%`(). ",
             "If you need the old behavior, please use:\n\n",
             "    query %%over%% subject\n\n  ",
             "If you need the new behavior, you can use suppressWarnings()\n  ",
             "to suppress this warning.")
    fmt <- paste0(msg, collapse="")
    sprintf(fmt, classname, classname)
}

### Unfortunately, the early version of this method was doing overlaps, not
### equality. We temporarily add the 'match.if.overlap' argument so the old
### behavior is still available.
### TODO: Deprecate 'match.if.overlap' arg in BioC 2.13.
### TODO: Remove 'match.if.overlap' arg in BioC 2.14.
setMethod("match", c("Ranges", "Ranges"),
    function(x, table, nomatch=NA_integer_, incomparables=NULL,
                       method=c("auto", "quick", "hash"),
                       match.if.overlap=FALSE)
    {
        if (!isSingleNumberOrNA(nomatch))
            stop("'nomatch' must be a single number or NA")
        if (!is.integer(nomatch))
            nomatch <- as.integer(nomatch)
        if (!is.null(incomparables))
            stop("\"match\" method for Ranges objects ",
                 "only accepts 'incomparables=NULL'")
        if (missing(match.if.overlap))
            warning(match.if.overlap.warning.msg("Ranges"))
        if (!isTRUEorFALSE(match.if.overlap))
            stop("'match.if.overlap' must be TRUE or FALSE")
        if (match.if.overlap) {
            ans <- findOverlaps(x, table, select="first")
            if (!is.na(nomatch) && anyMissing(ans))
                ans[is.na(ans)] <- nomatch
            return(ans)
        }
        ## Equivalent to (but faster than):
        ##     findOverlaps(x, table, type="equal", select="first")
        ## except when 'x' and 'table' both contain empty ranges.
        matchIntegerPairs(start(x), width(x), start(table), width(table),
                          nomatch=nomatch, method=method)
    }
)

### The only reason for overriding the method for Vector objects is to issue
### the warning.
### TODO: Remove this method in BioC 2.14 when the 'match.if.overlap' arg of
### match() is gone.
setMethod("%in%", c("Ranges", "Ranges"),
    function(x, table)
    {
        warning(`%in%.warning.msg`("Ranges"))
        !is.na(match(x, table, match.if.overlap=FALSE))
    }
)


### - - - - - - - - - - - - - - - - - - - - - - - - - - - - - - - - - - - - -
### findMatches(), countMatches()
###

setGeneric("findMatches", signature=c("x", "table"),
    function(x, table, select=c("all", "first", "last"), ...)
        standardGeneric("findMatches")
)

### Problem: using transpose=TRUE generates an invalid Hits object (hits are
### not ordered):
###   > IRanges:::.findAllMatchesInSmallTable(1:6, c(7:5, 4:5), transpose=TRUE)
###   Hits of length 4
###   queryLength: 5
###   subjectLength: 6
###     queryHits subjectHits 
###      <integer>   <integer> 
###    1         4           4 
###    2         3           5 
###    3         5           5 
###    4         2           6
### and the cost of ordering them would probably defeat the purpose of the
### "put the smallest object on the right" optimization trick.
.findAllMatchesInSmallTable <- function(x, table, ..., transpose=FALSE)
{
    x2 <- match(x, table, ...)
    table2 <- match(table, table, ...)
    table_low2high <- makeLow2highFromHigh2low(table2)
    hits_per_x <- table_low2high[x2]
    x_hits <- rep.int(seq_along(hits_per_x),
                      elementLengths(hits_per_x))
    if (length(x_hits) == 0L) {
        table_hits <- integer(0)
    } else {
        table_hits <- unlist(hits_per_x, use.names=FALSE)
    }
    if (transpose) {
        new2("Hits", queryHits=table_hits, subjectHits=x_hits,
                     queryLength=length(table), subjectLength=length(x),
                     check=FALSE)
    } else {
        new2("Hits", queryHits=x_hits, subjectHits=table_hits,
                     queryLength=length(x), subjectLength=length(table),
                     check=FALSE)
    }
}

### Default "findMatches" method. Args in ... are passed down to match().
setMethod("findMatches", c("ANY", "ANY"),
    function(x, table, select=c("all", "first", "last"), ...)
    {
        select <- match.arg(select)
        if (select != "all")
            stop("'select' is not supported yet. Note that you can use ",
                 "match() if you want to do 'select=\"first\"'. Otherwise ",
                 "you're welcome to request this on the Bioconductor ",
                 "mailing list.")
        ## "put the smallest object on the right" optimization trick
        #if (length(x) < length(table))
        #    return(.findAllMatchesInSmallTable(table, x, ..., transpose=TRUE))
        .findAllMatchesInSmallTable(x, table, ...)
    }
)

### The only reason for defining this method is to prevent the warning that
### otherwise would be issued when the user calls findMatches() on Ranges
### objects.
### TODO: Remove this method in BioC 2.14 when the 'match.if.overlap' arg of
### match() is gone.
setMethod("findMatches", c("Ranges", "Ranges"),
    function(x, table, select=c("all", "first", "last"), ...)
    {
        select <- match.arg(select)
        if (select != "all")
            stop("'select' is not supported yet. Note that you can use ",
                 "match() if you want to do 'select=\"first\"'. Otherwise ",
                 "you're welcome to request this on the Bioconductor ",
                 "mailing list.")
        .findAllMatchesInSmallTable(x, table, match.if.overlap=FALSE, ...)
    }
)

### Equivalent to 'countQueryHits(findMatches(x, table))' but the default
### method below has a more efficient implementation.
setGeneric("countMatches", signature=c("x", "table"),
    function(x, table, ...)
        standardGeneric("countMatches")
)

### Default "countMatches" method. Args in ... are passed down to match().
.countMatches.default <- function(x, table, ...)
{
    x_len <- length(x)
    table_len <- length(table)
    if (x_len <= table_len) {
        table2 <- match(table, x, ...)  # can contain NAs
        nbins <- x_len
        x2 <- match(x, x, ...)  # no NAs
    } else {
        table2 <- match(table, table, ...)  # no NAs
        nbins <- table_len + 1L
        x2 <- match(x, table, nomatch=nbins, ...)
    }
    tabulate(table2, nbins=nbins)[x2]
}

setMethod("countMatches", c("ANY", "ANY"), .countMatches.default)

### The only reason for defining this method is to prevent the warning that
### otherwise would be issued when the user calls countMatches() on Ranges
### objects.
### TODO: Remove this method in BioC 2.14 when the 'match.if.overlap' arg of
### match() is gone.
setMethod("countMatches", c("Ranges", "Ranges"),
    function(x, table, ...)
        .countMatches.default(x, table, match.if.overlap=FALSE, ...)
)


### - - - - - - - - - - - - - - - - - - - - - - - - - - - - - - - - - - - - -
### order() and related methods.
###
### The "order" and "rank" methods for Ranges objects are consistent with the
### order implied by compare().
### sort() will work out-of-the-box on a Ranges object thanks to the method
### for Vector objects.
###

setMethod("order", "Ranges",
    function(..., na.last=TRUE, decreasing=FALSE)
    {
        if (!isTRUEorFALSE(decreasing))
            stop("'decreasing' must be TRUE or FALSE")
        ## All arguments in '...' are guaranteed to be Ranges objects.
        args <- list(...)
        if (length(args) == 1L) {
            x <- args[[1L]]
            return(orderIntegerPairs(start(x), width(x),
                                     decreasing=decreasing))
        }
        order_args <- vector("list", 2L*length(args))
        idx <- 2L*seq_len(length(args))
        order_args[idx - 1L] <- lapply(args, start)
        order_args[idx] <- lapply(args, width)
        do.call(order, c(order_args,
                         list(na.last=na.last, decreasing=decreasing)))
    }
)

setMethod("rank", "Ranges",
    function(x, na.last=TRUE,
             ties.method=c("average", "first", "random", "max", "min"))
    {
        if (!missing(ties.method) && !identical(ties.method, "first"))
            stop("only 'ties.method=\"first\"' is supported ",
                 "when ranking ranges")
        oo <- order(x)
        ## 'ans' is the reverse permutation of 'oo'
        ans <- integer(length(oo))
        ans[oo] <- seq_len(length(oo))
        ans
    }
)
