# Supplementary material for: Software for Computing and Annotating Genomic Ranges
Source: PLoS Comput Biol. 2013 Aug 8;9(8):e1003118. doi: 10.1371/journal.pcbi.1003118 (PMC3738458; doi:10.1371/journal.pcbi.1003118)
Supplement: Software S1 — The IRanges package. The IRanges package provides efficient low-level and reusable S4 classes for storing and manipulating ranges of integers and compressed, genome-length vectors. (GZ) [file pcbi.1003118.s001.gz › IRanges/R/RleViews-class.R]

### =========================================================================
### RleViews objects
### -------------------------------------------------------------------------
###


### The RleViews class is the basic container for storing a set of views
### (start/end locations) on the same Rle object, called the "subject"
### vector.
setClass("RleViews",
    contains=c("Views", "RleList"),
    representation(
        subject="Rle"
    )
)


### - - - - - - - - - - - - - - - - - - - - - - - - - - - - - - - - - - - - -
### User-friendly constructors.
###

setMethod("Views", "Rle",
    function(subject, start=NULL, end=NULL, width=NULL, names=NULL)
        newViews(subject,
                 start=start, end=end, width=width, names=names,
                 Class="RleViews")
)

setGeneric("slice", signature="x",
           function(x, lower=-Inf, upper=Inf, ...) standardGeneric("slice"))

setMethod("slice", "Rle",
          function(x, lower = -Inf, upper = Inf,
                   includeLower = TRUE, includeUpper = TRUE,
                   rangesOnly = FALSE)
          {
              if (!isSingleNumber(lower)) {
                  stop("'lower' must be a single number")
              }
              if (!isSingleNumber(upper)) {
                  stop("'upper' must be a single number")
              }
              if (!isTRUEorFALSE(includeLower)) {
                  stop("'includeLower' must be TRUE or FALSE")
              }
              if (!isTRUEorFALSE(includeUpper)) {
                  stop("'includeUpper' must be TRUE or FALSE")
              }
              if (!isTRUEorFALSE(rangesOnly)) {
                  stop("'rangesOnly' must be TRUE or FALSE")
              }
              if (lower == -Inf) {
                  ranges <- Rle(TRUE, length(x))
              } else if (includeLower) {
                  ranges <- (x >= lower)
              } else {
                  ranges <- (x > lower)
              }
              if (upper < Inf) {
                  if (includeUpper) {
                      ranges <- ranges & (x <= upper)
                  } else {
                      ranges <- ranges & (x < upper)
                  }
              }
              if (rangesOnly) {
                  as(ranges, "IRanges")
              } else {
                  Views(x, ranges)
              }
          })

### - - - - - - - - - - - - - - - - - - - - - - - - - - - - - - - - - - - - -
### Coercion.
###

setAs("AtomicList", "RleViews", function(from) {
  to <- Views(as(unlist(from, use.names = FALSE), "Rle"),
              PartitioningByWidth(elementLengths(from)))
  names(to) <- names(from)
  to
})

### - - - - - - - - - - - - - - - - - - - - - - - - - - - - - - - - - - - - -
### The "show" method.
###

### The 2 helper functions below convert a given view on an Rle object
### into a character-string.
### Both assume that 'start' <= 'end' (so they don't check it) and
### padd the result with spaces to produce the "margin effect"
### if 'start' or 'end' are out of limits.

RleViews.show_vframe_header <- function(iW, startW, endW, widthW)
{
    cat(format("", width=iW+1),
        format("start", width=startW, justify="right"), " ",
        format("end", width=endW, justify="right"), " ",
        format("width", width=widthW, justify="right"), "\n",
        sep="")
}

RleViews.show_vframe_line <- function(x, i, iW, startW, endW, widthW)
{
    lsx <- length(subject(x))
    start <- start(x)[i]
    end <- end(x)[i]
    width <- end - start + 1
    snippetWidth <- getOption("width") - 10 - iW - startW - endW - widthW
    if (width > 0 && lsx > 0 && start <= lsx && end >= 1) {
        snippet <-
          format(as.vector(window(subject(x), max(min(start,lsx),1),
                                  max(min(end,lsx,start + snippetWidth),1))))
        snippet <- snippet[cumsum(nchar(snippet) + 1L) < snippetWidth]
        if (length(snippet) < width) {
            snippet <- c(snippet, "...")
        }
        snippet <- paste(snippet, collapse = " ")
    } else {
        snippet <- " "
    }
    cat(format(paste("[", i,"]", sep=""), width=iW, justify="right"), " ",
        format(start, width=startW, justify="right"), " ",
        format(end, width=endW, justify="right"), " ",
        format(width, width=widthW, justify="right"), " ",
        "[", snippet, "]\n",
        sep="")
}

### 'half_nrow' must be >= 1
RleViews.show_vframe <- function(x, half_nrow=9L)
{
    cat("\nviews:")
    lx <- length(x)
    if (lx == 0)
        cat(" NONE\n")
    else {
        cat("\n")
        iW <- nchar(as.character(lx)) + 2 # 2 for the brackets
        startMax <- max(start(x))
        startW <- max(nchar(startMax), nchar("start"))
        endMax <- max(end(x))
        endW <- max(nchar(endMax), nchar("end"))
        widthMax <- max(width(x))
        widthW <- max(nchar(widthMax), nchar("width"))
        RleViews.show_vframe_header(iW, startW, endW, widthW)
        if (lx <= 2*half_nrow+1) {
            for (i in seq_len(lx))
                RleViews.show_vframe_line(x, i, iW, startW, endW, widthW)
        } else {
            for (i in 1:half_nrow)
                RleViews.show_vframe_line(x, i, iW, startW, endW, widthW)
            cat(format("...", width=iW, justify="right"),
                " ",
                format("...", width=startW, justify="right"),
                " ",
                format("...", width=endW, justify="right"),
                " ",
                format("...", width=widthW, justify="right"),
                " ...\n", sep="")
            for (i in (lx-half_nrow+1L):lx)
                RleViews.show_vframe_line(x, i, iW, startW, endW, widthW)
        }
    }
}

setMethod("show", "RleViews",
    function(object)
    {
        cat("Views on a ", length(subject(object)), "-length Rle subject\n", sep="")
        RleViews.show_vframe(object)
    }
)
