# Supplementary material for: Software for Computing and Annotating Genomic Ranges
Source: PLoS Comput Biol. 2013 Aug 8;9(8):e1003118. doi: 10.1371/journal.pcbi.1003118 (PMC3738458; doi:10.1371/journal.pcbi.1003118)
Supplement: Software S1 — The IRanges package. The IRanges package provides efficient low-level and reusable S4 classes for storing and manipulating ranges of integers and compressed, genome-length vectors. (GZ) [file pcbi.1003118.s001.gz › IRanges/R/RleViewsList-class.R]

### =========================================================================
### RleViewsList objects
### -------------------------------------------------------------------------

setClass("RleViewsList", representation("VIRTUAL"),
         prototype = prototype(elementType = "RleViews"),
         contains = "ViewsList")
setClass("SimpleRleViewsList",
         prototype = prototype(elementType = "RleViews"),
         contains = c("RleViewsList", "SimpleViewsList"))

### - - - - - - - - - - - - - - - - - - - - - - - - - - - - - - - - - - - - -
### Accessor.
###

setMethod("subject", "SimpleRleViewsList",
          function(x)
              newList("SimpleRleList", lapply(x, slot, "subject")))

### - - - - - - - - - - - - - - - - - - - - - - - - - - - - - - - - - - - - -
### Constructor.
###

setMethod("Views", "RleList",
          function(subject, start=NULL, end=NULL, width=NULL, names=NULL)
              RleViewsList(rleList = subject, rangesList = start))

RleViewsList <- function(..., rleList, rangesList, universe = NULL)
{
    if (!is.null(universe) && !isSingleString(universe))
        stop("'universe' must be a single string or NULL")
    views <- list(...)
    if (!missing(rleList) && !missing(rangesList)) {
        if (length(views) > 0)
            stop("'...' must be empty when 'rleList' and 'rangesList' are specified")
        if (!is(rleList, "RleList"))
            stop("'rleList' must be a RleList object")
        if (!is(rangesList, "RangesList")) {
            rangesList <- try(IRangesList(rangesList), silent = TRUE)
            if (inherits(rangesList, "try-error"))
                stop("'rangesList' must be a RangesList object")
        }
        views <- Map(Views, rleList, rangesList)
    } else if ((length(views) > 0) &&
            (!missing(rleList) || !missing(rangesList))) {
        stop("cannot specify 'rleList' or 'rangesList' when specifying '...'")
    } else {
        if (length(views) == 1 && is.list(views[[1L]]))
            views <- views[[1L]]
        if (!all(sapply(views, is, "RleViews")))
            stop("all elements in '...' must be RleViews objects")
    }
    ans <- newList("SimpleRleViewsList", views)
    universe(ans) <- universe
    ans
}

setMethod("slice", "RleList",
          function(x, lower = -Inf, upper = Inf,
                   includeLower = TRUE, includeUpper = TRUE,
                   rangesOnly = FALSE)
          {
              if (!isSingleNumber(lower))
                  stop("'lower' must be a single number")
              if (!isSingleNumber(upper))
                  stop("'upper' must be a single number")
              if (!isTRUEorFALSE(includeLower))
                  stop("'includeLower' must be TRUE or FALSE")
              if (!isTRUEorFALSE(includeUpper))
                  stop("'includeUpper' must be TRUE or FALSE")
              if (!isTRUEorFALSE(rangesOnly))
                  stop("'rangesOnly' must be TRUE or FALSE")
              if (lower == -Inf) {
                  ranges <-
                    RleList(lapply(elementLengths(x),
                                   function(len) Rle(TRUE, len)),
                            compress=FALSE)
              } else if (includeLower) {
                  ranges <- (x >= lower)
              } else {
                  ranges <- (x > lower)
              }
              if (upper < Inf) {
                  if (includeUpper) {
                      ranges <- ranges & (x <= upper)
                  } else {
                      ranges <- ranges & (x < upper)
                  }
              }
              if (rangesOnly) {
                  as(ranges, "CompressedIRangesList")
              } else {
                  RleViewsList(rleList = x,
                               rangesList = as(ranges, "SimpleIRangesList"))
              }
          })

### - - - - - - - - - - - - - - - - - - - - - - - - - - - - - - - - - - - - -
### Coercion.
###

setAs("RleViewsList", "IRangesList", function(from)
      IRangesList(lapply(from, as, "IRanges")))

setAs("RleViewsList", "CompressedIRangesList", function(from)
      IRangesList(lapply(from, as, "IRanges"), compress=TRUE))

setAs("RleViewsList", "SimpleIRangesList", function(from)
      IRangesList(lapply(from, as, "IRanges"), compress=FALSE))
