# Supplementary material for: Software for Computing and Annotating Genomic Ranges
Source: PLoS Comput Biol. 2013 Aug 8;9(8):e1003118. doi: 10.1371/journal.pcbi.1003118 (PMC3738458; doi:10.1371/journal.pcbi.1003118)
Supplement: Software S1 — The IRanges package. The IRanges package provides efficient low-level and reusable S4 classes for storing and manipulating ranges of integers and compressed, genome-length vectors. (GZ) [file pcbi.1003118.s001.gz › IRanges/R/ViewsList-class.R]

### =========================================================================
### ViewsList objects
### -------------------------------------------------------------------------

setClass("ViewsList",
    contains="List",
    representation("VIRTUAL"),
    prototype(elementType="Views")
)

setClass("SimpleViewsList",
    contains=c("ViewsList", "SimpleList"),
    representation("VIRTUAL"),
    prototype(elementType="Views")
)


### - - - - - - - - - - - - - - - - - - - - - - - - - - - - - - - - - - - - -
### Accessor methods.
###

setMethod("ranges", "SimpleViewsList",
    function(x, ...) newList("SimpleIRangesList", lapply(x, ranges))
)

setMethod("start", "SimpleViewsList", function(x, ...) start(ranges(x)))
setMethod("end", "SimpleViewsList", function(x, ...) end(ranges(x)))
setMethod("width", "SimpleViewsList", function(x) width(ranges(x)))

### TODO: Why not define this at the List level? Or even at the Vector level?
setMethod("universe", "ViewsList",
          function(x)
          {
            ### FIXME: for compatibility with older versions, eventually emit warning
            if (is.null(metadata(x)) || is.character(metadata(x)))
              metadata(x)
            else
              metadata(x)$universe
          })

### TODO: Why not define this at the List level? Or even at the Vector level?
setReplaceMethod("universe", "ViewsList",
                 function(x, value)
                 {
                   if (!is.null(value) && !isSingleString(value))
                     stop("'value' must be a single string or NULL")
                   metadata(x)$universe <- value
                   x
                 })

### - - - - - - - - - - - - - - - - - - - - - - - - - - - - - - - - - - - - -
### Coercion
###

setMethod("as.matrix", "ViewsList",
          function(x, rev = FALSE, use.names = FALSE)
          {
            if (!isTRUEorFALSE(use.names))
              stop("use.names must be TRUE or FALSE")
            rev <- normargAtomicList1(rev, LogicalList, length(x))
            max_width <- max(max(width(restrict(ranges(x), start = 1L))))
            m <- do.call(rbind, mapply(as.matrix, x, rev,
                                       IntegerList(max_width),
                                       SIMPLIFY = FALSE))
            nms <- names(x)
            if (!is.null(nms) && use.names) {
              nms <- rep(nms, elementLengths(x))
              rownms <- rownames(m)
              if (is.null(rownms))
                rownms <- as.integer(IRanges(1L, width = elementLengths(x)))
              rownames(m) <- paste(nms, rownms, sep = ".")
            }
            m
          })
