# Supplementary material for: Software for Computing and Annotating Genomic Ranges
Source: PLoS Comput Biol. 2013 Aug 8;9(8):e1003118. doi: 10.1371/journal.pcbi.1003118 (PMC3738458; doi:10.1371/journal.pcbi.1003118)
Supplement: Software S1 — The IRanges package. The IRanges package provides efficient low-level and reusable S4 classes for storing and manipulating ranges of integers and compressed, genome-length vectors. (GZ) [file pcbi.1003118.s001.gz › IRanges/R/XRawList-class.R]

### =========================================================================
### XRawList objects
### -------------------------------------------------------------------------
###
### An XRawList object is *conceptually* a list of XRaw objects
### but is actually not *implemented* as a list of such objects.
### This is to avoid having to generate long lists of S4 objects which the
### current S4 implementation is *very* inefficient at.
###

setClass("XRawList",
    contains="XVectorList",
    representation(
        pool="SharedRaw_Pool"
    ),
    prototype(
        elementType="XRaw"
    )
)
