# Supplementary material for: Software for Computing and Annotating Genomic Ranges
Source: PLoS Comput Biol. 2013 Aug 8;9(8):e1003118. doi: 10.1371/journal.pcbi.1003118 (PMC3738458; doi:10.1371/journal.pcbi.1003118)
Supplement: Software S1 — The IRanges package. The IRanges package provides efficient low-level and reusable S4 classes for storing and manipulating ranges of integers and compressed, genome-length vectors. (GZ) [file pcbi.1003118.s001.gz › IRanges/R/XVector-class.R]

### =========================================================================
### XVector objects
### -------------------------------------------------------------------------
###
### The XVector virtual class is a general container for storing
### an "external vector" i.e. a *single* view on a SharedVector object.
###
### IMPORTANT NOTE: Our concept/representation/implementation of "external
### vector" differ significantly from those found in the externalVector
### package!
###

setClass("XVector",
    contains="Vector",
    representation(
        "VIRTUAL",
        shared="SharedVector",
        offset="integer",  # a single integer
        length="integer"   # a single integer
    ),
    prototype(
        offset=0L,
        length=0L
    )
)


### - - - - - - - - - - - - - - - - - - - - - - - - - - - - - - - - - - - - -
### Getters.
###

setMethod("length", "XVector", function(x) x@length)


### - - - - - - - - - - - - - - - - - - - - - - - - - - - - - - - - - - - - -
### Combining.
###

### Should work as an endomorphism (e.g. will return a DNAString instance if
### 'x' is a DNAString instance).
setMethod("c", "XVector",
    function(x, ..., recursive=FALSE)
    {
        if (!identical(recursive, FALSE))
            stop("\"c\" method for XVector objects ",
                 "does not support the 'recursive' argument")
        if (missing(x)) {
            args <- unname(list(...))
            x <- args[[1L]]
        } else {
            args <- unname(list(x, ...))
        }
        if (length(args) == 1L)
            return(x)
        arg_is_null <- sapply(args, is.null)
        ## Remove NULL elements by setting them to NULL!
        if (any(arg_is_null))
            args[arg_is_null] <- NULL
        if (!all(sapply(args, is, class(x))))
            stop("all arguments in '...' must be ",
                 class(x), " objects (or NULLs)")
        ans_length <- sum(sapply(args, length))
        ans_shared <- SharedVector(class(x@shared), length=ans_length)
        dest_offset <- 0L
        for (arg in args) {
            width <- length(arg)
            if (width == 0L)  # will be TRUE on NULLs too...
                next
            ## ... so from here 'arg' is guaranteed to be an XVector object.
            src <- arg@shared
            src_start <- arg@offset + 1L
            SharedVector.mcopy(ans_shared, dest_offset, src, src_start, width)
            dest_offset <- dest_offset + width
        }
        ans <- new2(class(x), length=ans_length, check=FALSE)
        ans@shared <- ans_shared
        ans
    }
)


### - - - - - - - - - - - - - - - - - - - - - - - - - - - - - - - - - - - - -
### Subsetting.
###

### Always behaves like an endomorphism (i.e. ignores the 'drop' argument and
### behaves like if it was actually set to FALSE).
setMethod("[", "XVector",
    function(x, i, j, ..., drop=TRUE)
    {
        if (!missing(j) || length(list(...)) > 0)
            stop("invalid subsetting")
        if (missing(i))
            i <- seq_len(length(x))
        else
            i <- normalizeSingleBracketSubscript(i, x)
        new_shared <- SharedVector(class(x@shared), length=length(i))
        SharedVector.copy(new_shared, x@offset + i, src=x@shared)
        x@shared <- new_shared
        x@offset <- 0L
        x@length <- length(new_shared)
        mcols(x) <- mcols(x)[i, , drop=FALSE]
        x
    }
)

### Extracts a linear subsequence without copying the sequence data!
setGeneric("subseq", signature="x",
    function(x, start=NA, end=NA, width=NA) standardGeneric("subseq")
)

### Replace a linear subsequence.
setGeneric("subseq<-", signature="x",
    function(x, start=NA, end=NA, width=NA, value) standardGeneric("subseq<-")
)

### Returns an IRanges instance of length 1.
### Not exported.
solveSubseqSEW <- function(seq_length, start, end, width)
{
    solved_SEW <-
      try(solveUserSEW(seq_length, start=start, end=end, width=width),
          silent = TRUE)
    if (inherits(solved_SEW, "try-error"))
        stop("Invalid sequence coordinates.\n",
             "  Please make sure the supplied 'start', 'end' and 'width' arguments\n",
             "  are defining a region that is within the limits of the sequence.")
    solved_SEW
}

setMethod("subseq", "XVector",
    function(x, start=NA, end=NA, width=NA)
    {
        solved_SEW <- solveSubseqSEW(length(x), start, end, width)
        x@offset <- x@offset + start(solved_SEW) - 1L
        x@length <- width(solved_SEW)
        mcols(x) <- window(mcols(x),
                           start=start, end=end, width=width)
        x
    }
)

setReplaceMethod("subseq", "XVector",
    function(x, start=NA, end=NA, width=NA, value)
    {
        solved_SEW <- solveSubseqSEW(length(x), start, end, width)
        if (!is.null(value)) {
            if (!is(value, class(x)))
                stop("'value' must be a ", class(x), " object or NULL")
        }
        c(subseq(x, end=start(solved_SEW)-1L),
          value,
          subseq(x, start=end(solved_SEW)+1L))
    }
)

### Works as long as c() works on objects of the same class as 'x'.
setMethod("seqselect", "XVector",
    function(x, start=NULL, end=NULL, width=NULL)
    {
        xv <- Views(x, start=start, end=end, width=width)
        if (length(xv) == 0L)
            return(x[NULL])
        ## TODO: Implement a fast "unlist" method for Views objects.
        ans <- do.call(c, as.list(xv))  # i.e. 'unlist(xv)'
        mcols(ans) <- seqselect(mcols(x),
                                start=start, end=end, width=width)
        ans
    }
)

### S3/S4 combo for window.XVector
window.XVector <- function(x, start=NA, end=NA, width=NA,
                              frequency=NULL, delta=NULL, ...)
{
    if (is.null(frequency) && is.null(delta)) {
        ans <- subseq(x, start=start, end=end, width=width)
        return(ans)
    }
    solved_SEW <- solveWindowSEW(length(x), start, end, width)
    idx <- stats:::window.default(seq_len(length(x)),
                                  start=start(solved_SEW),
                                  end=end(solved_SEW),
                                  frequency=frequency,
                                  deltat=delta, ...)
    attributes(idx) <- NULL
    x[idx]
}
setMethod("window", "XVector", window.XVector)


### - - - - - - - - - - - - - - - - - - - - - - - - - - - - - - - - - - - - -
### Coercion.
###

### Works as long as as.integer() works on 'x'.
setMethod("as.numeric", "XVector",
    function(x, ...) as.numeric(as.integer(x))
)


### - - - - - - - - - - - - - - - - - - - - - - - - - - - - - - - - - - - - -
### The "show" method.
###

setMethod("show", "XVector",
    function(object)
    {
        lo <- length(object)
        cat(class(object), " of length ", lo, "\n", sep="")
        if (lo != 0L)
            cat(" [1] ", toNumSnippet(object, getOption("width")-5), "\n", sep="")
    }
)


### - - - - - - - - - - - - - - - - - - - - - - - - - - - - - - - - - - - - -
### Equality.
###

.XVector.equal <- function(x, y)
{
    if (class(x) != class(y) || x@length != y@length)
        return(FALSE)
    ans <- !SharedVector.compare(x@shared, x@offset + 1L,
                                 y@shared, y@offset + 1L,
                                 x@length)
    as.logical(ans)
}

setMethod("==", signature(e1="XVector", e2="XVector"),
    function(e1, e2) .XVector.equal(e1, e2)
)
