# Supplementary material for: Software for Computing and Annotating Genomic Ranges
Source: PLoS Comput Biol. 2013 Aug 8;9(8):e1003118. doi: 10.1371/journal.pcbi.1003118 (PMC3738458; doi:10.1371/journal.pcbi.1003118)
Supplement: Software S1 — The IRanges package. The IRanges package provides efficient low-level and reusable S4 classes for storing and manipulating ranges of integers and compressed, genome-length vectors. (GZ) [file pcbi.1003118.s001.gz › IRanges/R/classNameForDisplay-methods.R]

### - - - - - - - - - - - - - - - - - - - - - - - - - - - - - - - - - - - - -
### classNameForDisplay()
###

setGeneric("classNameForDisplay",
    function(x) standardGeneric("classNameForDisplay"))

setMethod("classNameForDisplay", "ANY",
   function(x)
   {
       class(x)
   }
)

.classNameForDisplay_shorten <- function(x)
{
    sub("^(Compressed|Simple)", "", class(x))
}

setMethod("classNameForDisplay", "CompressedList",
    .classNameForDisplay_shorten)

setMethod("classNameForDisplay", "CompressedNormalIRangesList",
    .classNameForDisplay_shorten)

setMethod("classNameForDisplay", "SimpleList",
    .classNameForDisplay_shorten)

setMethod("classNameForDisplay", "SimpleNormalIRangesList",
    .classNameForDisplay_shorten)
