# Supplementary material for: Software for Computing and Annotating Genomic Ranges
Source: PLoS Comput Biol. 2013 Aug 8;9(8):e1003118. doi: 10.1371/journal.pcbi.1003118 (PMC3738458; doi:10.1371/journal.pcbi.1003118)
Supplement: Software S1 — The IRanges package. The IRanges package provides efficient low-level and reusable S4 classes for storing and manipulating ranges of integers and compressed, genome-length vectors. (GZ) [file pcbi.1003118.s001.gz › IRanges/R/compact_bitvector.R]

### - - - - - - - - - - - - - - - - - - - - - - - - - - - - - - - - - - - - -
### Basic manipulation of a "compact bit vector" i.e. a bit vector stored in
### a standard raw vector.
###

logicalAsCompactBitvector <- function(x)
{
    if (!is.logical(x))
        stop("'x' must be a logical vector")
    .Call2("logical_as_compact_bitvector", x, PACKAGE="IRanges")
}

compactBitvectorAsLogical <- function(x, length.out)
{
    if (!is.raw(x))
        stop("'x' must be a raw vector")
    if (!isSingleNumber(length.out))
        stop("'length.out' must be a single number")
    if (!is.integer(length.out))
        length.out <- as.integer(length.out)
    .Call2("compact_bitvector_as_logical", x, length.out, PACKAGE="IRanges")
}

subsetCompactBitvector <- function(x, i)
{
    if (!is.raw(x))
        stop("'x' must be a raw vector")
    if (!is.integer(i))
        stop("'i' must be an integer vector")
    .Call2("subset_compact_bitvector", x, i, PACKAGE="IRanges")
}
