# Supplementary material for: Software for Computing and Annotating Genomic Ranges
Source: PLoS Comput Biol. 2013 Aug 8;9(8):e1003118. doi: 10.1371/journal.pcbi.1003118 (PMC3738458; doi:10.1371/journal.pcbi.1003118)
Supplement: Software S1 — The IRanges package. The IRanges package provides efficient low-level and reusable S4 classes for storing and manipulating ranges of integers and compressed, genome-length vectors. (GZ) [file pcbi.1003118.s001.gz › IRanges/R/debug.R]

###

debug_AEbufs <- function()
    invisible(.Call2("debug_AEbufs", PACKAGE="IRanges"))

debug_Ocopy_byteblocks <- function()
    invisible(.Call2("debug_Ocopy_byteblocks", PACKAGE="IRanges"))

debug_IRanges_class <- function()
    invisible(.Call2("debug_IRanges_class", PACKAGE="IRanges"))

debug_Grouping_class <- function()
    invisible(.Call2("debug_Grouping_class", PACKAGE="IRanges"))

debug_SharedVector_class <- function()
    invisible(.Call2("debug_SharedVector_class", PACKAGE="IRanges"))

debug_SharedRaw_class <- function()
    invisible(.Call2("debug_SharedRaw_class", PACKAGE="IRanges"))

debug_SharedInteger_class <- function()
    invisible(.Call2("debug_SharedInteger_class", PACKAGE="IRanges"))

debug_SharedDouble_class <- function()
    invisible(.Call2("debug_SharedDouble_class", PACKAGE="IRanges"))

debug_XVector_class <- function()
    invisible(.Call2("debug_XVector_class", PACKAGE="IRanges"))

debug_inter_range_methods <- function()
    invisible(.Call2("debug_inter_range_methods", PACKAGE="IRanges"))
