# Supplementary material for: Software for Computing and Annotating Genomic Ranges
Source: PLoS Comput Biol. 2013 Aug 8;9(8):e1003118. doi: 10.1371/journal.pcbi.1003118 (PMC3738458; doi:10.1371/journal.pcbi.1003118)
Supplement: Software S1 — The IRanges package. The IRanges package provides efficient low-level and reusable S4 classes for storing and manipulating ranges of integers and compressed, genome-length vectors. (GZ) [file pcbi.1003118.s001.gz › IRanges/R/expand-methods.R]

### =========================================================================
### expand methods
### -------------------------------------------------------------------------
###

setGeneric("expand", signature="x",
           function(x, ...) 
               standardGeneric("expand")
)

## A helper function to do the work
.expandOneCol <- function(x, colname, keepEmptyRows)
{
  if(keepEmptyRows==TRUE){
    x[[colname]][elementLengths(x[[colname]])==0] <- NA
  }
    if (!is(x, "DataFrame"))
        stop("'x' must be a DataFrame object")
    if (!isSingleString(colname) && !isSingleNumber(colname))
        stop("'x' must be a single string or number")
    col <- x[[colname]]
    if (is.null(col))
        stop("'colname' must be a valid colname name or index")
    idx <- rep.int(seq_len(nrow(x)), elementLengths(col))
    ans <- x[idx, ]
    ans[[colname]] <- unlist(col, use.names=FALSE)
    ans
}

## A better helper
.expand <- function(x, colnames, keepEmptyRows){
  for(i in seq_len(length(colnames))){
    x <- .expandOneCol(x, colnames[i], keepEmptyRows)
  }
  x
}

setMethod("expand", "DataFrame",
    function(x, colnames, keepEmptyRows, ...){
      .expand(x, colnames, keepEmptyRows)
    }
)
