# Supplementary material for: Software for Computing and Annotating Genomic Ranges
Source: PLoS Comput Biol. 2013 Aug 8;9(8):e1003118. doi: 10.1371/journal.pcbi.1003118 (PMC3738458; doi:10.1371/journal.pcbi.1003118)
Supplement: Software S1 — The IRanges package. The IRanges package provides efficient low-level and reusable S4 classes for storing and manipulating ranges of integers and compressed, genome-length vectors. (GZ) [file pcbi.1003118.s001.gz › IRanges/R/findOverlaps-methods.R]

### =========================================================================
### findOverlaps (and related) methods
### -------------------------------------------------------------------------
###


### - - - - - - - - - - - - - - - - - - - - - - - - - - - - - - - - - - - - -
### findOverlaps()
###
### Find objects in the query that overlap those in the subject.
###

setGeneric("findOverlaps", signature = c("query", "subject"),
    function(query, subject, maxgap = 0L, minoverlap = 1L,
             type = c("any", "start", "end", "within", "equal"),
             select = c("all", "first", "last", "arbitrary"), ...)
        standardGeneric("findOverlaps")
)

setMethod("findOverlaps", c("Ranges", "IntervalTree"),
          function(query, subject, maxgap = 0L, minoverlap = 1L,
                   type = c("any", "start", "end", "within", "equal"),
                   select = c("all", "first", "last", "arbitrary"))
          {
            if (!isSingleNumber(maxgap) || maxgap < 0L)
              stop("'maxgap' must be a single, non-negative integer")
            if (!isSingleNumber(minoverlap) || minoverlap < 1L)
              stop("'minoverlap' must be a single, positive integer")
            type <- match.arg(type)
            select <- match.arg(select)
            origSelect <- select
            if (type != "any" || minoverlap > 1L)
              select <- "all"
            query <- as(query, "IRanges")
            query_ord <- NULL
            origQuery <- query
            adjust <- maxgap - minoverlap + 1L
            if (adjust > 0L)
              query <-
                resize(query, width(query) + 2L * adjust, fix = "center")
            unsortedQuery <- query
            if (isNotSorted(start(query))) { ## query must be sorted
              query_ord <- sort.list(start(query), method = "quick",
                                     na.last = NA)
              query <- query[query_ord]
            } else {
              query_ord <- seq_len(length(query))
            }
            validObject(query)
            fun <- paste("overlap_", select, sep = "")
            result <- .IntervalTreeCall(subject, fun, query, query_ord)
            if (type != "any" || minoverlap > 1L) {
              m <- as.matrix(result)
              if (minoverlap > 1L) {
                r <- ranges(result, unsortedQuery, subject)
                m <- m[width(r) >= minoverlap, , drop=FALSE]
                ## unname() required because in case 'm' has only 1 row
                ## 'm[ , 1L]' and 'm[ , 2L]' will return a named atomic vector
                result@queryHits <- unname(m[ , 1L])
                result@subjectHits <- unname(m[ , 2L])
              }
              query <- origQuery
              filterMatrix <- function(fun)
                m[abs(fun(query)[m[,1L]] - fun(subject)[m[,2L]]) <= maxgap, ,
                  drop=FALSE]
              if (type == "within") {
                r <- ranges(result, query, subject)
                m <- m[width(query)[m[,1L]] - width(r) <= maxgap, , drop=FALSE]
              } else if (type == "start") {
                m <- filterMatrix(start)
              } else if (type == "end") {
                m <- filterMatrix(end)
              } else if (type == "equal") {
                m <- filterMatrix(start)
                m <- filterMatrix(end)
              }
              if (origSelect != "all") {
                m <- m[!duplicated(m[,1L]), , drop=FALSE]
                result <- rep.int(NA_integer_, length(query))
                ## unname() required because in case 'm' has only 1 row
                ## 'm[,2L]' will return a named atomic vector
                result[m[,1L]] <- unname(m[,2L])
              } else {
                ## unname() required because in case 'm' has only 1 row
                ## 'm[ , 1L]' and 'm[ , 2L]' will return a named atomic vector
                result@queryHits <- unname(m[ , 1L])
                result@subjectHits <- unname(m[ , 2L])
              }
            }
            result
          })

setMethod("findOverlaps", c("Ranges", "Ranges"),
          function(query, subject, maxgap = 0L, minoverlap = 1L,
                   type = c("any", "start", "end", "within", "equal"),
                   select = c("all", "first", "last", "arbitrary"))
          {
            findOverlaps(query, IntervalTree(subject), maxgap = maxgap,
                         minoverlap = minoverlap, type = match.arg(type),
                         select = match.arg(select))
          })

setMethod("findOverlaps", c("Vector", "missing"),
          function(query, subject, maxgap = 0L, minoverlap = 1L,
                   type = c("any", "start", "end", "within", "equal"),
                   select = c("all", "first", "last", "arbitrary"),
                   ignoreSelf = FALSE, ignoreRedundant = FALSE)
          {
            select <- match.arg(select)
            result <- findOverlaps(query, query,
                                   maxgap = maxgap, minoverlap = minoverlap,
                                   type = type, select = "all")
            processSelfMatching(result, select, ignoreSelf, ignoreRedundant)
          })

setMethod("findOverlaps", c("integer", "Ranges"),
          function(query, subject, maxgap = 0L, minoverlap = 1L,
                   type = c("any", "start", "end", "within", "equal"),
                   select = c("all", "first", "last", "arbitrary"))
          {
            findOverlaps(IRanges(query, query), subject, maxgap = maxgap,
                         minoverlap = minoverlap, type = match.arg(type),
                         select = match.arg(select))
          })

setMethod("findOverlaps", c("Views", "Views"),
    function(query, subject, maxgap=0L, minoverlap=1L,
             type=c("any", "start", "end", "within", "equal"),
             select=c("all", "first", "last", "arbitrary"))
    {
        findOverlaps(ranges(query), ranges(subject),
                     maxgap=maxgap, minoverlap=minoverlap,
                     type=type, select=select)
    }
)

setMethod("findOverlaps", c("Views", "Vector"),
    function(query, subject, maxgap=0L, minoverlap=1L,
             type=c("any", "start", "end", "within", "equal"),
             select=c("all", "first", "last", "arbitrary"))
    {
        findOverlaps(ranges(query), subject,
                     maxgap=maxgap, minoverlap=minoverlap,
                     type=type, select=select)
    }
)

setMethod("findOverlaps", c("Vector", "Views"),
    function(query, subject, maxgap=0L, minoverlap=1L,
             type=c("any", "start", "end", "within", "equal"),
             select=c("all", "first", "last", "arbitrary"))
    {
        findOverlaps(query, ranges(subject),
                     maxgap=maxgap, minoverlap=minoverlap,
                     type=type, select=select)
    }
)

setMethod("findOverlaps", c("RangesList", "RangesList"),
          function(query, subject, maxgap = 0L, minoverlap = 1L,
                   type = c("any", "start", "end", "within", "equal"),
                   select = c("all", "first", "last", "arbitrary"),
                   drop = FALSE)
          {
            type <- match.arg(type)
            select <- match.arg(select)

            query <- as.list(query)
            subject <- as.list(subject)
            origSubject <- subject
            if (!is.null(names(subject)) && !is.null(names(query))) {
              subject <- subject[names(query)]
              names(subject) <- names(query) # get rid of NA's in names
            } else {
              subject <- subject[seq_along(query)]
            }
            ## NULL's are introduced where they do not match
            ## We replace those with empty IRanges
            subject[sapply(subject, is.null)] <- IRanges()

            ans <- lapply(seq_len(length(subject)), function(i) {
              findOverlaps(query[[i]], subject[[i]], maxgap = maxgap,
                           minoverlap = minoverlap, type = type,
                           select = select)
            })
            names(ans) <- names(subject)
            if (select == "all") {
              ans <- HitsList(ans, origSubject)
            } else if (drop) {
              off <- head(c(0L, cumsum(sapply(origSubject, length))), -1)
              names(off) <- names(origSubject)
              if (is.null(names(ans)))
                off <- off[seq_along(ans)]
              else
                off <- off[names(ans)]
              ans <-
                unlist(ans, use.names=FALSE) +
                  rep.int(unname(off), sapply(ans, length))
            } else {
              ans <- IntegerList(ans)
            }
            ans
          })

setMethod("findOverlaps", c("ViewsList", "ViewsList"),
    function(query, subject, maxgap=0L, minoverlap=1L,
             type=c("any", "start", "end", "within", "equal"),
             select=c("all", "first", "last", "arbitrary"),
             drop=FALSE)
    {
        findOverlaps(ranges(query), ranges(subject),
                     maxgap=maxgap, minoverlap=minoverlap,
                     type=type, select=select, drop=drop)
    }
)

setMethod("findOverlaps", c("ViewsList", "Vector"),
    function(query, subject, maxgap=0L, minoverlap=1L,
             type=c("any", "start", "end", "within", "equal"),
             select=c("all", "first", "last", "arbitrary"),
             drop=FALSE)
    {
        findOverlaps(ranges(query), subject,
                     maxgap=maxgap, minoverlap=minoverlap,
                     type=type, select=select, drop=drop)
    }
)

setMethod("findOverlaps", c("Vector", "ViewsList"),
    function(query, subject, maxgap=0L, minoverlap=1L,
             type=c("any", "start", "end", "within", "equal"),
             select=c("all", "first", "last", "arbitrary"),
             drop=FALSE)
    {
        findOverlaps(query, ranges(subject),
                     maxgap=maxgap, minoverlap=minoverlap,
                     type=type, select=select, drop=drop)
    }
)

setMethod("findOverlaps", c("RangedData", "RangedData"),
          function(query, subject, maxgap = 0L, minoverlap = 1L,
                   type = c("any", "start", "end", "within", "equal"),
                   select = c("all", "first", "last", "arbitrary"),
                   drop = FALSE)
          {
            findOverlaps(ranges(query), ranges(subject), maxgap = maxgap,
                         minoverlap = minoverlap, type = match.arg(type),
                         select = match.arg(select), drop = drop)
          })

setMethod("findOverlaps", c("RangedData", "RangesList"),
          function(query, subject, maxgap = 0L, minoverlap = 1L,
                   type = c("any", "start", "end", "within", "equal"),
                   select = c("all", "first", "last", "arbitrary"),
                   drop = FALSE)
          {
            findOverlaps(ranges(query), subject, maxgap = maxgap,
                         minoverlap = minoverlap, type = match.arg(type),
                         select = match.arg(select), drop = drop)
          })

setMethod("findOverlaps", c("RangesList", "RangedData"),
          function(query, subject, maxgap = 0L, minoverlap = 1L,
                   type = c("any", "start", "end", "within", "equal"),
                   select = c("all", "first", "last", "arbitrary"),
                   drop = FALSE)
          {
            findOverlaps(query, ranges(subject), maxgap = maxgap,
                         minoverlap = minoverlap, type = match.arg(type),
                         select = match.arg(select), drop = drop)
          })


### - - - - - - - - - - - - - - - - - - - - - - - - - - - - - - - - - - - - -
### countOverlaps()
###

setGeneric("countOverlaps", signature = c("query", "subject"),
    function(query, subject, maxgap = 0L, minoverlap = 1L,
             type = c("any", "start", "end", "within", "equal"), ...)
        standardGeneric("countOverlaps")
)

setMethod("countOverlaps", c("ANY", "Vector"),
    function(query, subject, maxgap = 0L, minoverlap = 1L,
             type = c("any", "start", "end", "within", "equal"))
    {
        counts <- queryHits(findOverlaps(query, subject, maxgap = maxgap,
                                         minoverlap = minoverlap, type = type))
        structure(tabulate(counts, length(query)), names=names(query))

    }
)

setMethod("countOverlaps", c("ANY", "missing"),
    function(query, subject, maxgap = 0L, minoverlap = 1L,
             type = c("any", "start", "end", "within", "equal"))
    {
        countOverlaps(query, query, maxgap = maxgap,
                      minoverlap = minoverlap, type = type)
    }
)

setMethod("countOverlaps", c("RangesList", "RangesList"),
          function(query, subject, maxgap = 0L, minoverlap = 1L,
                   type = c("any", "start", "end", "within", "equal"))
          {
              IntegerList(mapply(countOverlaps, query, subject,
                              MoreArgs = list(maxgap = maxgap,
                                      minoverlap = minoverlap,
                                      type = match.arg(type)),
                              SIMPLIFY = FALSE))
          })

setMethod("countOverlaps", c("ViewsList", "ViewsList"),
    function(query, subject, maxgap=0L, minoverlap=1L,
             type=c("any", "start", "end", "within", "equal"))
    {
         countOverlaps(ranges(query), ranges(subject),
                       maxgap=maxgap, minoverlap=minoverlap,
                       type=type)
    }
)

setMethod("countOverlaps", c("ViewsList", "Vector"),
    function(query, subject, maxgap=0L, minoverlap=1L,
             type=c("any", "start", "end", "within", "equal"))
    {
         countOverlaps(ranges(query), subject,
                       maxgap=maxgap, minoverlap=minoverlap,
                       type=type)
    }
)

setMethod("countOverlaps", c("Vector", "ViewsList"),
    function(query, subject, maxgap=0L, minoverlap=1L,
             type=c("any", "start", "end", "within", "equal"))
    {
         countOverlaps(query, ranges(subject),
                       maxgap=maxgap, minoverlap=minoverlap,
                       type=type)
    }
)

setMethod("countOverlaps", c("RangedData", "RangedData"),
          function(query, subject, maxgap = 0L, minoverlap = 1L,
                   type = c("any", "start", "end", "within", "equal"))
          {
              countOverlaps(ranges(query), ranges(subject), maxgap = maxgap,
                            minoverlap = minoverlap, type = match.arg(type))
          })
setMethod("countOverlaps", c("RangedData", "RangesList"),
          function(query, subject, maxgap = 0L, minoverlap = 1L,
                   type = c("any", "start", "end", "within", "equal"))
          {
              countOverlaps(ranges(query), subject, maxgap = maxgap,
                            minoverlap = minoverlap, type = match.arg(type))
          })
setMethod("countOverlaps", c("RangesList", "RangedData"),
          function(query, subject, maxgap = 0L, minoverlap = 1L,
                   type = c("any", "start", "end", "within", "equal"))
          {
              countOverlaps(query, ranges(subject), maxgap = maxgap,
                            minoverlap = minoverlap, type = match.arg(type))
          })


### - - - - - - - - - - - - - - - - - - - - - - - - - - - - - - - - - - - - -
### match() is deprecated
###

setMethod("match", c("Views", "Views"),
    function(x, table, nomatch=NA_integer_, incomparables=NULL)
    {
        if (!identical(nomatch, NA_integer_))
            stop("'nomatch' arg is not supported")
        msg <- c("match() on Views objects is deprecated.\n",
                 "Please use '",
                 "findOverlaps(ranges(x), ranges(table), select=\"first\")",
                 "' instead.")
        .Deprecated(msg=msg)
        findOverlaps(ranges(x), ranges(table), select="first")
    }
)

setMethod("match", c("Views", "Vector"),
    function(x, table, nomatch=NA_integer_, incomparables=NULL)
    {
        if (!identical(nomatch, NA_integer_))
            stop("'nomatch' arg is not supported")
        msg <- c("match() on a Views query is deprecated.\n",
                 "Please use '",
                 "findOverlaps(ranges(x), table, select=\"first\")",
                 "' instead.")
        .Deprecated(msg=msg)
        findOverlaps(ranges(x), table, select="first")
    }
)

setMethod("match", c("Vector", "Views"),
    function(x, table, nomatch=NA_integer_, incomparables=NULL)
    {
        if (!identical(nomatch, NA_integer_))
            stop("'nomatch' arg is not supported")
        msg <- c("match() on a Views subject is deprecated.\n",
                 "Please use '",
                 "findOverlaps(x, ranges(table), select=\"first\")",
                 "' instead.")
        .Deprecated(msg=msg)
        findOverlaps(x, ranges(table), select="first")
    }
)

setMethod("match", c("RangesList", "RangesList"),
          function(x, table, nomatch = NA_integer_, incomparables = NULL)
          {
            if (!identical(nomatch, NA_integer_))
                stop("'nomatch' arg is not supported")
            msg <- c("match() on RangesList objects is deprecated.\n",
                     "Please use '",
                     "findOverlaps(x, table, select=\"first\", drop=TRUE)",
                     "' instead.")
            .Deprecated(msg=msg)
            findOverlaps(x, table, select="first", drop=TRUE)
          })

setMethod("match", c("ViewsList", "ViewsList"),
    function(x, table, nomatch=NA_integer_, incomparables=NULL)
    {
        if (!identical(nomatch, NA_integer_))
            stop("'nomatch' arg is not supported")
        msg <- c("match() on ViewsList objects is deprecated.\n",
                 "Please use '",
                 "findOverlaps(ranges(x), ranges(table), select=\"first\", ",
                 "drop=TRUE)",
                 "' instead.")
        .Deprecated(msg=msg)
        findOverlaps(ranges(x), ranges(table), select="first", drop=TRUE)
    }
)

setMethod("match", c("ViewsList", "Vector"),
    function(x, table, nomatch=NA_integer_, incomparables=NULL)
    {
        if (!identical(nomatch, NA_integer_))
            stop("'nomatch' arg is not supported")
        msg <- c("match() on a ViewsList query is deprecated.\n",
                 "Please use '",
                 "findOverlaps(ranges(x), table, select=\"first\", ",
                 "drop=TRUE)",
                 "' instead.")
        .Deprecated(msg=msg)
        findOverlaps(ranges(x), table, select="first", drop=TRUE)
    }
)

setMethod("match", c("Vector", "ViewsList"),
    function(x, table, nomatch=NA_integer_, incomparables=NULL)
    {
        if (!identical(nomatch, NA_integer_))
            stop("'nomatch' arg is not supported")
        msg <- c("match() on a ViewsList subject is deprecated.\n",
                 "Please use '",
                 "findOverlaps(x, ranges(table), select=\"first\", ",
                 "drop=TRUE)",
                 "' instead.")
        .Deprecated(msg=msg)
        findOverlaps(x, ranges(table), select="first", drop=TRUE)
    }
)

setMethod("match", c("RangedData", "RangedData"),
    function(x, table, nomatch = NA_integer_, incomparables = NULL)
    {
        if (!identical(nomatch, NA_integer_))
            stop("'nomatch' arg is not supported")
        msg <- c("match() on RangedData objects is deprecated.\n",
                 "Please use '",
                 "findOverlaps(ranges(x), ranges(table), select=\"first\", ",
                 "drop=TRUE)",
                 "' instead.")
        .Deprecated(msg=msg)
        findOverlaps(ranges(x), ranges(table), select="first", drop=TRUE)
    }
)

setMethod("match", c("RangedData", "RangesList"),
    function(x, table, nomatch = NA_integer_, incomparables = NULL)
    {
        if (!identical(nomatch, NA_integer_))
            stop("'nomatch' arg is not supported")
        msg <- c("match() on a RangedData query is deprecated.\n",
                 "Please use '",
                 "findOverlaps(ranges(x), table, select=\"first\", ",
                 "drop=TRUE)",
                 "' instead.")
        .Deprecated(msg=msg)
        findOverlaps(ranges(x), table, select="first", drop=TRUE)
    }
)

setMethod("match", c("RangesList", "RangedData"),
    function(x, table, nomatch = NA_integer_, incomparables = NULL)
    {
        if (!identical(nomatch, NA_integer_))
            stop("'nomatch' arg is not supported")
        msg <- c("match() on a RangedData subject is deprecated.\n",
                 "Please use '",
                 "findOverlaps(x, ranges(table), select=\"first\", ",
                 "drop=TRUE)",
                 "' instead.")
        .Deprecated(msg=msg)
        findOverlaps(x, ranges(table), select="first", drop=TRUE)
    }
)


### - - - - - - - - - - - - - - - - - - - - - - - - - - - - - - - - - - - - -
### overlapsAny()
###
### %in% is deprecated. Replacing it with %over%.
###

### Same args and signature as countOverlaps() and subsetByOverlaps().
setGeneric("overlapsAny", signature=c("query", "subject"),
    function(query, subject, maxgap=0L, minoverlap=1L,
             type=c("any", "start", "end", "within", "equal"), ...)
        standardGeneric("overlapsAny")
)

setMethod("overlapsAny", c("Ranges", "Ranges"),
    function(query, subject, maxgap=0L, minoverlap=1L,
             type=c("any", "start", "end", "within", "equal"), ...)
    {
        !is.na(findOverlaps(query, subject, maxgap=maxgap,
                            minoverlap=minoverlap, type=type,
                            select="arbitrary"))
    }
)

setMethod("overlapsAny", c("Views", "Views"),
    function(query, subject, maxgap=0L, minoverlap=1L,
             type=c("any", "start", "end", "within", "equal"), ...)
    {
        overlapsAny(ranges(query), ranges(subject), maxgap=maxgap,
                    minoverlap=minoverlap, type=type, ...)
    }
)

setMethod("overlapsAny", c("Views", "Vector"),
    function(query, subject, maxgap=0L, minoverlap=1L,
             type=c("any", "start", "end", "within", "equal"), ...)
    {
        overlapsAny(ranges(query), subject, maxgap=maxgap,
                    minoverlap=minoverlap, type=type, ...)
    }
)

setMethod("overlapsAny", c("Vector", "Views"),
    function(query, subject, maxgap=0L, minoverlap=1L,
             type=c("any", "start", "end", "within", "equal"), ...)
    {
        overlapsAny(query, ranges(subject), maxgap=maxgap,
                    minoverlap=minoverlap, type=type, ...)
    }
)

setMethod("overlapsAny", c("RangesList", "RangesList"),
    function(query, subject, maxgap=0L, minoverlap=1L,
             type=c("any", "start", "end", "within", "equal"), ...)
    {
        query <- as.list(query)
        subject <- as.list(subject)
        if (!is.null(names(query)) && !is.null(names(subject))) {
            subject <- subject[names(query)]
            names(subject) <- names(query) # get rid of NA's in names
        } else {
            subject <- subject[seq_along(query)]
        }
        ## NULL's are introduced where they do not match
        ## We replace those with empty IRanges
        subject[sapply(subject, is.null)] <- IRanges()
        LogicalList(lapply(structure(seq_len(length(query)),
                                     names = names(query)),
                           function(i)
                               overlapsAny(query[[i]], subject[[i]],
                                           maxgap=maxgap,
                                           minoverlap=minoverlap,
                                           type=type, ...)))
    }
)

setMethod("overlapsAny", c("ViewsList", "ViewsList"),
    function(query, subject, maxgap=0L, minoverlap=1L,
             type=c("any", "start", "end", "within", "equal"), ...)
    {
        overlapsAny(ranges(query), ranges(subject), maxgap=maxgap,
                    minoverlap=minoverlap, type=type, ...)
    }
)

setMethod("overlapsAny", c("ViewsList", "Vector"),
    function(query, subject, maxgap=0L, minoverlap=1L,
             type=c("any", "start", "end", "within", "equal"), ...)
    {
        overlapsAny(ranges(query), subject, maxgap=maxgap,
                    minoverlap=minoverlap, type=type, ...)
    }
)

setMethod("overlapsAny", c("Vector", "ViewsList"),
    function(query, subject, maxgap=0L, minoverlap=1L,
             type=c("any", "start", "end", "within", "equal"), ...)
    {
        overlapsAny(query, ranges(subject), maxgap=maxgap,
                    minoverlap=minoverlap, type=type, ...)
    }
)

setMethod("overlapsAny", c("RangedData", "RangedData"),
    function(query, subject, maxgap=0L, minoverlap=1L,
             type=c("any", "start", "end", "within", "equal"), ...)
    {
        overlapsAny(ranges(query), ranges(subject), maxgap=maxgap,
                    minoverlap=minoverlap, type=type, ...)
    }
)

setMethod("overlapsAny", c("RangedData", "RangesList"),
    function(query, subject, maxgap=0L, minoverlap=1L,
             type=c("any", "start", "end", "within", "equal"), ...)
    {
        overlapsAny(ranges(query), subject, maxgap=maxgap,
                    minoverlap=minoverlap, type=type, ...)
    }
)

setMethod("overlapsAny", c("RangesList", "RangedData"),
    function(query, subject, maxgap=0L, minoverlap=1L,
             type=c("any", "start", "end", "within", "equal"), ...)
    {
        overlapsAny(query, ranges(subject), maxgap=maxgap,
                    minoverlap=minoverlap, type=type, ...)
    }
)

### Convenience wrappers for the 2 most common use cases.
`%over%` <- function(query, subject) overlapsAny(query, subject)
`%within%` <- function(query, subject) overlapsAny(query, subject,
                                                   type="within")

`.%in%.definition` <- function(x, table)
{
    msg <- c("%in% between a ", class(x), " and a ", class(table), " object ",
             "is deprecated.\nPlease use 'query %over% subject' instead.")
    .Deprecated(msg=msg)
    x %over% table
}

.signatures <- list(
    c("Views", "Views"),
    c("Views", "Vector"),
    c("Vector", "Views"),
    c("RangesList", "RangesList"),
    c("ViewsList", "ViewsList"),
    c("ViewsList", "Vector"),
    c("Vector", "ViewsList"),
    c("RangedData", "RangedData"),
    c("RangedData", "RangesList"),
    c("RangesList", "RangedData")
)

setMethods("%in%", .signatures, `.%in%.definition`)


### - - - - - - - - - - - - - - - - - - - - - - - - - - - - - - - - - - - - -
### subsetByOverlaps()
###

setGeneric("subsetByOverlaps", signature = c("query", "subject"),
    function(query, subject, maxgap = 0L, minoverlap = 1L,
             type = c("any", "start", "end", "within", "equal"), ...)
        standardGeneric("subsetByOverlaps")
)

setMethod("subsetByOverlaps", c("Vector", "Vector"),
    function(query, subject, maxgap = 0L, minoverlap = 1L,
             type = c("any", "start", "end", "within", "equal"))
    {
        type <- match.arg(type)
        query[!is.na(findOverlaps(query, subject, maxgap = maxgap,
                                  minoverlap = minoverlap, type = type,
                                  select = "arbitrary"))]
    }
)

setMethod("subsetByOverlaps", c("RangedData", "RangedData"),
          function(query, subject, maxgap = 0L, minoverlap = 1L,
                   type = c("any", "start", "end", "within", "equal"))
          {
              query[unlist(!is.na(findOverlaps(ranges(query), ranges(subject),
                                               maxgap = maxgap,
                                               minoverlap = minoverlap,
                                               type = match.arg(type),
                                               select = "arbitrary")),
                           use.names=FALSE),]
          })

setMethod("subsetByOverlaps", c("RangedData", "RangesList"),
          function(query, subject, maxgap = 0L, minoverlap = 1L,
                   type = c("any", "start", "end", "within", "equal"))
          {
              query[unlist(!is.na(findOverlaps(ranges(query), subject,
                                               maxgap = maxgap,
                                               minoverlap = minoverlap,
                                               type = match.arg(type),
                                               select = "arbitrary")),
                           use.names=FALSE),]
          })

setMethod("subsetByOverlaps", c("RangesList", "RangedData"),
          function(query, subject, maxgap = 0L, minoverlap = 1L,
                  type = c("any", "start", "end", "within", "equal"))
          {
              query[!is.na(findOverlaps(query, ranges(subject),
                                        maxgap = maxgap,
                                        minoverlap = minoverlap,
                                        type = match.arg(type),
                                        select = "arbitrary"))]
          })


### - - - - - - - - - - - - - - - - - - - - - - - - - - - - - - - - - - - - -
### "ranges" method for Hits objects
###
### Extracts the actual regions of intersection between the overlapping ranges.
### Not much value. Could be replaced by 1-liner:
###   pintersect(query[queryHits(x)], subject[subjectHits(x)])
###

setMethod("ranges", "Hits", function(x, query, subject) {
  if (!is(query, "Ranges") || length(query) != queryLength(x))
    stop("'query' must be a Ranges of length equal to number of queries")
  if (!is(subject, "Ranges") || length(subject) != subjectLength(x))
    stop("'subject' must be a Ranges of length equal to number of subjects")
  m <- as.matrix(x)
  qstart <- start(query)[m[,1L]]
  qend <- end(query)[m[,1L]]
  sstart <- start(subject)[m[,2L]]
  send <- end(subject)[m[,2L]]
  IRanges(pmax.int(qstart, sstart), pmin.int(send, qend))
})


### - - - - - - - - - - - - - - - - - - - - - - - - - - - - - - - - - - - - -
### The only reason for defining the methods below is to prevent the default
### "findMatches" or "countMatches" methods to be called and return something
### wrong (and the reason they would return something wrong is because they
### are based on match() which does overlaps instead of equality).
### TODO: Remove these methods in BioC 2.14 when the "match" methods for all
### the signatures in '.signatures' are gone.

setMethods("findMatches", .signatures,
    function(x, table, select=c("all", "first", "last"), ...)
    {
        msg <- c("findMatches() between a ", class(x), " and a ",
                 class(table), " object is not supported")
        stop(msg)
    }
)

setMethods("countMatches", .signatures,
    function(x, table, ...)
    {
        msg <- c("countMatches() between a ", class(x), " and a ",
                 class(table), " object is not supported")
        stop(msg)
    }
)
