# Supplementary material for: Software for Computing and Annotating Genomic Ranges
Source: PLoS Comput Biol. 2013 Aug 8;9(8):e1003118. doi: 10.1371/journal.pcbi.1003118 (PMC3738458; doi:10.1371/journal.pcbi.1003118)
Supplement: Software S1 — The IRanges package. The IRanges package provides efficient low-level and reusable S4 classes for storing and manipulating ranges of integers and compressed, genome-length vectors. (GZ) [file pcbi.1003118.s001.gz › IRanges/R/reverse-methods.R]

### - - - - - - - - - - - - - - - - - - - - - - - - - - - - - - - - - - - - -
### The "reverse" generic and methods.
###

setGeneric("reverse", function(x, ...) standardGeneric("reverse"))

setMethod("reverse", "character",
    function(x, ...)
    {
        if (length(x) == 0)
            return(x)
        sapply(strsplit(x, NULL, fixed=TRUE),
               function(xx) paste(rev(xx), collapse=""))
    }
)

### This method does NOT preserve normality.
.IRanges.reverse <- function(x, ...)
{
    if (length(x) == 0L)
        return(x)
    args <- extraArgsAsList(NULL, ...)
    argnames <- names(args)
    n2p <- match(c("start", "end", "use.names"), argnames)
    if (is.na(n2p[1L])) {
        start <- min(start(x))
    } else {
        start <- args[[n2p[1L]]]
        if (!is.numeric(start))
            stop("'start' must be a vector of integers")
        if (!is.integer(start))
            start <- as.integer(start)
        if (anyMissing(start))
            stop("'start' contains NAs")
    }
    if (is.na(n2p[2L])) {
        end <- max(end(x))
    } else {
        end <- args[[n2p[2L]]]
        if (!is.numeric(end))
            stop("'end' must be a vector of integers")
        if (!is.integer(end))
            end <- as.integer(end)
        if (anyMissing(end))
            stop("'end' contains NAs")
    }
    if (!is.na(n2p[3L]) && !normargUseNames(args[[n2p[3L]]]))
        unsafe.names(x) <- NULL
    ## WARNING: -end(x) *must* appear first in this expression if we want
    ## the supplied 'start' and 'end' to be recycled properly.
    ## Remember that in R, because of the recycling, addition of numeric
    ## vectors of different lengths is not associative i.e. in general
    ## '(x + y) + z' is not the same as 'x + (y + z)'. For example:
    ##     (integer(6) + 1:2) + 1:3  and  integer(6) + (1:2 + 1:3)
    ## are not the same.
    x@start[] <- -end(x) + start + end
    x
}

setMethod("reverse", "IRanges", .IRanges.reverse)

setMethod("reverse", "NormalIRanges",
    function(x, ...)
    {
        ## callNextMethod() temporarily breaks 'x' as a NormalIRanges object
        ## because the returned ranges are ordered from right to left.
        x <- callNextMethod()
        unsafe.update(x, start=rev(start(x)), width=rev(width(x)), names=rev(names(x)))
    }
)

setMethod("reverse", "Views",
    function(x, ...)
    {
        x@subject <- reverse(subject(x))
        x@ranges <- reverse(ranges(x), start=1L, end=length(subject(x)))
        x
    }
)

setMethod("reverse", "MaskCollection",
    function(x, ...)
    {
        start <- 1L
        end <- width(x)
        x@nir_list <- lapply(nir_list(x),
            function(nir) reverse(nir, start=start, end=end)
        )
        x
    }
)

setMethod("reverse", "XVector", function(x, ...) xvcopy(x, reverse=TRUE))
setMethod("rev", "XVector", function(x) reverse(x))

setMethod("reverse", "XVectorList", function(x, ...) xvcopy(x, reverse=TRUE))
