# Supplementary material for: Software for Computing and Annotating Genomic Ranges
Source: PLoS Comput Biol. 2013 Aug 8;9(8):e1003118. doi: 10.1371/journal.pcbi.1003118 (PMC3738458; doi:10.1371/journal.pcbi.1003118)
Supplement: Software S1 — The IRanges package. The IRanges package provides efficient low-level and reusable S4 classes for storing and manipulating ranges of integers and compressed, genome-length vectors. (GZ) [file pcbi.1003118.s001.gz › IRanges/R/runstat.R]

### - - - - - - - - - - - - - - - - - - - - - - - - - - - - - - - - - - - - -
### The "runsum", "runwtsum", and "runq" generics.
###

setGeneric("runsum", signature="x",
           function(x, k, endrule = c("drop", "constant"), ...)
               standardGeneric("runsum"))

setGeneric("runmean", signature="x",
           function(x, k, endrule = c("drop", "constant"), ...)
               standardGeneric("runmean"))

setGeneric("runwtsum", signature="x",
           function(x, k, wt, endrule = c("drop", "constant"), ...)
               standardGeneric("runwtsum"))

setGeneric("runq", signature="x",
           function(x, k, i, endrule = c("drop", "constant"), ...)
               standardGeneric("runq"))
