# Supplementary material for: Software for Computing and Annotating Genomic Ranges
Source: PLoS Comput Biol. 2013 Aug 8;9(8):e1003118. doi: 10.1371/journal.pcbi.1003118 (PMC3738458; doi:10.1371/journal.pcbi.1003118)
Supplement: Software S1 — The IRanges package. The IRanges package provides efficient low-level and reusable S4 classes for storing and manipulating ranges of integers and compressed, genome-length vectors. (GZ) [file pcbi.1003118.s001.gz › IRanges/TODO]

Immediate TODO list
-------------------

- Bug fix: Combining RangedData objects is currently broken (IRanges 1.9.20):
    library(IRanges)
    ranges <- IRanges(c(1,2,3),c(4,5,6))
    rd1 <- RangedData(ranges)
    rd2 <- RangedData(shift(ranges, 100))
    rd <- c(rd1, rd2)  # Seems to work (with some warnings)...
    validObject(rd)  # but returns an invalid object!

- Herve: Make the MaskCollection class a derivative of the SimpleIRangesList
  class.

- Herve: Use a different name for "reverse" method for IRanges and
  MaskCollection objects. Seems like, for IRanges objects, reverse()
  and reflect() are doing the same thing, so I should just keep (and
  eventually adapt) the latter. Also, I should add a "reflect"
  method for SimpleIRangesList objects that would do what the current
  "reverse" method for MaskCollection objects does.
  Once this is done, adapt R/reverse.R file in Biostrings to use reflect()
  instead of reverse() wherever needed.

- Herve or Michael: Provide a way to reduce ranges with a min overlap
  (Michael's suggestion).

- Alignment data structure and lift-over functionality.

- Clean up endomorphisms.


Long term TODO list
-------------------

o Ranges:
  - "match" for exact matching
  - operator aliases
    - ranges & ranges (pintersect)
    - ranges | ranges (punion)
    - !ranges (gaps)
    - ranges - ranges (psetdiff)
    - ranges +/- x (expand both sides)
  - permute or something to create a random mimic

o RangesList:
  - parallel rbind
  - binary ops: "nearest", "intersect", "setdiff", "union"
    - 'y' omitted: become n-ary ops on items in collection
    - 'y' specified: performed element-wise
  - unary ops: "coverage" etc are vectorized
  * as a subset specification for BSGenome objects (get sequences out)
    - as XStringSet?
    
o DataTable:
  - group generics (Math, Ops, Summary)
  
o RangedData:
  - 'merge' for SQL-type join operations based on range overlap
  - "rangeQuantiles", "rangeMins", "rangeMaxs", "rangeSums"
    - could support radius for smoothing

o SplitDataFrameList:
  - rbind

o FilterRules:
  - refactor, using ShortRead filter framework (becomes FilterList)
  - support subsetting DataFrame/RangedData directly

o rdapply:
  - probably need to add 'excludePattern' parameter

o IO:
  - xscan() - read data directly into XVector objects
  - move chain reading to rtracklayer


-------------------------------------
Conceptual framework (by Michael)
-------------------------------------

[Herve: This might be slightly out-of-sync. Would be good to revisit/update.]

We need to construct a conceptual framework around the current
functionality in IRanges, so that we can eliminate redundancies and
better plan for the future.

Basic problem: We have lots of (long) data series and need a way to
efficiently represent and manipulate them.

A series is a vector, except that the positions of the elements are
meaningful. That is, we often expect strong auto-correlation. We have
an abstraction called "Vector" for representing these series.

There are currently two optimized means of storing long series:

1) Externally, currently only in memory, in XVector derivatives.
The main benefit here is avoiding unnecessary copying, though there
is potential for vectors stored in databases and flat files on disk
(but this is outside our use case).

2) Run-length encoding (Rle class). This is a classic means of
compressing discrete-valued series. It is very efficient, as long as
there are long runs of equal value.

Rle, so far, is far ahead of XVector in terms of direct
usefulness. If XVector were implemented with an environment, rather
than an external pointer, adding functionality would be easier. Could
carry some things over from externalVector.

As the sequence of observations in a series is important, we often
want to manipulate specific regions of the series. We can use the
window() function to select a particular region from a Vector, and a
logical Rle can represent a selection of multiple regions. A slightly
more general representation, that supports overlapping regions, is the
Ranges class. (Is there a function for converting a logical Rle to a
Ranges? Would be a quick way to reimplement slice().)

A Ranges object holds any number of start,width pairs that describe
closed intervals representing the set of integers that fall within the
endpoints. The primary implementation is IRanges, which stores the
information as two integer vectors. The IntervalTree class is a
tree representation of Ranges.

Often the endpoints of the intervals are interesting independent of
the underlying sequence. Many utilities are implemented for
manipulating and analyzing Ranges. These include:

1) overlap detection, using an interval tree
2) nearest neighbors: precede, follow, nearest
3) set operations: (p)union, (p)intersect, (p)setdiff, gaps
4) coverage, too bio specific? rename to 'table'?
5) resolving overlap: reduce and (soon) collapse
6) transformations: flank, reflect, restrict, narrow...
7) (soon) mapping/alignment

There are two ways to explicitly pair a Ranges object with a
Vector:

1) Masking, as in MaskedXString, where only the elements outside of
the Ranges are considered by an operation.

2) Views, which are essentially lists of subsequences. This
relies in the fly-weight pattern for efficiency. Several fast paths,
like viewSums and viewMaxs, are implemented. There is an RleViews
and an XIntegerViews (is this one currently used at all?).

Views are limited to subsequences derived from a single sequence. For
more general lists of sequences, we have a separate framework, based
on the TypedList class (rename to List?). The TypedList optionally
ensures that all of its elements are derived from a specified type,
and it also aims to efficiently represent a major use case of lists:
splitting a vector by a factor. The indices of the elements with each
factor level are stored, but there is no physical split of the vector
into separate list elements. It may be that (Typed)List and general
derivatives like AnnotatedList, which adds metadata on the elements,
belong in the "Vector" package proposed above.

A special case that often occurs in data analysis is a list containing
a set of variables in the same dataset. This problem is solved by
'data.frame' in base R, and we have an equivalent DataFrame class
(rename to DataFrame?) that can hold any type of R object, as long as
it has a vector semantic. This probably also belongs in the Vector
package.

Many of the important data structures have TypedList analogs. These
include all atomic types, as well as:

  * SplitDataFrameList: a list of DataFrames that have the same
    columns (usually the result of a split), could be in Vector
    
  * RangesList: Essentially just a list of Ranges objects, but often
    used for splitting Ranges by their "space" (e.g. chromosome)

Note that MaskCollection (a set of Ranges used to mask the same
series) is not a TypedList, but probably should be.

When working with series, the records correspond to subseries of some
larger series. The RangedData class associates variables with a set of
subseries encoded by a RangesList object. Thus, it stores data on
intervals across multiple spaces. It can be said that RangedData sits at
the top of the IRanges infrastructure.
