# Supplementary material for: Software for Computing and Annotating Genomic Ranges
Source: PLoS Comput Biol. 2013 Aug 8;9(8):e1003118. doi: 10.1371/journal.pcbi.1003118 (PMC3738458; doi:10.1371/journal.pcbi.1003118)
Supplement: Software S1 — The IRanges package. The IRanges package provides efficient low-level and reusable S4 classes for storing and manipulating ranges of integers and compressed, genome-length vectors. (GZ) [file pcbi.1003118.s001.gz › IRanges/inst/doc/RleTricks.R]

### R code from vignette source 'RleTricks.Rnw'

###################################################
### code chunk number 1: options
###################################################
options(width=60)


###################################################
### code chunk number 2: Rle-rollmean
###################################################
rollmeanRle <- function (x, k)
{
  n <- length(x)
  cumsum(c(Rle(sum(window(x, 1, k))), window(x, k + 1, n) - window(x, 1, n - k))) / k
}


###################################################
### code chunk number 3: Rle-rollvar
###################################################
rollvarRle <- function(x, k)
{
  n <- length(x)
  means <- rollmeanRle(x, k)
  nextMean <- window(means, 2, n - k + 1)
  cumsum(c(Rle(sum((window(x, 1, k) - means[1])^2)),
  k * diff(means)^2 -
  (window(x, 1, n - k) - nextMean)^2 +
  (window(x, k + 1, n) - nextMean)^2)) / (k - 1)
}


###################################################
### code chunk number 4: Rle-rollcov
###################################################
rollcovRle <- function(x, y, k)
{
  n <- length(x)
  meanX <- rollmeanRle(x, k)
  meanY <- rollmeanRle(y, k)
  nextMeanX <- window(meanX, 2, n - k + 1)
  nextMeanY <- window(meanY, 2, n - k + 1)
  cumsum(c(Rle(sum((window(x, 1, k) - meanX[1]) * (window(y, 1, k) - meanY[1]))),
  k * diff(meanX) * diff(meanY) -
  (window(x, 1, n - k) - nextMeanX) * (window(y, 1, n - k) - nextMeanY) +
  (window(x, k + 1, n) - nextMeanX) * (window(y, k + 1, n) - nextMeanY))) / (k - 1)
}


###################################################
### code chunk number 5: Rle-rollsd
###################################################
rollsdRle <- function(x, k)
{
  sqrt(rollvarRle(x, k))
}


###################################################
### code chunk number 6: Rle-rollcor
###################################################
rollcorRle <- function(x, y, k)
{
  rollcovRle(x, y, k) / (rollsdRle(x, k) * rollsdRle(y, k))
}
