# Supplementary material for: Software for Computing and Annotating Genomic Ranges
Source: PLoS Comput Biol. 2013 Aug 8;9(8):e1003118. doi: 10.1371/journal.pcbi.1003118 (PMC3738458; doi:10.1371/journal.pcbi.1003118)
Supplement: Software S1 — The IRanges package. The IRanges package provides efficient low-level and reusable S4 classes for storing and manipulating ranges of integers and compressed, genome-length vectors. (GZ) [file pcbi.1003118.s001.gz › IRanges/inst/doc/RleTricks.Rnw]

\documentclass{article}

% \VignetteIndexEntry{Rle Tips and Tricks}
% \VignetteDepends{}
% \VignetteKeywords{Rle}
% \VignettePackage{IRanges}

\usepackage{times}
\usepackage{hyperref}

\textwidth=6.5in
\textheight=8.5in
% \parskip=.3cm
\oddsidemargin=-.1in
\evensidemargin=-.1in
\headheight=-.3in

\newcommand{\Rfunction}[1]{{\texttt{#1}}}
\newcommand{\Robject}[1]{{\texttt{#1}}}
\newcommand{\Rpackage}[1]{{\textit{#1}}}
\newcommand{\Rmethod}[1]{{\texttt{#1}}}
\newcommand{\Rfunarg}[1]{{\texttt{#1}}}
\newcommand{\Rclass}[1]{{\textit{#1}}}
\newcommand{\Rcode}[1]{{\texttt{#1}}}

\newcommand{\software}[1]{\textsf{#1}}
\newcommand{\R}{\software{R}}
\newcommand{\IRanges}{\Rpackage{IRanges}}

\title{Rle Tips and Tricks}
\author{Patrick Aboyoun}
\date{\today}

\begin{document}

\maketitle

<<options,echo=FALSE>>=
options(width=60)
@

<<Rle-rollmean>>=
rollmeanRle <- function (x, k)
{
  n <- length(x)
  cumsum(c(Rle(sum(window(x, 1, k))), window(x, k + 1, n) - window(x, 1, n - k))) / k
}
@


<<Rle-rollvar>>=
rollvarRle <- function(x, k)
{
  n <- length(x)
  means <- rollmeanRle(x, k)
  nextMean <- window(means, 2, n - k + 1)
  cumsum(c(Rle(sum((window(x, 1, k) - means[1])^2)),
  k * diff(means)^2 -
  (window(x, 1, n - k) - nextMean)^2 +
  (window(x, k + 1, n) - nextMean)^2)) / (k - 1)
}
@


<<Rle-rollcov>>=
rollcovRle <- function(x, y, k)
{
  n <- length(x)
  meanX <- rollmeanRle(x, k)
  meanY <- rollmeanRle(y, k)
  nextMeanX <- window(meanX, 2, n - k + 1)
  nextMeanY <- window(meanY, 2, n - k + 1)
  cumsum(c(Rle(sum((window(x, 1, k) - meanX[1]) * (window(y, 1, k) - meanY[1]))),
  k * diff(meanX) * diff(meanY) -
  (window(x, 1, n - k) - nextMeanX) * (window(y, 1, n - k) - nextMeanY) +
  (window(x, k + 1, n) - nextMeanX) * (window(y, k + 1, n) - nextMeanY))) / (k - 1)
}
@


<<Rle-rollsd>>=
rollsdRle <- function(x, k)
{
  sqrt(rollvarRle(x, k))
}
@


<<Rle-rollcor>>=
rollcorRle <- function(x, y, k)
{
  rollcovRle(x, y, k) / (rollsdRle(x, k) * rollsdRle(y, k))
}
@

\end{document}
