# Supplementary material for: Software for Computing and Annotating Genomic Ranges
Source: PLoS Comput Biol. 2013 Aug 8;9(8):e1003118. doi: 10.1371/journal.pcbi.1003118 (PMC3738458; doi:10.1371/journal.pcbi.1003118)
Supplement: Software S1 — The IRanges package. The IRanges package provides efficient low-level and reusable S4 classes for storing and manipulating ranges of integers and compressed, genome-length vectors. (GZ) [file pcbi.1003118.s001.gz › IRanges/inst/extdata/ce2chrM.bed]

chrM	13357	13651	trf	2	162.5	2	67	19	173	47	0	0	52	1.00	TA
chrM	13436	13585	trf	7	23.9	7	66	28	61	46	0	0	53	1.00	ATTATAA
chrM	13406	13658	trf	9	28.7	9	66	15	63	45	0	0	54	0.99	TATTATATT
