# Supplementary material for: Software for Computing and Annotating Genomic Ranges
Source: PLoS Comput Biol. 2013 Aug 8;9(8):e1003118. doi: 10.1371/journal.pcbi.1003118 (PMC3738458; doi:10.1371/journal.pcbi.1003118)
Supplement: Software S1 — The IRanges package. The IRanges package provides efficient low-level and reusable S4 classes for storing and manipulating ranges of integers and compressed, genome-length vectors. (GZ) [file pcbi.1003118.s001.gz › IRanges/inst/extdata/hg18liftAll.lft]

0	1/NT_077402	167280	chr1	247249719
217280	1/NT_077911	40302	chr1	247249719
307582	1/NT_077912	153649	chr1	247249719
511231	1/NT_004350	2112849	chr1	247249719
2674080	1/NT_004321	1161048	chr1	247249719
3895128	1/NT_004547	1440092	chr1	247249719
5385220	1/NT_021937	7590365	chr1	247249719
13025585	1/NT_113791	116914	chr1	247249719
13192499	1/NT_077382	237250	chr1	247249719
13479749	1/NT_004873	3518496	chr1	247249719
17048245	1/NT_004610	12702424	chr1	247249719
29800669	1/NT_032977	73835825	chr1	247249719
103686494	1/NT_113792	157344	chr1	247249719
103893838	1/NT_019273	16604841	chr1	247249719
120548679	1/NT_086586	189539	chr1	247249719
120788218	1/NT_077389	398739	chr1	247249719
141476957	1/NT_113793	195588	chr1	247249719
141722545	1/NT_113794	186739	chr1	247249719
141959284	1/NT_113795	175055	chr1	247249719
142184339	1/NT_113796	201709	chr1	247249719
142436048	1/NT_113797	126477	chr1	247249719
142612525	1/NT_079485	194615	chr1	247249719
142857140	1/NT_079497	78698	chr1	247249719
142985838	1/NT_077932	127263	chr1	247249719
143163101	1/NT_077933	170669	chr1	247249719
143383770	1/NT_113798	38311	chr1	247249719
143522081	1/NT_004434	1022394	chr1	247249719
144594475	1/NT_034398	281532	chr1	247249719
144926007	1/NT_034400	1566655	chr1	247249719
146542662	1/NT_113799	185320	chr1	247249719
146777982	1/NT_079483	172789	chr1	247249719
147000771	1/NT_034401	220313	chr1	247249719
147271084	1/NT_034403	455185	chr1	247249719
147776269	1/NT_004487	56413061	chr1	247249719
204239330	1/NT_086602	259514	chr1	247249719
204548844	1/NT_021877	17265625	chr1	247249719
221864469	1/NT_004559	11394365	chr1	247249719
233308834	1/NT_004836	13665999	chr1	247249719
247024833	1/NT_032968	174886	chr1	247249719
50000	10/NT_077567	5577110	chr10	135374737
5677110	10/NT_077569	12337571	chr10	135374737
18064681	10/NT_008705	20794160	chr10	135374737
38908841	10/NT_024133	286100	chr10	135374737
41674941	10/NT_079540	191752	chr10	135374737
41916693	10/NT_033985	3830277	chr10	135374737
45896970	10/NT_031847	952205	chr10	135374737
46999175	10/NT_077570	263307	chr10	135374737
47412482	10/NT_077571	163231	chr10	135374737
47725713	10/NT_030772	989829	chr10	135374737
48865542	10/NT_017696	1941874	chr10	135374737
50857416	10/NT_035036	211435	chr10	135374737
51118851	10/NT_008583	30112613	chr10	135374737
81241464	10/NT_030059	44617998	chr10	135374737
125909462	10/NT_035040	2696597	chr10	135374737
128656059	10/NT_008818	4615335	chr10	135374737
133281394	10/NT_025835	246123	chr10	135374737
133577517	10/NT_017795	1797220	chr10	135374737
50000	11/NT_035113	1102759	chr11	134452384
1169335	11/NT_009237	49571094	chr11	134452384
50947429	11/NT_035158	503352	chr11	134452384
54450781	11/NT_033903	14395596	chr11	134452384
68848982	11/NT_078088	588129	chr11	134452384
69454899	11/NT_033927	17911127	chr11	134452384
87378026	11/NT_008984	8549206	chr11	134452384
95942794	11/NT_033899	38509590	chr11	134452384
16000	12/NT_009759	7043293	chr12	132349534
7132293	12/NT_009714	27615668	chr12	132349534
36142961	12/NT_029419	38648979	chr12	132349534
75041940	12/NT_019546	32815934	chr12	132349534
107914874	12/NT_009775	13091146	chr12	132349534
121156020	12/NT_009755	10116045	chr12	132349534
131317065	12/NT_024477	972469	chr12	132349534
17918000	13/NT_024524	67740325	chr13	114142980
85708325	13/NT_009952	25443670	chr13	114142980
111551995	13/NT_027140	1821999	chr13	114142980
113473994	13/NT_077627	184056	chr13	114142980
113758050	13/NT_024498	369930	chr13	114142980
18070000	14/NT_026437	88290585	chr14	106368585
18260000	15/NT_037852	1403478	chr15	100338915
19763478	15/NT_077631	334079	chr15	100338915
20197557	15/NT_078094	868737	chr15	100338915
21116294	15/NT_026446	3571299	chr15	100338915
24731593	15/NT_078095	438013	chr15	100338915
25270606	15/NT_010280	1108140	chr15	100338915
26478746	15/NT_078096	417989	chr15	100338915
26996735	15/NT_010194	53619965	chr15	100338915
80676700	15/NT_077661	2098777	chr15	100338915
82835477	15/NT_010274	13510195	chr15	100338915
96367672	15/NT_035325	3971243	chr15	100338915
0	16/NT_037887	8576922	chr16	88827254
8594422	16/NT_010393	25336229	chr16	88827254
34030651	16/NT_024773	1112651	chr16	88827254
44943302	16/NT_010498	42003582	chr16	88827254
86966884	16/NT_010542	1855370	chr16	88827254
0	17/NT_024972	296854	chr17	78774742
343376	17/NT_010718	21163833	chr17	78774742
21607209	17/NT_024862	579924	chr17	78774742
22287133	17/NT_010799	9412828	chr17	78774742
31799961	17/NT_078100	1629269	chr17	78774742
33529230	17/NT_010755	5072491	chr17	78774742
38701721	17/NT_010783	24793602	chr17	78774742
63585323	17/NT_010641	11472733	chr17	78774742
75211056	17/NT_024871	2103126	chr17	78774742
77379182	17/NT_010663	1275560	chr17	78774742
0	18/NT_010859	15400898	chr18	76117153
16764896	18/NT_010966	33548238	chr18	76117153
50360134	18/NT_025028	20074199	chr18	76117153
70462333	18/NT_025004	3388475	chr18	76117153
73872808	18/NT_010879	2244345	chr18	76117153
11000	19/NT_011255	7286004	chr19	63811651
7302004	19/NT_077812	1291194	chr19	63811651
8598198	19/NT_011295	15825424	chr19	63811651
32423622	19/NT_011109	31383029	chr19	63811651
0	2/NT_022327	1254071	chr2	242951149
1255071	2/NT_022221	2252116	chr2	242951149
3557187	2/NT_022139	1426129	chr2	242951149
5083316	2/NT_005334	11088087	chr2	242951149
16221403	2/NT_015926	4791168	chr2	242951149
21037571	2/NT_022184	68373980	chr2	242951149
89561551	2/NT_032994	397279	chr2	242951149
90958830	2/NT_034508	731068	chr2	242951149
94689898	2/NT_026970	2594449	chr2	242951149
97296847	2/NT_022171	12173457	chr2	242951149
109612304	2/NT_034485	736346	chr2	242951149
110498650	2/NT_077407	359898	chr2	242951149
111008548	2/NT_022135	38390280	chr2	242951149
149498828	2/NT_005403	84213157	chr2	242951149
233731985	2/NT_005120	5688986	chr2	242951149
239453971	2/NT_113800	12944	chr2	242951149
239496915	2/NT_022173	952154	chr2	242951149
240474069	2/NT_005416	2277080	chr2	242951149
8000	20/NT_011387	26259569	chr20	62435964
28033230	20/NT_025215	234339	chr20	62435964
29267569	20/NT_028392	5092930	chr20	62435964
34380499	20/NT_011362	26144333	chr20	62435964
60551882	20/NT_035608	71932	chr20	62435964
60733814	20/NT_011333	1702150	chr20	62435964
9719767	21/NT_029490	490233	chr21	46944323
13260000	21/NT_011512	28617429	chr21	46944323
41878628	21/NT_030188	1627105	chr21	46944323
43507092	21/NT_011515	3437231	chr21	46944323
14430000	22/NT_028395	647850	chr22	49691432
15227850	22/NT_011519	3661581	chr22	49691432
18939431	22/NT_011520	23276302	chr22	49691432
42227733	22/NT_011521	830225	chr22	49691432
43107958	22/NT_011523	4248192	chr22	49691432
47366250	22/NT_011525	1384186	chr22	49691432
48767136	22/NT_019197	320440	chr22	49691432
49089176	22/NT_113818	17927	chr22	49691432
49126803	22/NT_011526	464629	chr22	49691432
0	22_h2_hap1/NT_113959	63661	chr22_h2_hap1	63661
35000	3/NT_022517	66080833	chr3	199501827
66375833	3/NT_022459	24211711	chr3	199501827
94987544	3/NT_005612	100530253	chr3	199501827
195537797	3/NT_005535	1299866	chr3	199501827
196864663	3/NT_029928	2582164	chr3	199501827
0	4/NT_037622	1413146	chr4	191273063
1464146	4/NT_006081	2419310	chr4	191273063
3963456	4/NT_006051	4820284	chr4	191273063
8933740	4/NT_006316	22487426	chr4	191273063
31492166	4/NT_022794	976586	chr4	191273063
32527752	4/NT_016297	7445039	chr4	191273063
39992791	4/NT_006238	9040907	chr4	191273063
49183698	4/NT_037645	171176	chr4	191273063
52354874	4/NT_022853	7074452	chr4	191273063
59479326	4/NT_022778	9796115	chr4	191273063
69375441	4/NT_077444	2161413	chr4	191273063
71711854	4/NT_006216	3929449	chr4	191273063
75671303	4/NT_016354	92123751	chr4	191273063
167825054	4/NT_022792	23438009	chr4	191273063
63000	5/NT_006576	46378398	chr5	180857866
49441398	5/NT_006713	42230486	chr5	180857866
91711884	5/NT_023148	5878002	chr5	180857866
97612886	5/NT_034772	41199371	chr5	180857866
138817257	5/NT_029289	16301663	chr5	180857866
155123020	5/NT_023133	25714846	chr5	180857866
0	5_h2_hap1/NT_113801	1146088	chr5_h2_hap1	1794870
1186088	5_h2_hap1/NT_113802	608782	chr5_h2_hap1	1794870
5000	6/NT_034880	9194728	chr6	170899992
9249728	6/NT_007592	48945890	chr6	170899992
58245618	6/NT_033172	642507	chr6	170899992
61938125	6/NT_033948	248423	chr6	170899992
62236548	6/NT_007299	33500716	chr6	170899992
95937264	6/NT_025741	61645385	chr6	170899992
157632649	6/NT_007422	10134273	chr6	170899992
167784922	6/NT_007302	2236975	chr6	170899992
170171897	6/NT_007583	725095	chr6	170899992
0	6_cox_hap1/NT_113891	4731698	chr6_cox_hap1	4731698
0	6_qbl_hap2/NT_113892	475847	chr6_qbl_hap2	4565931
635157	6_qbl_hap2/NT_113893	1999704	chr6_qbl_hap2	4565931
2686011	6_qbl_hap2/NT_113894	291112	chr6_qbl_hap2	4565931
3003554	6_qbl_hap2/NT_113895	266639	chr6_qbl_hap2	4565931
3322986	6_qbl_hap2/NT_113896	623992	chr6_qbl_hap2	4565931
3973953	6_qbl_hap2/NT_113897	591978	chr6_qbl_hap2	4565931
34000	7/NT_029998	293567	chr7	158821424
477567	7/NT_007819	47690382	chr7	158821424
48207949	7/NT_030008	2130176	chr7	158821424
50378125	7/NT_033968	6577293	chr7	158821424
57005418	7/NT_023629	1052855	chr7	158821424
61058273	7/NT_023603	256182	chr7	158821424
61364455	7/NT_077528	190137	chr7	158821424
61604592	7/NT_007758	12749068	chr7	158821424
74603660	7/NT_007933	64426257	chr7	158821424
139054917	7/NT_007914	14846650	chr7	158821424
154001567	7/NT_034885	736332	chr7	158821424
154817899	7/NT_007741	4003525	chr7	158821424
0	8/NT_023736	7462059	chr8	146274826
7562059	8/NT_077531	4537293	chr8	146274826
12199352	8/NT_030737	9464880	chr8	146274826
21681632	8/NT_023666	8051036	chr8	146274826
29798768	8/NT_007995	14159284	chr8	146274826
46958052	8/NT_023678	1291149	chr8	146274826
48309201	8/NT_008183	38454502	chr8	146274826
86851003	8/NT_008046	57155273	chr8	146274826
144106276	8/NT_023684	1290020	chr8	146274826
145403396	8/NT_037704	871430	chr8	146274826
0	9/NT_008413	39653686	chr9	140273252
39703686	9/NT_086745	261110	chr9	140273252
40014796	9/NT_078049	208233	chr9	140273252
40273029	9/NT_113811	142805	chr9	140273252
40465834	9/NT_078041	464507	chr9	140273252
40980341	9/NT_078042	152873	chr9	140273252
41183214	9/NT_113812	172579	chr9	140273252
41405793	9/NT_078043	1198158	chr9	140273252
42653951	9/NT_078055	549743	chr9	140273252
43253694	9/NT_078045	632871	chr9	140273252
43936565	9/NT_079529	680077	chr9	140273252
44666642	9/NT_078077	181647	chr9	140273252
44898289	9/NT_078051	291910	chr9	140273252
45240199	9/NT_078053	465318	chr9	140273252
45755517	9/NT_113813	350909	chr9	140273252
46156426	9/NT_086759	194609	chr9	140273252
46401035	9/NT_086755	498918	chr9	140273252
46949953	9/NT_078078	157546	chr9	140273252
65207499	9/NT_078052	450681	chr9	140273252
65708180	9/NT_113814	223855	chr9	140273252
65982035	9/NT_113815	162441	chr9	140273252
66194476	9/NT_078058	159539	chr9	140273252
66404015	9/NT_078059	199148	chr9	140273252
66653163	9/NT_078065	194491	chr9	140273252
66897654	9/NT_079533	158462	chr9	140273252
67106116	9/NT_078066	471702	chr9	140273252
67627818	9/NT_078067	376183	chr9	140273252
68054001	9/NT_078068	174765	chr9	140273252
68278766	9/NT_078069	289439	chr9	140273252
68618205	9/NT_078070	682157	chr9	140273252
69350362	9/NT_078071	158187	chr9	140273252
69558549	9/NT_113816	187806	chr9	140273252
69796355	9/NT_113817	178933	chr9	140273252
70025288	9/NT_023935	21507948	chr9	140273252
91583236	9/NT_079535	85380	chr9	140273252
91718616	9/NT_008470	40394265	chr9	140273252
132212881	9/NT_035014	3818133	chr9	140273252
136231014	9/NT_019501	2075804	chr9	140273252
138336818	9/NT_024000	1936434	chr9	140273252
0	M/NC_001807	16571	chrM	16571
0	X/NT_086925	34821	chrX	154913754
84821	X/NT_078115	86563	chrX	154913754
201384	X/NT_028413	766173	chrX	154913754
1017557	X/NT_086929	36556	chrX	154913754
1104113	X/NT_086931	80121	chrX	154913754
1274234	X/NT_033330	754004	chrX	154913754
2128238	X/NT_011757	34879939	chrX	154913754
37033177	X/NT_079573	12096764	chrX	154913754
49179941	X/NT_086939	680972	chrX	154913754
50040913	X/NT_011638	2371726	chrX	154913754
52462639	X/NT_011630	6136098	chrX	154913754
61598737	X/NT_011669	14971611	chrX	154913754
76590348	X/NT_011651	36813576	chrX	154913754
113473924	X/NT_028405	2122394	chrX	154913754
115616318	X/NT_011786	27718692	chrX	154913754
143365010	X/NT_011681	5427710	chrX	154913754
148832720	X/NT_011726	6081034	chrX	154913754
0	Y/NT_113967	34821	chrY	57772954
84821	Y/NT_113968	86563	chrY	57772954
201384	Y/NT_113969	766173	chrY	57772954
1017557	Y/NT_113970	36556	chrY	57772954
1104113	Y/NT_113971	80121	chrY	57772954
1274234	Y/NT_113972	754004	chrY	57772954
2128238	Y/NT_113973	581282	chrY	57772954
2709520	Y/NT_011896	6265435	chrY	57772954
9024955	Y/NT_086998	276367	chrY	57772954
9901322	Y/NT_011878	813231	chrY	57772954
11214553	Y/NT_087001	39401	chrY	57772954
11653954	Y/NT_113819	554624	chrY	57772954
12308578	Y/NT_011875	10002238	chrY	57772954
22360816	Y/NT_011903	4867933	chrY	57772954
57228749	Y/NT_025975	98295	chrY	57772954
57377044	Y/NT_091573	66393	chrY	57772954
57443437	Y/NT_113974	329517	chrY	57772954
0	1/NT_113870	145186	chr1_random	1663265
195186	1/NT_113871	197748	chr1_random	1663265
442934	1/NT_113872	183763	chr1_random	1663265
676697	1/NT_113873	51825	chr1_random	1663265
778522	1/NT_113874	136815	chr1_random	1663265
965337	1/NT_113875	114056	chr1_random	1663265
1129393	1/NT_113876	25994	chr1_random	1663265
1205387	1/NT_113877	208942	chr1_random	1663265
1464329	1/NT_113878	106433	chr1_random	1663265
1620762	1/NT_113879	42503	chr1_random	1663265
0	10/NT_113918	113275	chr10_random	113275
0	11/NT_113919	40524	chr11_random	215294
90524	11/NT_113920	35155	chr11_random	215294
175679	11/NT_113921	39615	chr11_random	215294
0	13/NT_113923	186858	chr13_random	186858
0	15/NT_113924	139260	chr15_random	784346
189260	15/NT_113925	168820	chr15_random	784346
408080	15/NT_113926	119514	chr15_random	784346
577594	15/NT_113927	111864	chr15_random	784346
739458	15/NT_113928	44888	chr15_random	784346
0	16/NT_113929	105485	chr16_random	105485
0	17/NT_113930	174588	chr17_random	2617613
224588	17/NT_113931	186078	chr17_random	2617613
460666	17/NT_113932	104495	chr17_random	2617613
615161	17/NT_113933	142595	chr17_random	2617613
807756	17/NT_113934	120350	chr17_random	2617613
978106	17/NT_113935	185449	chr17_random	2617613
1213555	17/NT_113936	163628	chr17_random	2617613
1427183	17/NT_113937	37443	chr17_random	2617613
1514626	17/NT_113938	45226	chr17_random	2617613
1609852	17/NT_113939	147354	chr17_random	2617613
1807206	17/NT_113940	19187	chr17_random	2617613
1876393	17/NT_113941	37498	chr17_random	2617613
1963891	17/NT_113942	117663	chr17_random	2617613
2131554	17/NT_113943	81310	chr17_random	2617613
2262864	17/NT_113944	182567	chr17_random	2617613
2495431	17/NT_113945	41001	chr17_random	2617613
2586432	17/NT_113946	31181	chr17_random	2617613
0	18/NT_113947	4262	chr18_random	4262
0	19/NT_113948	92689	chr19_random	301858
142689	19/NT_113949	159169	chr19_random	301858
0	2/NT_113880	185571	chr2_random	185571
0	21/NT_113950	28709	chr21_random	1679693
78709	21/NT_113951	152296	chr21_random	1679693
281005	21/NT_113952	184355	chr21_random	1679693
515360	21/NT_113953	131056	chr21_random	1679693
696416	21/NT_113954	129889	chr21_random	1679693
876305	21/NT_113955	178865	chr21_random	1679693
1105170	21/NT_113956	150002	chr21_random	1679693
1305172	21/NT_113957	166452	chr21_random	1679693
1521624	21/NT_113958	158069	chr21_random	1679693
0	22/NT_113960	40752	chr22_random	257318
90752	22/NT_113961	166566	chr22_random	257318
0	3/NT_113881	146010	chr3_random	749256
196010	3/NT_113882	172475	chr3_random	749256
418485	3/NT_113883	137703	chr3_random	749256
606188	3/NT_113884	143068	chr3_random	749256
0	4/NT_113885	189789	chr4_random	842648
239789	4/NT_113886	96249	chr4_random	842648
386038	4/NT_113887	3994	chr4_random	842648
440032	4/NT_113888	191469	chr4_random	842648
681501	4/NT_113889	161147	chr4_random	842648
0	5/NT_113890	143687	chr5_random	143687
0	6/NT_113898	1305230	chr6_random	1875562
1355230	6/NT_113899	520332	chr6_random	1875562
0	7/NT_113900	112804	chr7_random	549659
162804	7/NT_113901	182896	chr7_random	549659
395700	7/NT_113902	153959	chr7_random	549659
0	8/NT_113903	12854	chr8_random	943810
62854	8/NT_113904	50950	chr8_random	943810
163804	8/NT_113905	183161	chr8_random	943810
396965	8/NT_113906	46082	chr8_random	943810
493047	8/NT_113907	37175	chr8_random	943810
580222	8/NT_113908	13036	chr8_random	943810
643258	8/NT_113909	38914	chr8_random	943810
732172	8/NT_113910	211638	chr8_random	943810
0	9/NT_113911	36148	chr9_random	1146434
86148	9/NT_113912	185143	chr9_random	1146434
321291	9/NT_113913	154740	chr9_random	1146434
526031	9/NT_113914	90085	chr9_random	1146434
666116	9/NT_113915	187035	chr9_random	1146434
903151	9/NT_113916	173443	chr9_random	1146434
1126594	9/NT_113917	19840	chr9_random	1146434
0	X/NT_113962	217385	chrX_random	1719168
267385	X/NT_113963	24360	chrX_random	1719168
341745	X/NT_113964	204131	chrX_random	1719168
595876	X/NT_113965	1005289	chrX_random	1719168
1651165	X/NT_113966	68003	chrX_random	1719168
