# Supplementary material for: Software for Computing and Annotating Genomic Ranges
Source: PLoS Comput Biol. 2013 Aug 8;9(8):e1003118. doi: 10.1371/journal.pcbi.1003118 (PMC3738458; doi:10.1371/journal.pcbi.1003118)
Supplement: Software S1 — The IRanges package. The IRanges package provides efficient low-level and reusable S4 classes for storing and manipulating ranges of integers and compressed, genome-length vectors. (GZ) [file pcbi.1003118.s001.gz › IRanges/inst/unitTests/test_DataFrameList.R]

test_DataFrameList_construction <- function() {
    checkDFL2dfl <- function(DFL, dfl) {
        checkIdentical(lapply(as.list(DFL), as.data.frame), dfl)
    }
    data(airquality)
    data(swiss)
    checkDFL2dfl(DataFrameList(swiss, airquality), list(swiss, airquality))
}

test_SplitDataFrameList_construction <- function() {
    checkDFL2dfl <- function(DFL, dfl) {
        checkIdentical(lapply(as.list(DFL), as.data.frame), dfl)
    }
    striprownames <- function(x) {
        lapply(x, function(y) {
                   rownames(y) <- NULL
                   y
               })
    }
    data(airquality)
    data(swiss)
    aq <- DataFrame(airquality)
    sw <- DataFrame(swiss, row.names=rownames(swiss))

    aqsplit1 <- split(aq, aq[["Month"]])
    aqsplit2 <-
      SplitDataFrameList(lapply(split(airquality, airquality[["Month"]]),
                                as, "DataFrame"))
    checkIdentical(aqsplit1, aqsplit2)

    swsplit1 <- split(sw, sw[["Education"]])
    swsplit2 <-
      SplitDataFrameList(lapply(split(swiss, swiss[["Education"]]),
                                as, "DataFrame"))
    checkIdentical(swsplit1, swsplit2)

    for (compress in c(TRUE, FALSE)) {
        airqualitysplit <-
          striprownames(split(airquality, airquality[["Month"]]))
        aqsplit <-
          SplitDataFrameList(as.list(split(aq, aq[["Month"]])),
                             compress = compress)
        checkDFL2dfl(aqsplit, airqualitysplit)

        swisssplit <- split(swiss, swiss[["Education"]])
        swsplit <-
          SplitDataFrameList(as.list(split(sw, sw[["Education"]])),
                             compress = compress)
        checkDFL2dfl(swsplit, swisssplit)
    }
}

test_DataFrameList_subset <- function() {
    checkDFL2dfl <- function(DFL, dfl) {
        checkIdentical(lapply(as.list(DFL), as.data.frame), dfl)
    }
    data(airquality)
    data(swiss)

    DFL1 <- DataFrameList(swiss, airquality)
    dfl1 <- list(swiss, airquality)
    checkDFL2dfl(DFL1[], dfl1[])
    checkDFL2dfl(DFL1[1], dfl1[1])
    checkDFL2dfl(DFL1[2:1], dfl1[2:1])
    checkIdentical(as.data.frame(DFL1[[2]]), airquality)
    checkException(DFL1[[3]], silent = TRUE)

    DFL2 <- DataFrameList(s = swiss, a = airquality)
    dfl2 <- list(s = swiss, a = airquality)
    checkDFL2dfl(DFL2[], dfl2[])
    checkDFL2dfl(DFL2[1], dfl2[1])
    checkDFL2dfl(DFL2["a"], dfl2["a"])
    checkDFL2dfl(DFL2[c("a", "s")], dfl2[c("a", "s")])
    checkIdentical(as.data.frame(DFL2[["a"]]), airquality)
    checkIdentical(DFL2[["z"]], NULL)
}

test_SplitDataFrameList_subset <- function() {
    checkDFL2dfl <- function(DFL, dfl) {
        checkIdentical(lapply(as.list(DFL), as.data.frame), dfl)
    }
    data(swiss)
    sw <- DataFrame(swiss, row.names = rownames(swiss))

    for (compress in c(TRUE, FALSE)) {
        swsplit <-
          SplitDataFrameList(as.list(split(sw, sw[["Education"]])),
                             compress = compress)
        swisssplit <- split(swiss, swiss[["Education"]])

        checkDFL2dfl(swsplit[], swisssplit[])
        checkDFL2dfl(swsplit[1], swisssplit[1])
        checkDFL2dfl(swsplit[2:1], swisssplit[2:1])
        checkIdentical(as.data.frame(swsplit[[2]]), swisssplit[[2]])
        checkIdentical(swsplit[["A"]], NULL)
        checkException(swsplit[[30]], silent = TRUE)

        checkIdentical(as.list(swsplit[,1]),
                       split(swiss[[1]], swiss[["Education"]]))
        checkIdentical(as.list(swsplit[,"Examination"]),
                       split(swiss[["Examination"]], swiss[["Education"]]))
    }
}

test_SplitDataFrameList_as_data.frame <- function() {
    checkDFL2dfl <- function(DFL, dfl) {
        df <-
          data.frame(name =
                     factor(rep(seq_len(length(dfl)),
                                unlist(lapply(dfl, nrow), use.names = FALSE)),
                            labels = names(dfl)),
                     do.call(rbind, dfl))
        rownames(df) <- unlist(lapply(dfl, row.names), use.names = FALSE)
        checkIdentical(as.data.frame(DFL), df)
    }
    data(swiss)
    sw <- DataFrame(swiss, row.names = rownames(swiss))
    
    for (compress in c(TRUE, FALSE)) {
        swsplit <-
          SplitDataFrameList(as.list(split(sw, sw[["Education"]])),
                             compress = compress)
        swisssplit <- split(swiss, swiss[["Education"]])
        checkDFL2dfl(swsplit, swisssplit)
    }
}

test_DataFrameList_replace <- function() {
    checkDFL2dfl <- function(DFL, dfl) {
        checkIdentical(lapply(as.list(DFL), as.data.frame), dfl)
    }
    data(airquality)
    data(swiss)

    DFL1 <- DataFrameList(swiss, airquality)
    dfl1 <- list(swiss, airquality)
    DFL1[] <- DFL1[1]
    dfl1[] <- dfl1[1]
    checkDFL2dfl(DFL1, dfl1)

    DFL1 <- DataFrameList(swiss, airquality)
    dfl1 <- list(swiss, airquality)
    DFL1[2] <- DFL1[1]
    dfl1[2] <- dfl1[1]
    checkDFL2dfl(DFL1, dfl1)

    DFL1 <- DataFrameList(swiss, airquality)
    dfl1 <- list(swiss, airquality)
    DFL1[[1]][[1]] <- DFL1[[1]][[1]] + 1L
    dfl1[[1]][[1]] <- dfl1[[1]][[1]] + 1L
    checkDFL2dfl(DFL1, dfl1)
}

test_SplitDataFrameList_replace <- function() {
    checkDFL2dfl <- function(DFL, dfl) {
        checkIdentical(lapply(as.list(DFL), as.data.frame), dfl)
    }
    striprownames <- function(x) {
        lapply(x, function(y) {
                   rownames(y) <- NULL
                   y
               })
    }
    data(airquality)
    data(swiss)
    swiss2 <- swiss
    rownames(swiss2) <- NULL
    sw2 <- DataFrame(swiss2)
    for (compress in c(TRUE, FALSE)) {
        swiss2split <- striprownames(split(swiss2, swiss2[["Education"]]))
        sw2split <-
          SplitDataFrameList(as.list(split(sw2, sw2[["Education"]])),
                             compress = compress)
        swiss2split[] <- swiss2split[1]
        sw2split[] <- sw2split[1]
        checkDFL2dfl(sw2split, swiss2split)

        swiss2split <- striprownames(split(swiss2, swiss2[["Education"]]))
        sw2split <-
          SplitDataFrameList(as.list(split(sw2, sw2[["Education"]])),
                             compress = compress)
        swiss2split[c(2, 4, 5)] <- swiss2split[1]
        sw2split[c(2, 4, 5)] <- sw2split[1]
        checkDFL2dfl(sw2split, swiss2split)

        swiss2split <- striprownames(split(swiss2, swiss2[["Education"]]))
        swiss2split <-
          lapply(swiss2split,
                 function(x) {x[["Examination"]] <- x[["Examination"]] + 1L; x})
        sw2split <-
          SplitDataFrameList(as.list(split(sw2, sw2[["Education"]])),
                             compress = compress)
        sw2split[,"Examination"] <- sw2split[,"Examination"] + 1L
        checkDFL2dfl(sw2split, swiss2split)

        swiss2split <- striprownames(split(swiss2, swiss2[["Education"]]))
        swiss2split <-
          lapply(swiss2split, function(x) {
                     x[["Examination"]][x[["Examination"]] > 22] <-
                       x[["Examination"]][x[["Examination"]] > 22] + 1L
                     x
                 })
        sw2split <-
          SplitDataFrameList(as.list(split(sw2, sw2[["Education"]])),
                             compress = compress)
        sw2split[sw2split[, "Examination"] > 22, "Examination"] <-
          sw2split[sw2split[, "Examination"] > 22,"Examination"] + 1L
        checkDFL2dfl(sw2split, swiss2split)
    }
}
