# Supplementary material for: Software for Computing and Annotating Genomic Ranges
Source: PLoS Comput Biol. 2013 Aug 8;9(8):e1003118. doi: 10.1371/journal.pcbi.1003118 (PMC3738458; doi:10.1371/journal.pcbi.1003118)
Supplement: Software S1 — The IRanges package. The IRanges package provides efficient low-level and reusable S4 classes for storing and manipulating ranges of integers and compressed, genome-length vectors. (GZ) [file pcbi.1003118.s001.gz › IRanges/inst/unitTests/test_DataTable.R]

test_DataTable_basic <- function() {
  x <- DataFrame(a = 1:10, b = 11:20)
  y <- as.data.frame(x)

  checkIdentical(x[,1], y[,1])
  checkIdentical(as.data.frame(x[,2:1]), y[,2:1])
#  checkIdentical(as.data.frame(cbind(x,x)), cbind(y,y))
  checkIdentical(dim(x), dim(y))
  checkIdentical(nrow(x), nrow(y))
  checkIdentical(ncol(x), ncol(y))
  checkIdentical(as.data.frame(head(x)), head(y))
  checkIdentical(as.data.frame(rbind(x,x)), rbind(y,y))
#  checkIdentical(as.data.frame(tail(x)), tail(y))
}

test_DataTable_subset <- function() {
  y <- airquality
  rownames(y) <- as.character(seq_len(nrow(y)))
  x <- as(y, "DataFrame")
  checkIdentical(as.data.frame(subset(x, Temp > 80, select = c(Ozone, Temp))),
                 subset(y, Temp > 80, select = c(Ozone, Temp)))
  checkIdentical(as.data.frame(subset(x, Day == 1, select = -Temp)),
                 subset(y, Day == 1, select = -Temp))
  checkIdentical(as.data.frame(subset(x, select = Ozone:Wind)),
                 subset(y, select = Ozone:Wind))
}
