# Supplementary material for: Software for Computing and Annotating Genomic Ranges
Source: PLoS Comput Biol. 2013 Aug 8;9(8):e1003118. doi: 10.1371/journal.pcbi.1003118 (PMC3738458; doi:10.1371/journal.pcbi.1003118)
Supplement: Software S1 — The IRanges package. The IRanges package provides efficient low-level and reusable S4 classes for storing and manipulating ranges of integers and compressed, genome-length vectors. (GZ) [file pcbi.1003118.s001.gz › IRanges/inst/unitTests/test_HitsList.R]

test_HitsList_as_matrix <- function() {
  x <- RangedData(IRanges(start=c(1,6), end=c(5,10)), space=c("chr1","chr2"))
  y <- RangedData(IRanges(start=8, end=10), space="chr2")
  checkIdentical(as.matrix(findOverlaps(x, y)),
                 cbind(queryHits = 2L, subjectHits = 1L))
}
