# Supplementary material for: Software for Computing and Annotating Genomic Ranges
Source: PLoS Comput Biol. 2013 Aug 8;9(8):e1003118. doi: 10.1371/journal.pcbi.1003118 (PMC3738458; doi:10.1371/journal.pcbi.1003118)
Supplement: Software S1 — The IRanges package. The IRanges package provides efficient low-level and reusable S4 classes for storing and manipulating ranges of integers and compressed, genome-length vectors. (GZ) [file pcbi.1003118.s001.gz › IRanges/inst/unitTests/test_setops-methods.R]

test_IRanges_union <- function() {
  x <- IRanges(c(1, 4, 9), c(5, 7, 10))
  y <- IRanges(c(2, 2, 10), c(2, 3, 12))
  ans <- union(x, y)
  ans0 <- IRanges(c(1, 9), c(7, 12))
  checkIdentical(ans, ans0)
}

test_IRanges_intersect <- function() {
  x <- IRanges(c(1, 4, 9), c(5, 7, 10))
  y <- IRanges(c(2, 2, 10), c(2, 3, 12))
  ans <- intersect(x, y)
  ans0 <- IRanges(c(2,10),c(3,10))
  checkIdentical(ans, ans0)  
}

test_IRanges_setdiff <- function() {
  x <- IRanges(c(1, 4, 9), c(5, 7, 10))
  y <- IRanges(c(2, 2, 10), c(2, 3, 12))
  ans <- setdiff(x, y)
  ans0 <- IRanges(c(1,4,9), c(1,7,9))
  checkIdentical(ans, ans0)
  ans <- setdiff(y, x)
  ans0 <- IRanges(c(11), c(12))
  checkIdentical(ans, ans0)
}

test_IRanges_punion <- function() {
  x <- IRanges(start=c(1,11,21,31,41,51,61,71), end=c(5,10,25,35,40,55,65,75))
  y <- IRanges(start=c(1, 8,18,35,43,48,63,78), end=c(4,15,22,36,45,50,62,79))
  ans0 <- IRanges(start=c(1,8,18,31,41,48,61,71), end=c(5,15,25,36,45,55,65,79))
  checkIdentical(punion(x, y, fill.gap=TRUE), ans0)
  checkIdentical(punion(y, x, fill.gap=TRUE), ans0)
}

test_IRanges_pintersect <- function() {
  x <- IRanges(start=c(22,22,22,22,22,22), end=c(28,28,28,28,21,21))
  y <- IRanges(start=c(25,30,29,25,22,22), end=c(30,40,40,24,21,29))
  ansMaxStart <- IRanges(start=c(25,30,29,25,22,22), end=c(28,29,28,24,21,21))
  ansStartX   <- IRanges(start=c(25,22,29,25,22,22), end=c(28,21,28,24,21,21))
  ansStartY   <- IRanges(start=c(25,30,29,25,22,22), end=c(28,29,28,24,21,21))

  checkException(pintersect(x, y), silent = TRUE)
  checkException(pintersect(y, x), silent = TRUE)

  for (resolve.empty in c("none", "max.start", "start.x")) {
      checkIdentical(x, pintersect(x, x, resolve.empty = resolve.empty))
      checkIdentical(y, pintersect(y, y, resolve.empty = resolve.empty))
  }

  checkIdentical(pintersect(x[-c(2,3)], y[-c(2,3)]), ansMaxStart[-c(2,3)])
  checkIdentical(pintersect(y[-c(2,3)], x[-c(2,3)]), ansMaxStart[-c(2,3)])

  checkIdentical(pintersect(x, y, resolve.empty = "max.start"), ansMaxStart)
  checkIdentical(pintersect(y, x, resolve.empty = "max.start"), ansMaxStart)

  checkIdentical(pintersect(x, y, resolve.empty = "start.x"), ansStartX)
  checkIdentical(pintersect(y, x, resolve.empty = "start.x"), ansStartY)
}

test_IRanges_psetdiff <- function() {
  x <- IRanges(start=c(1,11,21,31,41,51,61,71), end=c(5,10,25,35,40,55,65,75))
  y <- IRanges(start=c(1, 8,18,35,43,48,63,78), end=c(4,15,22,36,45,50,62,79))

  ans <- psetdiff(x[-7], y[-7])
  ans0 <- IRanges(start=c(5,11,23,31,41,51,71), end=c(5,10,25,34,40,55,75))
  checkIdentical(ans, ans0)

  ans <- psetdiff(y[-2], x[-2])
  ans0 <- IRanges(start=c(1,18,36,43,48,63,78), end=c(0,20,36,45,50,62,79))
  checkIdentical(ans, ans0)
}

test_IRanges_pgap <- function() {
  x <- IRanges(start=c(1,11,21,31,41,51,61,71), end=c(5,10,25,35,40,55,65,75))
  y <- IRanges(start=c(1, 8,18,35,43,48,63,78), end=c(4,15,22,36,45,50,62,79))

  ans <- pgap(x, y)
  checkIdentical(width(ans), c(0L, 0L, 0L, 0L, 2L, 0L, 0L, 2L))
  checkIdentical(start(ans)[width(ans) != 0L], c(41L, 76L))
}

test_RangesList_setops <- function() {
  rl1 <- RangesList(IRanges(c(1,2),c(4,3)), IRanges(c(4,6),c(10,7)))
  rl2 <- RangesList(IRanges(c(0,2),c(4,5)), IRanges(c(4,5),c(6,7)))
  checkIdentical(union(rl1, rl2),
                 RangesList(union(rl1[[1]], rl2[[1]]), union(rl1[[2]], rl2[[2]])))
  checkIdentical(intersect(rl1, rl2),
                 RangesList(intersect(rl1[[1]], rl2[[1]]), intersect(rl1[[2]], rl2[[2]])))
  checkIdentical(setdiff(rl1, rl2),
                 RangesList(setdiff(rl1[[1]], rl2[[1]]), setdiff(rl1[[2]], rl2[[2]])))
}
