# Supplementary material for: Software for Computing and Annotating Genomic Ranges
Source: PLoS Comput Biol. 2013 Aug 8;9(8):e1003118. doi: 10.1371/journal.pcbi.1003118 (PMC3738458; doi:10.1371/journal.pcbi.1003118)
Supplement: Software S1 — The IRanges package. The IRanges package provides efficient low-level and reusable S4 classes for storing and manipulating ranges of integers and compressed, genome-length vectors. (GZ) [file pcbi.1003118.s001.gz › IRanges/man/DataTable-stats.Rd]

\name{DataTable-stats}
\alias{DataTable-stats}
\alias{xtabs,DataTable-method}

\title{Statistical modeling with DataTable}

\description{
  A number of wrappers are implemented for performing statistical
  procedures, such as model fitting, with \code{\linkS4class{DataTable}}
  objects.
}

\section{Tabulation}{
  \describe{
    \item{}{\code{xtabs(formula = ~., data, subset, na.action, 
        exclude = c(NA, NaN), drop.unused.levels = FALSE)}:
      Like the original \code{\link{xtabs}}, except \code{data} is a
      \code{DataTable}.
    }
  }
}

\seealso{
  \code{\linkS4class{DataTable}} for general manipulation,
  \code{\linkS4class{DataFrame}} for an implementation that mimics
  \code{data.frame}.
}

\examples{
  df <- DataFrame(as.data.frame(UCBAdmissions))
  xtabs(Freq ~ Gender + Admit, df)
}
