# Supplementary material for: Software for Computing and Annotating Genomic Ranges
Source: PLoS Comput Biol. 2013 Aug 8;9(8):e1003118. doi: 10.1371/journal.pcbi.1003118 (PMC3738458; doi:10.1371/journal.pcbi.1003118)
Supplement: Software S1 — The IRanges package. The IRanges package provides efficient low-level and reusable S4 classes for storing and manipulating ranges of integers and compressed, genome-length vectors. (GZ) [file pcbi.1003118.s001.gz › IRanges/man/IRanges-class.Rd]

\name{IRanges-class}
\docType{class}

% IRanges objects:
\alias{class:IRanges}
\alias{IRanges-class}

\alias{start,IRanges-method}
\alias{width,IRanges-method}
\alias{names,IRanges-method}
\alias{start<-,IRanges-method}
\alias{width<-,IRanges-method}
\alias{end<-,IRanges-method}
\alias{names<-,IRanges-method}
\alias{isNormal,IRanges-method}
\alias{update,IRanges-method}
\alias{[,IRanges-method}
\alias{[<-,IRanges-method}
\alias{seqselect,IRanges-method}
\alias{seqselect<-,IRanges-method}
\alias{window,IRanges-method}
\alias{c,IRanges-method}

% NormalIRanges objects:
\alias{class:NormalIRanges}
\alias{NormalIRanges-class}
\alias{NormalIRanges}

\alias{isEmpty,NormalIRanges-method}
\alias{max,NormalIRanges-method}
\alias{min,NormalIRanges-method}

% Coercion:
\alias{coerce,Ranges,IRanges-method}
\alias{coerce,logical,IRanges-method}
\alias{coerce,logical,NormalIRanges-method}
\alias{coerce,integer,IRanges-method}
\alias{coerce,integer,NormalIRanges-method}
\alias{coerce,numeric,IRanges-method}
\alias{coerce,numeric,NormalIRanges-method}


\title{IRanges and NormalIRanges objects}

\description{
  The IRanges class is a simple implementation of the \link{Ranges}
  container where 2 integer vectors of the same length are used to
  store the start and width values.
  See the \link{Ranges} virtual class for a formal definition of
  \link{Ranges} objects and for their methods (all of them should
  work for IRanges objects).

  Some subclasses of the IRanges class are: NormalIRanges,
  \link{Views}, etc...

  A NormalIRanges object is just an IRanges object that is guaranteed
  to be "normal". See the Normality section in the man page for
  \link{Ranges} objects for the definition and properties
  of "normal" \link{Ranges} objects.
}

\section{Constructor}{
  See \code{?`\link{IRanges-constructor}`}.
}

\section{Coercion}{
  \describe{
    \item{}{
      \code{as(from, "IRanges")}: Creates an IRanges instance from a Ranges
      object, logical vector, or integer vector. When \code{from} is a logical
      vector, the resulting IRanges object contains the indices for the runs
      of \code{TRUE} values. When \code{from} is an integer vector, the
      elements are either singletons or "increase by 1" sequences.
    }
    \item{}{
      \code{as(from, "NormalIRanges")}: Creates a NormalIRanges instance
      from a logical or integer vector. When \code{from} is an integer vector,
      the elements must be strictly increasing.
    }
  }
}

\section{Combining}{
  \describe{
    \item{}{
      \code{c(x, ..., ignore.mcols=FALSE)} Combining \code{IRanges}
      objects is straightforward when they do not have any metadata columns.
      If only one of the \code{IRanges} object has metadata columns, then
      the corresponding metadata columns are attached to the other
      \code{IRanges} object and set to \code{NA}.
      When multiple \code{IRanges} object have their own
      \code{metadata columns}, the user must ensure that each such
      \code{linkS4class{DataFrame}} have identical layouts to each other
      (same columns defined), in order for the combination to be successful,
      otherwise an error will be thrown. The user can call
      \code{c(x, ..., ignore.mcols=TRUE)} in order to combine
      \code{IRanges} objects with differing sets of metadata columns,
      which will result in the combined object having NO metadata columns.
    }
  }
}

\section{Methods for NormalIRanges objects}{
  \describe{
    \item{}{
      \code{max(x)}:
      The maximum value in the finite set of integers represented by \code{x}.
    }
    \item{}{
      \code{min(x)}:
      The minimum value in the finite set of integers represented by \code{x}.
    }
  }
}

\author{H. Pages}

\seealso{
  \link{Ranges-class},

  \link{IRanges-constructor},
  \link{IRanges-utils},

  \link{intra-range-methods} for intra range transformations,

  \link{inter-range-methods} for inter range transformations,

  \link{setops-methods}
}

\examples{
showClass("IRanges")  # shows (some of) the known subclasses

## ---------------------------------------------------------------------
## A. MANIPULATING IRanges OBJECTS
## ---------------------------------------------------------------------
## All the methods defined for Ranges objects work on IRanges objects.
## See ?Ranges for some examples.
## Also see ?`IRanges-utils` and ?`setops-methods` for additional
## operations on IRanges objects.
  
## Combining IRanges objects
ir1 <- IRanges(c(1, 10, 20), width=5)
mcols(ir1) <- DataFrame(score=runif(3))
ir2 <- IRanges(c(101, 110, 120), width=10)
mcols(ir2) <- DataFrame(score=runif(3))
ir3 <- IRanges(c(1001, 1010, 1020), width=20)
mcols(ir3) <- DataFrame(value=runif(3))
some.iranges <- c(ir1, ir2)
## all.iranges <- c(ir1, ir2, ir3) ## This will raise an error
all.iranges <- c(ir1, ir2, ir3, ignore.mcols=TRUE)
stopifnot(is.null(mcols(all.iranges)))

## ---------------------------------------------------------------------
## B. A NOTE ABOUT PERFORMANCE
## ---------------------------------------------------------------------
## Using an IRanges object for storing a big set of ranges is more
## efficient than using a standard R data frame:
N <- 2000000L  # nb of ranges
W <- 180L      # width of each range
start <- 1L
end <- 50000000L
set.seed(777)
range_starts <- sort(sample(end-W+1L, N))
range_widths <- rep.int(W, N)
## Instantiation is faster
system.time(x <- IRanges(start=range_starts, width=range_widths))
system.time(y <- data.frame(start=range_starts, width=range_widths))
## Subsetting is faster
system.time(x16 <- x[c(TRUE, rep.int(FALSE, 15))])
system.time(y16 <- y[c(TRUE, rep.int(FALSE, 15)), ])
## Internal representation is more compact
object.size(x16)
object.size(y16)
}

\keyword{methods}
\keyword{classes}
