# Supplementary material for: Software for Computing and Annotating Genomic Ranges
Source: PLoS Comput Biol. 2013 Aug 8;9(8):e1003118. doi: 10.1371/journal.pcbi.1003118 (PMC3738458; doi:10.1371/journal.pcbi.1003118)
Supplement: Software S1 — The IRanges package. The IRanges package provides efficient low-level and reusable S4 classes for storing and manipulating ranges of integers and compressed, genome-length vectors. (GZ) [file pcbi.1003118.s001.gz › IRanges/man/IRanges-utils.Rd]

\name{IRanges-utils}

\alias{IRanges-utils}

\alias{successiveIRanges}
\alias{breakInChunks}
\alias{whichAsIRanges}

% Coercion:
\alias{asNormalIRanges}
\alias{coerce,IRanges,NormalIRanges-method}

\title{IRanges utility functions}

\description{
  Utility functions for creating or modifying \link{IRanges} objects.
}

\usage{
## Create an IRanges instance:
successiveIRanges(width, gapwidth=0, from=1)
breakInChunks(totalsize, chunksize)

## Turn a logical vector into a set of ranges:
whichAsIRanges(x)

## Coercion:
asNormalIRanges(x, force=TRUE)
}

\arguments{
  \item{width}{
    A vector of non-negative integers (with no NAs) specifying the widths
    of the ranges to create.
  }
  \item{gapwidth}{
    A single integer or an integer vector with one less element than
    the \code{width} vector specifying the widths of the gaps separating
    one range from the next one.
  }
  \item{from}{
    A single integer specifying the starting position of the first range.
  }
  \item{totalsize}{
    A single non-negative integer. The total size of the object to break.
  }
  \item{chunksize}{
   A single positive integer. The size of the chunks (last chunk might be
   smaller).
  }
  \item{x}{
    A logical vector for \code{whichAsIRanges}.
    An \link{IRanges} object for \code{asNormalIRanges}.
  }
  \item{force}{
    \code{TRUE} or \code{FALSE}. Should \code{x} be turned into a
    \link{NormalIRanges} object even if \code{isNormal(x)} is \code{FALSE}?
  }
}

\details{
  \code{successiveIRanges} returns an IRanges instance containing the
  ranges that have the widths specified in the \code{width} vector
  and are separated by the gaps specified in \code{gapwidth}.
  The first range starts at position \code{from}.
  When \code{gapwidth=0} and \code{from=1} (the defaults), the returned
  IRanges can be seen as a partitioning of the 1:sum(width) interval.
  See \code{?Partitioning} for more details on this.

  \code{whichAsIRanges} returns an \link{IRanges} instance containing all of
  the ranges where \code{x} is \code{TRUE}.

  If \code{force=TRUE} (the default), then \code{asNormalIRanges} will
  turn \code{x} into a \link{NormalIRanges} instance by reordering and
  reducing the set of ranges if necessary (i.e. only if \code{isNormal(x)}
  is \code{FALSE}, otherwise the set of ranges will be untouched).
  If \code{force=FALSE}, then \code{asNormalIRanges} will turn \code{x}
  into a \link{NormalIRanges} instance only if \code{isNormal(x)} is
  \code{TRUE}, otherwise it will raise an error.
  Note that when \code{force=FALSE}, the returned object is guaranteed
  to contain exactly the same set of ranges than \code{x}.
  \code{as(x, "NormalIRanges")} is equivalent to \code{asNormalIRanges(x, force=TRUE)}.
}

\author{H. Pages}

\seealso{
  \link{Ranges-class},
  \link{IRanges-class},

  \link{intra-range-methods} for intra range transformations,

  \link{inter-range-methods} for inter range transformations,

  \link{setops-methods},
  \code{\link{solveUserSEW}},
  \code{\link{successiveViews}}
}

\examples{
  vec <- as.integer(c(19, 5, 0, 8, 5))

  successiveIRanges(vec)

  breakInChunks(600999, 50000)  # 13 chunks of size 50000 (last chunk is
                                # smaller).

  whichAsIRanges(vec >= 5)

  x <- IRanges(start=c(-2L, 6L, 9L, -4L, 1L, 0L, -6L, 10L),
               width=c( 5L, 0L, 6L,  1L, 4L, 3L,  2L,  3L))
  asNormalIRanges(x)  # 3 non-empty ranges ordered from left to right and
                      # separated by gaps of width >= 1.

  ## More on normality:
  example(`IRanges-class`)
  isNormal(x16)                        # FALSE
  if (interactive())
      x16 <- asNormalIRanges(x16)      # Error!
  whichFirstNotNormal(x16)             # 57
  isNormal(x16[1:56])                  # TRUE
  xx <- asNormalIRanges(x16[1:56])
  class(xx)
  max(xx)
  min(xx)
}

\keyword{utilities}
