# Supplementary material for: Software for Computing and Annotating Genomic Ranges
Source: PLoS Comput Biol. 2013 Aug 8;9(8):e1003118. doi: 10.1371/journal.pcbi.1003118 (PMC3738458; doi:10.1371/journal.pcbi.1003118)
Supplement: Software S1 — The IRanges package. The IRanges package provides efficient low-level and reusable S4 classes for storing and manipulating ranges of integers and compressed, genome-length vectors. (GZ) [file pcbi.1003118.s001.gz › IRanges/man/RangedDataList-class.Rd]

\name{RangedDataList-class}
\docType{class}
\alias{RangedDataList-class}
\alias{unlist,RangedDataList-method}
\alias{stack,RangedDataList-method}

% Constructor
\alias{RangedDataList}

\title{Lists of RangedData}
\description{
  A formal list of \code{\linkS4class{RangedData}}
  objects. Extends and inherits all its methods from
  \code{\linkS4class{List}}. One use case is to group together
  all of the samples from an experiment generating data on ranges.
}

\section{Constructor}{
  \describe{
    \item{}{\code{RangedDataList(...)}: Concatenates the
      \code{RangedData} objects in \code{...} into a new \code{RangedDataList}.
    }
  }
}

\section{Other methods}{
  \describe{
    \item{}{\code{stack(x, index.var = "name")}: Concantenates the elements
      of \code{x} into a \code{RangedData}, with a column
      named by \code{index.var} that groups the records by their original
      element in \code{x}.
    }
  }
}

\author{Michael Lawrence}

\seealso{
  \code{\linkS4class{RangedData}}, the element type of this
  \code{\linkS4class{List}}.
}
\examples{
  ranges <- IRanges(c(1,2,3),c(4,5,6))
  a <- RangedData(IRanges(c(1,2,3),c(4,5,6)), score = c(10L, 2L, NA))
  b <- RangedData(IRanges(c(1,2,4),c(4,7,5)), score = c(3L, 5L, 7L))
  RangedDataList(sample1 = a, sample2 = b)
}
\keyword{classes}
