# Supplementary material for: Software for Computing and Annotating Genomic Ranges
Source: PLoS Comput Biol. 2013 Aug 8;9(8):e1003118. doi: 10.1371/journal.pcbi.1003118 (PMC3738458; doi:10.1371/journal.pcbi.1003118)
Supplement: Software S1 — The IRanges package. The IRanges package provides efficient low-level and reusable S4 classes for storing and manipulating ranges of integers and compressed, genome-length vectors. (GZ) [file pcbi.1003118.s001.gz › IRanges/man/RangesList-class.Rd]

\name{RangesList-class}
\docType{class}
\alias{class:RangesList-class}
\alias{class:SimpleRangesList-class}
\alias{RangesList-class}
\alias{SimpleRangesList-class}
\alias{RangesList}
\alias{SimpleRangesList}

% accessors
\alias{end,RangesList-method}
\alias{end<-,RangesList-method}
\alias{width,RangesList-method}
\alias{width<-,RangesList-method}
\alias{start,RangesList-method}
\alias{start<-,RangesList-method}
\alias{space}
\alias{space,RangesList-method}
\alias{universe,RangesList-method}
\alias{universe<-,RangesList-method}
\alias{universe}
\alias{universe<-}

% subset
\alias{[,RangesList-method}
\alias{[,SimpleRangesList-method}

% coercion
\alias{as.data.frame,RangesList-method}
\alias{coerce,RangesList,IRangesList-method}
\alias{coerce,RangesList,CompressedIRangesList-method}
\alias{coerce,RangesList,SimpleIRangesList-method}
\alias{coerce,RangesList,NormalIRangesList-method}
\alias{coerce,RangesList,CompressedNormalIRangesList-method}
\alias{coerce,RangesList,SimpleNormalIRangesList-method}

\alias{coerce,LogicalList,IRangesList-method}
\alias{coerce,LogicalList,CompressedIRangesList-method}
\alias{coerce,LogicalList,SimpleIRangesList-method}
\alias{coerce,LogicalList,NormalIRangesList-method}
\alias{coerce,LogicalList,CompressedNormalIRangesList-method}
\alias{coerce,LogicalList,SimpleNormalIRangesList-method}
\alias{coerce,RleList,IRangesList-method}
\alias{coerce,RleList,CompressedIRangesList-method}
\alias{coerce,RleList,SimpleIRangesList-method}
\alias{coerce,RleList,NormalIRangesList-method}
\alias{coerce,RleList,CompressedNormalIRangesList-method}
\alias{coerce,RleList,SimpleNormalIRangesList-method}

\alias{merge,RangesList,missing-method}
\alias{merge,missing,RangesList-method}
\alias{merge,RangesList,RangesList-method}

% show
\alias{show,RangesList-method}

\title{List of Ranges}
\description{An extension of \linkS4class{List} that holds only
  \linkS4class{Ranges} objects. Useful for storing ranges over a set
  of spaces (e.g. chromosomes), each of which requires a separate
  \code{Ranges} object. As a \code{Vector}, \code{RangesList} may be
  annotated with its universe identifier (e.g. a genome) in which all of its
  spaces exist.
}

\section{Accessors}{
  In the code snippets below, \code{x} is a \code{RangesList}
  object. 

  All of these accessors collapse over the spaces:
  \describe{
    \item{}{\code{start(x), start(x) <- value}: Get or set the starts of the
      ranges. When setting the starts, \code{value} can be an integer vector
      of \code{length(sum(elementLengths(x)))} or an IntegerList object of
      length \code{length(x)} and names \code{names(x)}.}
    \item{}{\code{end(x), end(x) <- value}: Get or set the ends of the
      ranges. When setting the starts, \code{value} can be an integer vector
      of \code{length(sum(elementLengths(x)))} or an IntegerList object of
      length \code{length(x)} and names \code{names(x)}.}
    \item{}{\code{width(x), width(x) <- value}: Get or set the widths of the
      ranges. When setting the starts, \code{value} can be an integer vector
      of \code{length(sum(elementLengths(x)))} or an IntegerList object of
      length \code{length(x)} and names \code{names(x)}.}
    \item{}{\code{space(x)}: Gets the spaces of the ranges as a
      character vector. This is equivalent to \code{names(x)}, except each
      name is repeated according to the length of its element.
    }
  }

  These accessors are for the \code{universe} identifier:
  \describe{
    \item{}{\code{universe(x)}: gets the name of the universe as a
      single string, if one has been specified, \code{NULL} otherwise.
    }
    \item{}{\code{universe(x) <- value}: sets the name of the universe
      to \code{value}, a single string or \code{NULL}.
    }
  }
}

\section{Constructor}{
  \describe{
    \item{}{\code{RangesList(..., universe = NULL)}:
      Each \code{Ranges} in \code{...}
      becomes an element in the new \code{RangesList}, in the same
      order. This is analogous to the \code{\link{list}} constructor,
      except every argument in \code{...} must be derived from
      \code{Ranges}. The universe is specified by the \code{universe}
      parameter, which should be a single string or NULL, to leave unspecified. 
    }
  }
}

\section{Subsetting}{
  In the code snippets below, \code{x} is a \code{RangesList} object.

  \describe{
    \item{}{
      \code{x[i]}: Subset \code{x} by index \code{i}, with the
      same semantics as a basic \code{\linkS4class{Vector}},
      except \code{i} may itself be a \code{RangesList}, in which case
      only the ranges in \code{x} that overlap with those in \code{i}
      are kept. See the
      \code{\link[=findOverlaps,RangesList,RangesList-method]{findOverlaps}}
      method for more details.
    }
  }
}

\section{Coercion}{
  In the code snippets below, \code{x} and \code{from} are a
  \code{RangesList} object.

  \describe{
    \item{}{\code{as.data.frame(x, row.names = NULL, optional = FALSE)}:
      Coerces \code{x} to a \code{data.frame}. Essentially the same as
      calling
      \code{data.frame(space=rep(names(x), elementLengths(x)),
                       as.data.frame(unlist(x, use.names=FALSE)))}.
    }
    \item{}{\code{as(from, "SimpleIRangesList")}: Coerces \code{from},
      to a \code{\linkS4class{SimpleIRangesList}}, requiring
      that all \code{Ranges} elements are coerced to internal
      \code{IRanges} elements. This is a convenient way to ensure that all
      \code{Ranges} have been imported into R (and that there is no
      unwanted overhead when accessing them).
    }
    \item{}{\code{as(from, "CompressedIRangesList")}: Coerces \code{from},
      to a \code{\linkS4class{CompressedIRangesList}}, requiring
      that all \code{Ranges} elements are coerced to internal
      \code{IRanges} elements. This is a convenient way to ensure that all
      \code{Ranges} have been imported into R (and that there is no
      unwanted overhead when accessing them).
    }
    \item{}{\code{as(from, "SimpleNormalIRangesList")}: Coerces \code{from},
      to a \code{\linkS4class{SimpleNormalIRangesList}}, requiring
      that all \code{Ranges} elements are coerced to internal
      \code{NormalIRanges} elements.
    }
    \item{}{\code{as(from, "CompressedNormalIRangesList")}: Coerces
      \code{from}, to a \code{\linkS4class{CompressedNormalIRangesList}},
      requiring that all \code{Ranges} elements are coerced to internal
      \code{NormalIRanges} elements.
    }
  }
}

\section{Arithmetic Operations}{
  Any arithmetic operation, such as \code{x + y}, \code{x * y}, etc,
  where \code{x} is a \code{RangesList}, is performed identically on each
  element. Currently, \code{Ranges} supports only the \code{*} operator,
  which zooms the ranges by a numeric factor.
}

\author{ Michael Lawrence }
\seealso{
  \code{\linkS4class{List}}, the parent of this class, for more
  functionality.
}
\examples{
  range1 <- IRanges(start=c(1,2,3), end=c(5,2,8))
  range2 <- IRanges(start=c(15,45,20,1), end=c(15,100,80,5))
  named <- RangesList(one = range1, two = range2)
  length(named) # 2
  start(named) # same as start(c(range1, range2))
  names(named) # "one" and "two"
  named[[1]] # range1
  unnamed <- RangesList(range1, range2)
  names(unnamed) # NULL

  # edit the width of the ranges in the list
  edited <- named
  width(edited) <- rep(c(3,2), elementLengths(named))
  edited

  # same as list(range1, range2)
  as.list(RangesList(range1, range2))

  # coerce to data.frame
  as.data.frame(named)

  # set the universe
  universe(named) <- "hg18"
  universe(named)
  RangesList(range1, range2, universe = "hg18")

  ## zoom in 2X
  collection <- RangesList(one = range1, range2)
  collection * 2
}
\keyword{methods}
\keyword{classes}
