# Supplementary material for: Software for Computing and Annotating Genomic Ranges
Source: PLoS Comput Biol. 2013 Aug 8;9(8):e1003118. doi: 10.1371/journal.pcbi.1003118 (PMC3738458; doi:10.1371/journal.pcbi.1003118)
Supplement: Software S1 — The IRanges package. The IRanges package provides efficient low-level and reusable S4 classes for storing and manipulating ranges of integers and compressed, genome-length vectors. (GZ) [file pcbi.1003118.s001.gz › IRanges/man/Rle-class.Rd]

\name{Rle-class}
\docType{class}

\alias{class:Rle}
\alias{Rle-class}
\alias{Rle}
\alias{Rle,missing,missing-method}
\alias{Rle,vectorORfactor,missing-method}
\alias{Rle,vectorORfactor,integer-method}
\alias{Rle,vectorORfactor,numeric-method}

\alias{runLength}
\alias{runLength,Rle-method}
\alias{runValue}
\alias{runValue,Rle-method}
\alias{nrun}
\alias{nrun,Rle-method}
\alias{start,Rle-method}
\alias{end,Rle-method}
\alias{width,Rle-method}
\alias{ranges,Rle-method}

\alias{runLength<-}
\alias{runLength<-,Rle-method}
\alias{runValue<-}
\alias{runValue<-,Rle-method}

\alias{as.vector,Rle,ANY-method}
\alias{as.vectorORfactor}
\alias{as.vectorORfactor,Rle-method}
\alias{as.logical,Rle-method}
\alias{as.integer,Rle-method}
\alias{as.numeric,Rle-method}
\alias{as.complex,Rle-method}
\alias{as.character,Rle-method}
\alias{as.raw,Rle-method}
\alias{as.factor,Rle-method}
\alias{as.data.frame,Rle-method}
\alias{as.list,Rle-method}
\alias{coerce,Rle,list-method}
\alias{coerce,vector,Rle-method}
\alias{coerce,logical,Rle-method}
\alias{coerce,integer,Rle-method}
\alias{coerce,numeric,Rle-method}
\alias{coerce,complex,Rle-method}
\alias{coerce,character,Rle-method}
\alias{coerce,raw,Rle-method}
\alias{coerce,factor,Rle-method}
\alias{coerce,Rle,vector-method}
\alias{coerce,Rle,logical-method}
\alias{coerce,Rle,integer-method}
\alias{coerce,Rle,numeric-method}
\alias{coerce,Rle,complex-method}
\alias{coerce,Rle,character-method}
\alias{coerce,Rle,raw-method}
\alias{coerce,Rle,factor-method}
\alias{coerce,Rle,IRanges-method}
\alias{coerce,Rle,NormalIRanges-method}
\alias{coerce,Rle,data.frame-method}

\alias{Ops,Rle,Rle-method}
\alias{Ops,Rle,vector-method}
\alias{Ops,vector,Rle-method}
\alias{Math,Rle-method}
\alias{Math2,Rle-method}
\alias{Summary,Rle-method}
\alias{Complex,Rle-method}

\alias{[,Rle-method}
\alias{[<-,Rle-method}
\alias{\%in\%,Rle,ANY-method}
\alias{aggregate,Rle-method}
\alias{c,Rle-method}
\alias{findRange}
\alias{findRange,Rle-method}
\alias{findRun}
\alias{findRun,Rle-method}
\alias{is.na,Rle-method}
\alias{is.unsorted,Rle-method}
\alias{length,Rle-method}
\alias{match,Rle,ANY-method}
\alias{rep,Rle-method}
\alias{rep.int,Rle-method}
\alias{rev,Rle-method}
\alias{seqselect,Rle-method}
\alias{seqselect<-,Rle-method}
\alias{shiftApply,Rle,Rle-method}
\alias{show,Rle-method}
\alias{order,Rle-method}
\alias{sort,Rle-method}
\alias{splitRanges}
\alias{splitRanges,Rle-method}
\alias{splitRanges,vectorORfactor-method}
\alias{summary,Rle-method}
\alias{table,Rle-method}
\alias{unique,Rle-method}
\alias{window,Rle-method}

\alias{!,Rle-method}
\alias{which,Rle-method}
\alias{ifelse,Rle-method}

\alias{pmax,Rle-method}
\alias{pmin,Rle-method}
\alias{pmax.int,Rle-method}
\alias{pmin.int,Rle-method}
\alias{which.max,Rle-method}
\alias{diff,Rle-method}
\alias{mean,Rle-method}
\alias{var,Rle,missing-method}
\alias{var,Rle,Rle-method}
\alias{cov,Rle,Rle-method}
\alias{cor,Rle,Rle-method}
\alias{sd,Rle-method}
\alias{median,Rle-method}
\alias{quantile,Rle-method}
\alias{mad,Rle-method}
\alias{IQR,Rle-method}
\alias{smoothEnds,Rle-method}
\alias{runmean,Rle-method}
\alias{runmed,Rle-method}
\alias{runsum,Rle-method}
\alias{runwtsum,Rle-method}
\alias{runq,Rle-method}

\alias{nchar,Rle-method}
\alias{substr,Rle-method}
\alias{substring,Rle-method}
\alias{chartr,ANY,ANY,Rle-method}
\alias{tolower,Rle-method}
\alias{toupper,Rle-method}
\alias{sub,ANY,ANY,Rle-method}
\alias{gsub,ANY,ANY,Rle-method}
\alias{paste,Rle-method}

\alias{levels,Rle-method}
\alias{levels<-,Rle-method}


\title{Rle objects}

\description{
  The Rle class is a general container for storing an atomic vector
  that is stored in a run-length encoding format. It is based on the
  \code{\link[base]{rle}} function from the base package.
}

\section{Constructors}{
  \describe{
    \item{}{
      \code{Rle(values)}:
      This constructor creates an Rle instances out of an atomic
      vector \code{values}.
    }
    \item{}{
      \code{Rle(values, lengths)}:
      This constructor creates an Rle instances out of an atomic
      vector or factor object \code{values} and an integer or numeric vector
      \code{lengths} with all positive elements that represent how many times
      each value is repeated. The length of these two vectors must be the same.
    }
    \item{}{
      \code{as(from, "Rle")}:
      This constructor creates an Rle instances out of an atomic
      vector \code{from}.
    }
  }
}

\section{Accessors}{
  In the code snippets below, \code{x} is an Rle object:

  \describe{
    \item{}{
      \code{runLength(x)}:
      Returns the run lengths for \code{x}.
    }
    \item{}{
      \code{runValue(x)}:
      Returns the run values for \code{x}.
    }
    \item{}{
      \code{nrun(x)}:
      Returns the number of runs in \code{x}.
    }
    \item{}{
      \code{start(x)}:
      Returns the starts of the runs for \code{x}.
    }
    \item{}{
      \code{end(x)}:
      Returns the ends of the runs for \code{x}.
    }
    \item{}{
      \code{width(x)}:
      Same as \code{runLength(x)}.
    }
  }
}

\section{Replacers}{
  In the code snippets below, \code{x} is an Rle object:

  \describe{
    \item{}{
      \code{runLength(x) <- value}:
      Replaces \code{x} with a new Rle object using run values
      \code{runValue(x)} and run lengths \code{value}.
    }
    \item{}{
      \code{runValue(x) <- value}:
      Replaces \code{x} with a new Rle object using run values
      \code{value} and run lengths \code{runLength(x)}.
    }
  }
}

\section{Coercion}{
  In the code snippets below, \code{x} and \code{from} are Rle objects:

  \describe{
    \item{}{
      \code{as.vector(x, mode = "any")}, \code{as(from, "vector")}:
      Creates an atomic vector based on the values contained in
      \code{x}. The vector will be coerced to the requested \code{mode},
      unless \code{mode} is "any", in which case the most appropriate
      type is chosen.
    }
    \item{}{
      \code{as.vectorORfactor(x)}: Creates an atomic vector or factor,
      based on the type of values contained in \code{x}. This is the
      most general way to decompress the Rle to a native R data
      structure.
    }
    \item{}{
      \code{as.logical(x)}, \code{as(from, "logical")}: Creates a logical
      vector based on the values contained in \code{x}.
    }
    \item{}{
      \code{as.integer(x)}, \code{as(from, "integer")}: Creates an integer
      vector based on the values contained in \code{x}.
    }
    \item{}{
      \code{as.numeric(x)}, \code{as(from, "numeric")}: Creates a numeric
      vector based on the values contained in \code{x}.
    }
    \item{}{
      \code{as.complex(x)}, \code{as(from, "complex")}: Creates a complex
      vector based on the values contained in \code{x}.
    }
    \item{}{
      \code{as.character(x)}, \code{as(from, "character")}: Creates a character
      vector based on the values contained in \code{x}.
    }
    \item{}{
      \code{as.raw(x)}, \code{as(from, "raw")}: Creates a raw
      vector based on the values contained in \code{x}.
    }
    \item{}{
      \code{as.factor(x)}, \code{as(from, "factor")}: Creates a factor object
      based on the values contained in \code{x}.
    }
    \item{}{
      \code{as.data.frame(x)}, \code{as(from, "data.frame")}: Creates
      a \code{data.frame} with a single column holding the result of
      \code{as.vector(x)}.
    }
    \item{}{
      \code{as(from, "IRanges")}: Creates an \link{IRanges} instance
      from a logical Rle. Note that this instance is guaranteed to be normal.
    }
    \item{}{
      \code{as(from, "NormalIRanges")}: Creates a \link{NormalIRanges} instance
      from a logical Rle.
    }
  }
}

\section{Group Generics}{
  Rle objects have support for S4 group generic functionality:
  \describe{
    \item{\code{Arith}}{\code{"+"}, \code{"-"}, \code{"*"}, \code{"^"},
      \code{"\%\%"}, \code{"\%/\%"}, \code{"/"}}
    \item{\code{Compare}}{\code{"=="}, \code{">"}, \code{"<"}, \code{"!="}, 
      \code{"<="}, \code{">="}}
    \item{\code{Logic}}{\code{"&"}, \code{"|"}}
    \item{\code{Ops}}{\code{"Arith"}, \code{"Compare"}, \code{"Logic"}}
    \item{\code{Math}}{\code{"abs"}, \code{"sign"}, \code{"sqrt"},
      \code{"ceiling"}, \code{"floor"}, \code{"trunc"}, \code{"cummax"},
      \code{"cummin"}, \code{"cumprod"}, \code{"cumsum"}, \code{"log"},
      \code{"log10"}, \code{"log2"}, \code{"log1p"}, \code{"acos"},
      \code{"acosh"}, \code{"asin"}, \code{"asinh"}, \code{"atan"},
      \code{"atanh"}, \code{"exp"}, \code{"expm1"}, \code{"cos"},
      \code{"cosh"}, \code{"sin"}, \code{"sinh"}, \code{"tan"}, \code{"tanh"},
      \code{"gamma"}, \code{"lgamma"}, \code{"digamma"}, \code{"trigamma"}}
    \item{\code{Math2}}{\code{"round"}, \code{"signif"}}
    \item{\code{Summary}}{\code{"max"}, \code{"min"}, \code{"range"},
      \code{"prod"}, \code{"sum"}, \code{"any"}, \code{"all"}}
    \item{\code{Complex}}{\code{"Arg"}, \code{"Conj"}, \code{"Im"},
      \code{"Mod"}, \code{"Re"}}
  }
  See \link[methods]{S4groupGeneric} for more details.
}

\section{General Methods}{
  In the code snippets below, \code{x} is an Rle object:

  \describe{
    \item{}{
      \code{x[i, drop = !is.null(getOption("dropRle")) && getOption("dropRle")]}:
      Subsets \code{x} by index \code{i}, where \code{i} can be positive
      integers, negative integers, a logical vector of the same length as
      \code{x}, an Rle object of the same length as \code{x}
      containing logical values, or an \link{IRanges} object.
      When \code{drop = FALSE} returns an Rle object. When \code{drop = TRUE},
      returns an atomic vector.
    }
    \item{}{
      \code{x[i] <- value}:
      Equivalent to \code{seqselect(x, i) <- value}.
    }
    \item{}{
      \code{x \%in\% table}:
      Returns a logical Rle representing set membership in
      \code{table}.
    }
    \item{}{
      \code{aggregate(x, by, FUN, start = NULL, end = NULL, width = NULL,
                      frequency = NULL, delta = NULL, ..., simplify = TRUE))}:
      Generates summaries on the specified windows and returns the result in a
      convenient form:
      \describe{
        \item{\code{by}}{An object with \code{start}, \code{end}, and
          \code{width} methods.}
        \item{\code{FUN}}{The function, found via \code{match.fun}, to be
          applied to each window of \code{x}.}
        \item{\code{start}, \code{end}, \code{width}}{the start, end, or width
          of the window. If \code{by} is missing, then must supply two of the
          three.}
        \item{\code{frequency}, \code{delta}}{Optional arguments that specify
          the sampling frequency and increment within the window.}
        \item{\dots}{Further arguments for \code{FUN}.}
        \item{\code{simplify}}{A logical value specifying whether or not the
          result should be simplified to a vector or matrix if possible.}
      }
    }
    \item{}{
      \code{append(x, values, after = length(x))}:
      Insert one Rle into another Rle.
      \describe{
        \item{\code{values}}{the Rle to insert.}
        \item{\code{after}}{the subscript in \code{x} after which the values
          are to be inserted.}
      }
    }
    \item{}{
      \code{c(x, ...)}:
      Combines a set of Rle objects.
    }
    \item{}{
      \code{findRange(x, vec)}:
      Returns an \link{IRanges} object representing the ranges in Rle \code{vec}
      that are referenced by the indices in the integer vector \code{x}.
    }
    \item{}{
      \code{findRun(x, vec)}:
      Returns an integer vector indicating the run indices in Rle \code{vec}
      that are referenced by the indices in the integer vector \code{x}.
    }
    \item{}{
      \code{head(x, n = 6L)}:
      If \code{n} is non-negative, returns the first n elements of \code{x}.
      If \code{n} is negative, returns all but the last \code{abs(n)} elements
      of \code{x}.
    }
    \item{}{
      \code{is.na(x)}:
      Returns a logical Rle indicating with values are \code{NA}.
    }
    \item{}{
      \code{is.unsorted(x, na.rm = FALSE, strictly = FALSE)}:
      Returns a logical value specifying if \code{x} is unsorted.
      \describe{
        \item{\code{na.rm}}{remove missing values from check.}
        \item{\code{strictly}}{check for _strictly_ increasing values.}
      }
    }
    \item{}{
      \code{length(x)}:
      Returns the underlying vector length of \code{x}.
    }
    \item{}{
      \code{match(x, table, nomatch = NA_integer_, incomparables = NULL)}:
      Matches the values in \code{x} to \code{table}:
      \describe{
        \item{\code{table}}{the values to be matched against.}
        \item{\code{nomatch}}{the value to be returned in the case when no
          match is found.}
        \item{\code{incomparables}}{a vector of values that cannot be matched.
          Any value in \code{x} matching a value in this vector is assigned
          the \code{nomatch} value.}
      }
    }
    \item{}{
      \code{rep(x, times, length.out, each)}, \code{rep.int(x, times)}:
      Repeats the values in \code{x} through one of the following conventions:
      \describe{
        \item{\code{times}}{Vector giving the number of times to repeat each
          element if of length \code{length(x)}, or to repeat the whole vector
          if of length 1.}
        \item{\code{length.out}}{Non-negative integer. The desired length of
          the output vector.}
        \item{\code{each}}{Non-negative integer.  Each element of \code{x} is
          repeated \code{each} times.}
      }
    }
    \item{}{
      \code{rev(x)}:
      Reverses the order of the values in \code{x}.
    }
    \item{}{
      \code{seqselect(x, start = NULL, end = NULL, width = NULL)}:
      Creates a new Rle object using consecutive subsequences from \code{x}
      specified by two of the three following values:  \code{start}, \code{end},
      and \code{width}. See \link{seqselect} for more details.
    }
    \item{}{
      \code{seqselect(x, start=NULL, end=NULL, width=NULL) <- value}:
      Similar to \code{window<-}, except that multiple consecutive subsequences
      can be replaced by a constant \code{value}. As such two of the three
      \code{start}, \code{end}, and \code{width} arguments can be used to
      specify the consecutive subsequences. Alternatively, \code{start} can take
      a Ranges object or something that can be converted to a Ranges object like
      an integer vector, logical vector or logical Rle.
    }
    \item{}{
      \code{shiftApply(SHIFT, X, Y, FUN, ..., OFFSET = 0L, simplify = TRUE, verbose = FALSE)}:
      Let \code{i} be the indices in \code{SHIFT},
      \code{X_i = window(X, 1 + OFFSET, length(X) - SHIFT[i])}, and
      \code{Y_i = window(Y, 1 + SHIFT[i], length(Y) - OFFSET)}. Calculates
      the set of \code{FUN(X_i, Y_i, ...)} values and return the results in a
      convenient form:
      \describe{
        \item{\code{SHIFT}}{A non-negative integer vector of shift values.}
        \item{\code{X}, \code{Y}}{The Rle objects to shift.}
        \item{\code{FUN}}{The function, found via \code{match.fun}, to be
          applied to each set of shifted vectors.}
        \item{\dots}{Further arguments for \code{FUN}.}
        \item{OFFSET}{A non-negative integer offset to maintain throughout
          the shift operations.}
        \item{\code{simplify}}{A logical value specifying whether or not the
          result should be simplified to a vector or matrix if possible.}
        \item{\code{verbose}}{A logical value specifying whether or not to
          print the \code{i} indices to track the iterations.}
      }
    }
    \item{}{
      \code{show(object)}:
      Prints out the Rle object in a user-friendly way.
    }
    \item{}{
      \code{order(..., na.last = TRUE, decreasing = FALSE)}:
      Returns a permutation which rearranges its first argument
      into ascending or descending order, breaking ties by further
      arguments. See \code{\link[BiocGenerics]{order}}.
    }
    \item{}{
      \code{sort(x, decreasing = FALSE, na.last = NA)}:
      Sorts the values in \code{x}.
      \describe{
        \item{\code{decreasing}}{If \code{TRUE}, sort values in decreasing
          order. If \code{FALSE}, sort values in increasing order.}
        \item{\code{na.last}}{If \code{TRUE}, missing values are placed last.
          If \code{FALSE}, they are placed first. If \code{NA}, they are
          removed.}
      }
    }
    \item{}{
      \code{split(x, f, drop=FALSE)}:
      Splits \code{x} according to \code{f} to create a
      \link{CompressedRleList} object.
      If \code{f} is a list-like object then \code{drop} is ignored
      and \code{f} is treated as if it was
      \code{rep(seq_len(length(f)), sapply(f, length))},
      so the returned object has the same shape as \code{f} (it also
      receives the names of \code{f}).
      Otherwise, if \code{f} is not a list-like object, empty list
      elements are removed from the returned object if \code{drop} is
      \code{TRUE}.
    }
    \item{}{
      \code{splitRanges(x)}:
      Returns a \linkS4class{CompressedIRangesList} object that contain the
      ranges for each of the unique run values. 
    }
    \item{}{
      \code{subset(x, subset)}:
      Returns a new Rle object made of the subset using logical vector
      \code{subset}.
    }
    \item{}{
      \code{summary(object, ..., digits = max(3, getOption("digits") - 3))}:
      Summarizes the Rle object using an atomic vector convention. The
      \code{digits} argument is used for number formatting with
      \code{signif()}.
    }
    \item{}{
      \code{table(...)}:
      Returns a table containing the counts of the unique values. Supported
      arguments include \code{useNA} with values of `no' and `ifany'.
      Multiple Rle's must be combined with \code{c()} before calling \code{table}.
    }
    \item{}{
      \code{tail(x, n = 6L)}:
      If \code{n} is non-negative, returns the last n elements of \code{x}.
      If \code{n} is negative, returns all but the first \code{abs(n)} elements
      of \code{x}.
    }
    \item{}{
      \code{unique(x, incomparables = FALSE, ...)}:
      Returns the unique run values. The \code{incomparables} argument takes a
      vector of values that cannot be compared with \code{FALSE} being a special
      value that means that all values can be compared. 
    }
    \item{}{
      \code{window(x, start = NA, end = NA, width = NA, frequency = NULL, delta = NULL, ...)}:
      Extract the subsequence window from \code{x} specified by:
      \describe{
        \item{\code{start}, \code{end}, \code{width}}{The start, end, or width
          of the window. Two of the three are required.}
        \item{\code{frequency}, \code{delta}}{Optional arguments that specify
          the sampling frequency and increment within the window.}
      }
    }
    \item{}{
      \code{window(x, start = NA, end = NA, width = NA, keepLength = TRUE) <- value}:
      Replace the subsequence window specified on the left (i.e. the subsequence
      in \code{x} specified by \code{start}, \code{end} and \code{width})
      by \code{value}.
      \code{value} must either be of class Rle, belong to a subclass of Rle, be
      coercible to Rle, or be \code{NULL}.
      If \code{keepLength} is \code{TRUE}, the elements of \code{value} are
      repeated to create an Rle with the same number of elements as the
      width of the subsequence window it is replacing.
      If \code{keepLength} is \code{FALSE}, this replacement method can modify
      the length of \code{x}, depending on how the length of the left
      subsequence window compares to the length of \code{value}.
    }
  }
}

\section{Logical Data Methods}{
  In the code snippets below, \code{x} is an Rle object:

  \describe{
    \item{}{
      \code{!x}:
       Returns logical negation (NOT) of \code{x}.
    }
    \item{}{
      \code{which(x)}:
       Returns an integer vector representing the \code{TRUE} indices of
       \code{x}.
     }
     \item{}{
       \code{ifelse(x, yes, no)}:
       For each element of \code{x}, returns the corresponding element
       in \code{yes} if \code{TRUE}, otherwise the element in
       \code{no}. \code{yes} and \code{no} may be \code{Rle} objects or
       anything else coercible to a vector.
     }
  }
}

\section{Numerical Data Methods}{
  In the code snippets below, \code{x} is an Rle object:

  \describe{
    \item{}{
      \code{diff(x, lag = 1, differences = 1}:
      Returns suitably lagged and iterated differences of \code{x}.
      \describe{
         \item{\code{lag}}{An integer indicating which lag to use.}
         \item{\code{differences}}{An integer indicating the order of the
           difference.}
      }
    }
    \item{}{
       \code{pmax(..., na.rm = FALSE)}, \code{pmax.int(..., na.rm = FALSE)}:
       Parallel maxima of the Rle input values. Removes \code{NA}s when
       \code{na.rm = TRUE}.
    }
    \item{}{
       \code{pmin(..., na.rm = FALSE)}, \code{pmin.int(..., na.rm = FALSE)}:
       Parallel minima of the Rle input values. Removes \code{NA}s when
       \code{na.rm = TRUE}.
    }
    \item{}{
      \code{which.max(x)}: Returns the index of the first element matching
      the maximum value of \code{x}.
    }
    \item{}{
      \code{mean(x, na.rm = FALSE)}:
      Calculates the mean of \code{x}. Removes \code{NA}s when
      \code{na.rm = TRUE}.
    }
    \item{}{
      \code{var(x, y = NULL, na.rm = FALSE)}:
      Calculates the variance of \code{x} or covariance of \code{x} and \code{y}
      if both are supplied. Removes \code{NA}s when \code{na.rm = TRUE}.
    }
    \item{}{
      \code{cov(x, y, use = "everything")}, \code{cor(x, y, use = "everything")}:
      Calculates the covariance and correlation respectively of Rle objects
      \code{x} and \code{y}.
      The \code{use} argument is an optional character string giving a method for
      computing covariances in the presence of missing values. This must be
      (an abbreviation of) one of the strings \code{"everything"},
      \code{"all.obs"}, \code{"complete.obs"}, \code{"na.or.complete"}, or
      \code{"pairwise.complete.obs"}.
    }
    \item{}{
      \code{sd(x, na.rm = FALSE)}:
      Calculates the standard deviation of \code{x}. Removes \code{NA}s
      when \code{na.rm = TRUE}.
    }
    \item{}{
      \code{median(x, na.rm = FALSE)}:
      Calculates the median of \code{x}. Removes \code{NA}s when
      \code{na.rm = TRUE}.
    }
    \item{}{
      \code{quantile(x, probs = seq(0, 1, 0.25), na.rm = FALSE, names = TRUE, type = 7, ...)}:
      Calculates the specified quantiles of \code{x}.
      \describe{
        \item{\code{probs}}{A numeric vector of probabilities with values in
          [0,1].}
        \item{\code{na.rm}}{If \code{TRUE}, removes \code{NA}s from \code{x}
          before the quantiles are computed.}
        \item{\code{names}}{If \code{TRUE}, the result has names describing the
          quantiles.}
        \item{\code{type}}{An integer between 1 and 9 selecting one of the nine
          quantile algorithms detailed in \code{\link[stats]{quantile}}.}
        \item{\dots}{Further arguments passed to or from other methods.}
      }
    }
    \item{}{
      \code{mad(x, center = median(x), constant = 1.4826, na.rm = FALSE, low = FALSE, high = FALSE)}:
      Calculates the median absolute deviation of \code{x}.
      \describe{
        \item{\code{center}}{The center to calculate the deviation from.}
        \item{\code{constant}}{The scale factor.}
        \item{\code{na.rm}}{If \code{TRUE}, removes \code{NA}s from \code{x}
          before the mad is computed.}
        \item{\code{low}}{If \code{TRUE}, compute the 'lo-median'.}
        \item{\code{high}}{If \code{TRUE}, compute the 'hi-median'.}
      }
    }
    \item{}{
      \code{IQR(x, na.rm = FALSE)}:
      Calculates the interquartile range of \code{x}.
      \describe{
        \item{\code{na.rm}}{If \code{TRUE}, removes \code{NA}s from \code{x}
          before the IQR is computed.}
      }
    }
    \item{}{
      \code{smoothEnds(y, k = 3)}:
      Smooth end points of an Rle \code{y} using subsequently smaller
      medians and Tukey's end point rule at the very end.
      \describe{
        \item{\code{k}}{An integer indicating the width of largest median
          window; must be odd.}
      }
    }
    \item{}{
      \code{runmean(x, k, endrule = c("drop", "constant"), na.rm = FALSE)}:
      Calculates the means for fixed width running windows across \code{x}.
      \describe{
        \item{\code{k}}{An integer indicating the fixed width of the running
          window. Must be odd when \code{endrule == "constant"}.}
        \item{endrule}{A character string indicating how the values at the
          beginning and the end (of the data) should be treated.
          \describe{
            \item{\code{"drop"}}{do not extend the running statistics to
              be the same length as the underlying vectors;}
            \item{\code{"constant"}}{copies running statistic to the
              first values and analogously for the last ones making the
              smoothed ends \emph{constant};}
          }
        }
        \item{\code{na.rm}}{A logical indicating if NA and NaN values 
          should be removed.}
      }
    }
    \item{}{
      \code{runmed(x, k, endrule = c("median", "keep", "drop", "constant"))}:
      Calculates the medians for fixed width running windows across \code{x}.
      \describe{
        \item{\code{k}}{An integer indicating the fixed width of the running
          window. Must be odd when \code{endrule != "drop"}.}
        \item{endrule}{A character string indicating how the values at the
          beginning and the end (of the data) should be treated.
          \describe{
            \item{\code{"keep"}}{keeps the first and last \eqn{k_2}{k2}
              values at both ends, where \eqn{k_2}{k2} is the half-bandwidth
              \code{k2 = k \%/\% 2}, i.e., \code{y[j] = x[j]} for
              \eqn{j \in \{1,\ldots,k_2; n-k_2+1,\ldots,n\}}
              \eqn{j = 1,..,k2 and (n-k2+1),..,n};}
            \item{\code{"constant"}}{copies the running statistic to the
              first values and analogously for the last ones making the
              smoothed ends \emph{constant};}
            \item{\code{"median"}}{the default, smooths the ends by using
              symmetrical medians of subsequently smaller bandwidth, but
              for the very first and last value where Tukey's robust
              end-point rule is applied, see \code{\link[stats]{smoothEnds}}.}
          }
        }
      }
    }
    \item{}{
      \code{runsum(x, k, endrule = c("drop", "constant"), na.rm = FALSE)}:
      Calculates the sums for fixed width running windows across \code{x}.
      \describe{
        \item{\code{k}}{An integer indicating the fixed width of the running
          window. Must be odd when \code{endrule == "constant"}.}
        \item{endrule}{A character string indicating how the values at the
          beginning and the end (of the data) should be treated.
          \describe{
            \item{\code{"drop"}}{do not extend the running statistics to
              be the same length as the underlying vectors;}
            \item{\code{"constant"}}{copies running statistic to the
              first values and analogously for the last ones making the
              smoothed ends \emph{constant};}
          }
        }
        \item{\code{na.rm}}{A logical indicating if NA and NaN values should 
          be removed.} 
      }
    }
    \item{}{
      \code{runwtsum(x, k, wt, endrule = c("drop", "constant"), na.rm = FALSE)}:
      Calculates the sums for fixed width running windows across \code{x}.
      \describe{
        \item{\code{k}}{An integer indicating the fixed width of the running
          window. Must be odd when \code{endrule == "constant"}.}
        \item{\code{wt}}{A numeric vector of length \code{k} that
          provides the weights to use.}
        \item{endrule}{A character string indicating how the values at the
          beginning and the end (of the data) should be treated.
          \describe{
            \item{\code{"drop"}}{do not extend the running statistics to
              be the same length as the underlying vectors;}
            \item{\code{"constant"}}{copies running statistic to the
              first values and analogously for the last ones making the
              smoothed ends \emph{constant};}
          }
        }
        \item{\code{na.rm}}{A logical indicating if NA and NaN values should 
          be removed.} 
      }
    }
    \item{}{
      \code{runq(x, k, i, endrule = c("drop", "constant"))}:
      Calculates the order statistic for fixed width running windows across
      \code{x}.
      \describe{
        \item{\code{k}}{An integer indicating the fixed width of the running
          window. Must be odd when \code{endrule == "constant"}.}
        \item{\code{i}}{An integer indicating which order statistic to
          calculate.}
        \item{endrule}{A character string indicating how the values at the
          beginning and the end (of the data) should be treated.
          \describe{
            \item{\code{"drop"}}{do not extend the running statistics to
              be the same length as the underlying vectors;}
            \item{\code{"constant"}}{copies running statistic to the
              first values and analogously for the last ones making the
              smoothed ends \emph{constant};}
          }
        }
        \item{\code{na.rm}}{A logical indicating if NA and NaN values should 
          be removed.} 
      }
    }
  }
}

\section{Character Data Methods}{
  In the code snippets below, \code{x} is an Rle object:

  \describe{
    \item{}{
      \code{nchar(x, type = "chars", allowNA = FALSE)}:
      Returns an integer Rle representing the number of characters in the
      corresponding values of \code{x}.
      \describe{
         \item{\code{type}}{One of \code{c("bytes", "chars", "width")}.}
         \item{\code{allowNA}}{Should \code{NA} be returned for invalid multibyte
           strings rather than throwing an error?}
      }
    }
    \item{}{
      \code{substr(x, start, stop)}, \code{substring(text, first, last = 1000000L)}:
      Returns a character or factor Rle containing the specified substrings
      beginning at \code{start}/\code{first} and ending at
      \code{stop}/\code{last}.
    }
    \item{}{
      \code{chartr(old, new, x)}:
      Returns a character or factor Rle containing a translated version of
      \code{x}.
      \describe{
         \item{\code{old}}{A character string specifying the characters to be
           translated.}
         \item{\code{new}}{A character string specifying the translations.}
      }
    }
    \item{}{
      \code{tolower(x)}:
      Returns a character or factor Rle containing a lower case version of
      \code{x}.
    }
    \item{}{
      \code{toupper(x)}:
      Returns a character or factor Rle containing an upper case version of
      \code{x}.
    }
    \item{}{
      \code{sub(pattern, replacement, x, ignore.case = FALSE,
                perl = FALSE, fixed = FALSE, useBytes = FALSE)}:
      Returns a character or factor Rle containing replacements based on
      matches determined by regular expression matching. See \code{\link{sub}}
      for a description of the arguments.
    }
    \item{}{
      \code{gsub(pattern, replacement, x, ignore.case = FALSE,
                 perl = FALSE, fixed = FALSE, useBytes = FALSE)}:
      Returns a character or factor Rle containing replacements based on
      matches determined by regular expression matching. See \code{\link{gsub}}
      for a description of the arguments.
    }
    \item{}{
      \code{paste(..., sep = " ", collapse = NULL)}:
      Returns a character or factor Rle containing a concatenation of
      the values in \code{...}.
    }
  }
}

\section{Factor Data Methods}{
  In the code snippets below, \code{x} is an Rle object:

  \describe{
    \item{}{
      \code{levels(x)}, \code{levels(x) <- value}:
      Gets and sets the factor levels, respectively.
    }
    \item{}{
      \code{nlevels(x)}:
      Returns the number of factor levels.
    }
  }
}

\author{P. Aboyoun}

\seealso{
  \code{\link[base]{rle}},
  \link{Vector-class},
  \link[methods]{S4groupGeneric},
  \link{IRanges-class}
}

\examples{
  x <- Rle(10:1, 1:10)
  x

  runLength(x)
  runValue(x)
  nrun(x)

  diff(x)
  unique(x)
  sort(x)
  sqrt(x)
  x^2 + 2 * x + 1
  x[c(1,3,5,7,9)]
  window(x, 4, 14)
  range(x)
  sum(x)
  mean(x)
  x > 4
  aggregate(x, x > 4, mean)
  aggregate(x, FUN = mean, start = 1:(length(x) - 50), end = 51:length(x))

  x2 <- Rle(LETTERS[c(21:26, 25:26)], 8:1)
  table(x2)

  y <- Rle(c(TRUE,TRUE,FALSE,FALSE,TRUE,FALSE,TRUE,TRUE,TRUE))
  y
  as.vector(y)
  rep(y, 10)
  c(y, x > 5)

  z <- c("the", "quick", "red", "fox", "jumps", "over", "the", "lazy", "brown", "dog")
  z <- Rle(z, seq_len(length(z)))
  chartr("a", "@", z)
  toupper(z)

  ## ---------------------------------------------------------------------
  ## runsum, runmean, runwtsum, and runq functions
  ## ---------------------------------------------------------------------

  ## The .naive_runsum() function demonstrates the semantics of 
  ## runsum(). This test ensures the behavior is consistent with
  ## base::sum().
 
  .naive_runsum <- function(x, k, na.rm=FALSE)
      sapply(0:(length(x)-k),
          function(offset) sum(x[1:k + offset], na.rm=na.rm))

  x0 <- c(1, Inf, 3, 4, 5, NA)
  x <- Rle(x0)
  target1 <- .naive_runsum(x0, 3, na.rm = TRUE)
  target2 <- .naive_runsum(x, 3, na.rm = TRUE)
  stopifnot(target1 == target2)
  current <- as.vector(runsum(x, 3, na.rm = TRUE))
  stopifnot(target1 == current)

  ## runmean() and runwtsum() :
  x <- Rle(c(2, 1, NA, 0, 1, -Inf))
  runmean(x, k = 3)
  runmean(x, k = 3, na.rm = TRUE)
  runwtsum(x, k = 3, wt = c(0.25, 0.50, 0.25))
  runwtsum(x, k = 3, wt = c(0.25, 0.50, 0.25), na.rm = TRUE)

  ## runq() :
  runq(x, k = 3, i = 1, na.rm = TRUE) ## smallest value in window
  runq(x, k = 3, i = 3, na.rm = TRUE) ## largest value in window

  ## When na.rm = TRUE, it is possible the number of non-NA 
  ## values in the window will be less than the 'i' specified.
  ## Here we request the 4th smallest value in the window,
  ## which tranlates to the value at the 4/5 (0.8) percentile.
  x <- Rle(c(1, 2, 3, 4, 5))
  runq(x, k=length(x), i=4, na.rm=TRUE)

  ## The same request on a Rle with two missing values
  ## finds the value at the 0.8 percentile of the vector 
  ## at the new length of 3 after the NA's have been removed.
  ## This translates to round((0.8) * 3).
  x <- Rle(c(1, 2, 3, NA, NA))
  runq(x, k=length(x), i=4, na.rm=TRUE)
}

\keyword{methods}
\keyword{classes}
