# Supplementary material for: Software for Computing and Annotating Genomic Ranges
Source: PLoS Comput Biol. 2013 Aug 8;9(8):e1003118. doi: 10.1371/journal.pcbi.1003118 (PMC3738458; doi:10.1371/journal.pcbi.1003118)
Supplement: Software S1 — The IRanges package. The IRanges package provides efficient low-level and reusable S4 classes for storing and manipulating ranges of integers and compressed, genome-length vectors. (GZ) [file pcbi.1003118.s001.gz › IRanges/man/ViewsList-class.Rd]

\name{ViewsList-class}
\docType{class}
\alias{class:ViewsList}
\alias{ViewsList-class}
\alias{ViewsList}
\alias{class:SimpleViewsList}
\alias{SimpleViewsList-class}
\alias{SimpleViewsList}

% accessors
\alias{ranges,SimpleViewsList-method}
\alias{start,SimpleViewsList-method}
\alias{end,SimpleViewsList-method}
\alias{width,SimpleViewsList-method}
\alias{universe,ViewsList-method}
\alias{universe<-,ViewsList-method}

% coercion
\alias{as.matrix,ViewsList-method}

\title{List of Views}
\description{An extension of \linkS4class{List} that holds only
  \linkS4class{Views} objects.
}

\details{
  ViewsList is a virtual class.
  Specialized subclasses like e.g. \linkS4class{RleViewsList} are useful
  for storing coverage vectors over a set of spaces (e.g. chromosomes),
  each of which requires a separate \linkS4class{RleViews} object.

  As a \linkS4class{Vector} subclass, ViewsList may be annotated with its
  universe identifier (e.g. a genome) in which all of its spaces exist.

  As a \linkS4class{List} subclass, ViewsList inherits all the methods
  available for \linkS4class{List} objects. It also presents an API that
  is very similar to that of \linkS4class{Views}, where operations are
  vectorized over the elements and generally return lists.
}

\author{P. Aboyoun and H. Pages}

\seealso{
  \link{List-class},
  \link{RleViewsList-class}.

  \code{\link{findOverlaps}}.
}

\examples{
  showClass("ViewsList")
}

\keyword{methods}
\keyword{classes}
