# Supplementary material for: Software for Computing and Annotating Genomic Ranges
Source: PLoS Comput Biol. 2013 Aug 8;9(8):e1003118. doi: 10.1371/journal.pcbi.1003118 (PMC3738458; doi:10.1371/journal.pcbi.1003118)
Supplement: Software S1 — The IRanges package. The IRanges package provides efficient low-level and reusable S4 classes for storing and manipulating ranges of integers and compressed, genome-length vectors. (GZ) [file pcbi.1003118.s001.gz › IRanges/man/XRawList-class.Rd]

\name{XRawList-class}
\docType{class}

\alias{class:XRawList}
\alias{XRawList-class}
\alias{XRawList}


\title{XRawList objects}

\description{
  THIS IS A WORK-IN-PROGRESS!

  An XRawList object is *conceptually* a list of \link{XRaw}
  objects.
}

\author{H. Pages}

\seealso{
  \link{XRaw-class},
  \link{XVectorList-class}
}

\keyword{methods}
\keyword{classes}
