# Supplementary material for: Software for Computing and Annotating Genomic Ranges
Source: PLoS Comput Biol. 2013 Aug 8;9(8):e1003118. doi: 10.1371/journal.pcbi.1003118 (PMC3738458; doi:10.1371/journal.pcbi.1003118)
Supplement: Software S1 — The IRanges package. The IRanges package provides efficient low-level and reusable S4 classes for storing and manipulating ranges of integers and compressed, genome-length vectors. (GZ) [file pcbi.1003118.s001.gz › IRanges/man/encodeOverlaps-methods.Rd]

\name{encodeOverlaps}

\alias{encodeOverlaps}
\alias{encodeOverlaps,RangesList,RangesList-method}
\alias{encodeOverlaps,RangesList,Ranges-method}
\alias{encodeOverlaps,Ranges,RangesList-method}

\alias{encodeOverlaps1}
\alias{RangesList_encodeOverlaps}


\title{Compute overlap encodings}

\description{
  The \code{encodeOverlaps} function computes the overlap encodings
  between a \code{query} and a \code{subject}, both list-like objects
  with top-level elements typically containing multiple ranges.
}

\usage{
encodeOverlaps(query, subject, hits=NULL, ...)
}

\arguments{
  \item{query, subject}{
    List-like objects, usually of the same length, with top-level elements
    typically containing multiple ranges (e.g. \link{RangesList} or
    \link[GenomicRanges]{GRangesList} objects).
    If the 2 objects don't have the same length, and if \code{hits} is not
    supplied, then the shortest is recycled to the length of the longest
    (the standard recycling rules apply).
  }
  \item{hits}{
    An optional \link{Hits} object that is compatible with \code{query}
    and \code{subject}, that is, \code{\link{queryLength}(hits)} and
    \code{\link{subjectLength}(hits)} must be equal to \code{length(query)}
    and \code{length(subject)}, respectively. Note that when \code{query}
    and \code{subject} are \link[GenomicRanges]{GRangesList} objects,
    \code{hits} will typically be the result of a call to
    \code{\link{findOverlaps}(query, subject)}. See
    \code{?`\link[GenomicRanges]{encodeOverlaps,GRangesList,GRangesList-method}`}
    for more information about the \code{encodeOverlaps} method for
    \link[GenomicRanges]{GRangesList} objects (you might need to load the
    GenomicRanges package first).

    Supplying \code{hits} is a convenient way to do
    \code{encodeOverlaps(query[queryHits(hits)], subject[subjectHits(hits)])},
    that is, calling \code{encodeOverlaps(query, subject, hits)} is equivalent
    to the above, but is much more efficient, especially when \code{query}
    and/or \code{subject} are big. Of course, when \code{hits} is supplied,
    \code{query} and \code{subject} are not expected to have the same length
    anymore.
  }
  \item{...}{
    Additional arguments for methods.
  }
}

\details{
  See \code{?OverlapEncodings} for a short introduction to
  "overlap encodings".
}

\value{
  An \link{OverlapEncodings} object with the length of \code{query}
  and \code{subject} for \code{encodeOverlaps(query, subject)},
  or with the length of \code{hits} for
  \code{encodeOverlaps(query, subject, hits)}.
}

\author{H. Pages}

\seealso{
  \itemize{
    \item The \link{OverlapEncodings}, \link{Hits}, and \link{RangesList}
          classes.
    \item The \code{\link{findOverlaps}} generic function for computing
          overlaps.
    \item The \code{\link[GenomicRanges]{isCompatibleWithSplicing}} utility
          function defined in the GenomicRanges package for detecting
          encodings associated with "compatible" overlaps i.e. encodings that
          show splicing "compatibility" between the read and the transcript
          involved in the associated overlap. (You might need to load the
          GenomicRanges package first.)
  }
}

\examples{
## ---------------------------------------------------------------------
## A. BETWEEN 2 RangesList OBJECTS
## ---------------------------------------------------------------------
## In the context of an RNA-seq experiment, encoding the overlaps
## between 2 GRangesList objects, one containing the reads (the query),
## and one containing the transcripts (the subject), can be used for
## detecting hits between reads and transcripts that are "compatible"
## with the splicing of the transcript. Here we illustrate this with 2
## RangesList objects, in order to keep things simple:

## 4 aligned reads in the query:
read1 <- IRanges(c(7, 15, 22), c(9, 19, 23))  # 2 gaps
read2 <- IRanges(c(5, 15), c(9, 17))  # 1 gap
read3 <- IRanges(c(16, 22), c(19, 24))  # 1 gap
read4 <- IRanges(c(16, 23), c(19, 24))  # 1 gap
query <- IRangesList(read1, read2, read3, read4)

## 1 transcript in the subject:
tx <- IRanges(c(1, 4, 15, 22, 38), c(2, 9, 19, 25, 47))  # 5 exons
subject <- IRangesList(tx)

## Encode the overlaps:
ovenc <- encodeOverlaps(query, subject)
ovenc
encoding(ovenc)

## Reads that are "compatible" with the transcript can be detected with
## a regular expression (the regular expression below assumes that
## reads have at most 2 gaps):
regex0 <- "(:[fgij]:|:[jg].:.[gf]:|:[jg]..:.g.:..[gf]:)"
grepl(regex0, encoding(ovenc))  # read4 is NOT "compatible"

## This was for illustration purpose only. In practise you don't need
## (and should not) use this regular expression, but use instead the
## isCompatibleWithSplicing() utility function defined in the
## GenomicRanges package. See '?isCompatibleWithSplicing' in the
## GenomicRanges package for more information.

## ---------------------------------------------------------------------
## B. BETWEEN 2 GRangesList OBJECTS
## ---------------------------------------------------------------------
## With real RNA-seq data, the reads and transcripts will typically be
## stored in GRangesList objects. See '?isCompatibleWithSplicing' in the
## GenomicRanges package for more information.
}

\keyword{methods}
