# Supplementary material for: Software for Computing and Annotating Genomic Ranges
Source: PLoS Comput Biol. 2013 Aug 8;9(8):e1003118. doi: 10.1371/journal.pcbi.1003118 (PMC3738458; doi:10.1371/journal.pcbi.1003118)
Supplement: Software S1 — The IRanges package. The IRanges package provides efficient low-level and reusable S4 classes for storing and manipulating ranges of integers and compressed, genome-length vectors. (GZ) [file pcbi.1003118.s001.gz › IRanges/man/nearest-methods.Rd]

\name{nearest-methods}

\alias{nearest-methods}

\alias{class:RangesORmissing}
\alias{RangesORmissing-class}
\alias{RangesORmissing}

\alias{nearest}
\alias{precede}
\alias{follow}
\alias{distance}
\alias{distanceToNearest}
\alias{nearest,Ranges,RangesORmissing-method}
\alias{precede,Ranges,RangesORmissing-method}
\alias{follow,Ranges,RangesORmissing-method}
\alias{distance,Ranges,Ranges-method}
\alias{distanceToNearest,Ranges,RangesORmissing-method}

\title{Finding the nearest range neighbor}

\description{
  The \code{nearest}, \code{precede}, \code{follow}, \code{distance}
  and \code{distanceToNearest} methods for \code{\linkS4class{Ranges}} 
  objects and subclasses.
}

\usage{
\S4method{nearest}{Ranges,RangesORmissing}(x, subject, select = c("arbitrary", "all"))

\S4method{precede}{Ranges,RangesORmissing}(x, subject, select = c("first", "all"))

\S4method{follow}{Ranges,RangesORmissing}(x, subject, select = c("last", "all"))

\S4method{distanceToNearest}{Ranges,RangesORmissing}(x, subject, select = c("arbitrary", "all"))

\S4method{distance}{Ranges,Ranges}(x, y)
}

\arguments{
  \item{x}{The query \code{\linkS4class{Ranges}} instance.
  }
  \item{subject}{The subject \code{Ranges} instance, within which the
    nearest neighbors are found. Can be missing, in which case
    \code{x} is also the subject.
  }
  \item{y}{For the \code{distance} method, a \code{Ranges} instance.
    Cannot be missing. If \code{x} and \code{y} are not the same
    length, the shortest will be recycled to match the length of the 
    longest.
  }
  \item{select}{Logic for handling ties. By default, all the methods
    select a single interval (arbitrary for \code{nearest},the first 
    by order in \code{subject} for \code{precede}, and the last for 
    \code{follow}). To get all matchings, as a \code{Hits} object, 
    use \dQuote{all}.
  }
  \item{...}{Additional arguments for methods}
}

\details{
  \itemize{
    \item{nearest: }{
      The conventional nearest neighbor finder. Returns a integer vector 
      containing the index of the nearest neighbor range in \code{subject} 
      for each range in \code{x}. If there is no nearest neighbor 
      (if \code{subject} is empty), NA's are returned.

      The algorithm is roughly as follows, for a range \code{xi} in \code{x}:
      \enumerate{
        \item Find the ranges in \code{subject} that overlap \code{xi}. If a
          single range \code{si} in \code{subject} overlaps \code{xi}, 
          \code{si} is returned as the nearest neighbor of \code{xi}. If there 
          are multiple overlaps, one of the overlapping ranges is chosen
          arbitrarily.
        \item If no ranges in \code{subject} overlap with \code{xi}, then
          the range in \code{subject} with the shortest distance from its end 
          to the start \code{xi} or its start to the end of \code{xi} is
          returned.
      }
    }
    \item{precede: }{
      For each range in \code{x}, \code{precede} returns the index of the
      interval in \code{subject} that is directly preceded by the query
      range. Overlapping ranges are excluded. \code{NA} is returned when 
      there are no qualifying ranges in \code{subject}.
    }
    \item{follow: }{
      The opposite of \code{precede}, this function returns the index
      of the range in \code{subject} that a query range in \code{x} 
      directly follows. Overlapping ranges are excluded. \code{NA} is
      returned when there are no qualifying ranges in \code{subject}.
    }
    \item{distanceToNearest: }{
      Returns the distance for each range in \code{x} to its nearest 
      neighbor in \code{subject}.
    }
    \item{distance: }{
      Returns the distance for each range in \code{x} to the range in 
      \code{y}. 

      The \code{distance} method differs from others documented on this 
      page in that it is symmetric; \code{y} cannot be missing. If \code{x} 
      and \code{y} are not the same length, the shortest will be recycled to
      match the length of the longest. The \code{select} argument is not
      available for \code{distance} because comparisons are made in a
      pair-wise fashion. The return value is the length of the longest
      of \code{x} and \code{y}.

      In Bioconductor >=2.12 the distance calculation has been changed to
      accommodate zero-width ranges in a consistent and intuitive manner.
      Because of this change, a warning will be emitted when \code{distance}
      is called. This warning is temporary and will be removed in 
      Bioconductor 2.13. To suppress the warning, code can be wrapped in 
      \code{suppressWarnings()}.

      The modified \code{distance} calculation can be explained by a `block' 
      model where a range is represented by a series of blocks of size 1. 
      Blocks are adjacent to each other and there is no gap between them. A 
      visual representation of IRanges(4,7) would be
 
      \preformatted{
        +-----+-----+-----+-----+
           4     5     6     7
      }

      The distance between two consecutive blocks is 0L (prior to 
      Bioconductor 2.12 it was 1L). The distance calculation now returns 
      the number of gaps between two ranges.

      This change to distance affects the notion of overlaps in that
      we no longer say: 

      x and y overlap   <=>   distance(x, y) == 0

      Instead we say

      x and y overlap    =>   distance(x, y) == 0

      or

      x and y overlap or are adjacent   <=>   distance(x, y) == 0
    }
  }
}

\value{
  For \code{nearest}, \code{precede} and \code{follow}, an integer
  vector of indices in \code{subject}, or a \code{\linkS4class{Hits}} 
  if \code{select="all"}.

  For \code{distanceToNearest}, a \code{Hits} object with a column for
  the \code{query} index (queryHits), \code{subject} index (subjectHits)
  and \code{distance} between the pair.

  For \code{distance}, an integer vector of distances between the ranges
  in \code{x} and \code{y}.
}

\author{M. Lawrence}

\seealso{
  \itemize{
    \item The \link{Ranges} and \link{Hits} classes.
    \item The \link[GenomicRanges]{GenomicRanges} and 
          \link[GenomicRanges]{GRanges} classes in the GenomicRanges package.
    \item \code{\link{findOverlaps}} for finding just the overlapping ranges.
    \item{}{
    GenomicRanges methods for 
    \itemize{
      \item \code{precede}
      \item \code{follow}
      \item \code{nearest}
      \item \code{distance}
      \item \code{distanceToNearest}
    }
    are documented at
    ?\code{\link[GenomicRanges]{nearest-methods}} or
    ?\code{\link[GenomicRanges]{precede,GenomicRanges,GenomicRanges-method}}
    }
  }
}

\examples{
  ## ------------------------------------------
  ## precede() and follow()
  ## ------------------------------------------
  query <- IRanges(c(1, 3, 9), c(3, 7, 10))
  subject <- IRanges(c(3, 2, 10), c(3, 13, 12))
 
  precede(query, subject)     # c(3L, 3L, NA)
  precede(IRanges(), subject) # integer()
  precede(query, IRanges())   # rep(NA_integer_, 3)
  precede(query)              # c(3L, 3L, NA)
 
  follow(query, subject)      # c(NA, NA, 1L)
  follow(IRanges(), subject)  # integer()
  follow(query, IRanges())    # rep(NA_integer_, 3)
  follow(query)               # c(NA, NA, 2L)

  ## ------------------------------------------
  ## nearest()
  ## ------------------------------------------
  query <- IRanges(c(1, 3, 9), c(2, 7, 10))
  subject <- IRanges(c(3, 5, 12), c(3, 6, 12))

  nearest(query, subject) # c(1L, 1L, 3L)
  nearest(query)          # c(2L, 1L, 2L)

  ## ------------------------------------------
  ## distance()
  ## ------------------------------------------
  ## adjacent
  distance(IRanges(1,5), IRanges(6,10)) # 0L
  ## overlap
  distance(IRanges(1,5), IRanges(3,7))  # 0L
  ## zero-width
  sapply(-3:3, function(i) distance(shift(IRanges(4,3), i), IRanges(4,3))) 
}

\keyword{utilities}
