# Supplementary material for: Software for Computing and Annotating Genomic Ranges
Source: PLoS Comput Biol. 2013 Aug 8;9(8):e1003118. doi: 10.1371/journal.pcbi.1003118 (PMC3738458; doi:10.1371/journal.pcbi.1003118)
Supplement: Software S1 — The IRanges package. The IRanges package provides efficient low-level and reusable S4 classes for storing and manipulating ranges of integers and compressed, genome-length vectors. (GZ) [file pcbi.1003118.s001.gz › IRanges/man/runstat.Rd]

\name{runstat}
\alias{runstat}

\alias{runsum}
\alias{runmean}
\alias{runwtsum}
\alias{runq}


\title{Fixed width running window summaries across vector-like objects}

\description{
  The \code{runsum}, \code{runmean}, \code{runwtsum}, \code{runq} functions
  calculate the sum, mean, weighted sum, and order statistics for fixed width
  running windows.
}

\usage{
runsum(x, k, endrule = c("drop", "constant"), ...)
runmean(x, k, endrule = c("drop", "constant"), ...)
runwtsum(x, k, wt, endrule = c("drop", "constant"), ...)
runq(x, k, i, endrule = c("drop", "constant"), ...)
}

\arguments{
  \item{x}{
    The data object.
  }
  \item{k}{
    An integer indicating the fixed width of the running window. Must be
    odd when \code{endrule == "constant"}.
  }
  \item{wt}{
    A numeric vector of length \code{k} that provides the weights to use.
  }
  \item{i}{
    An integer in [0, k] indicating which order statistic to calculate.
  }
  \item{endrule}{
    A character string indicating how the values at the beginning
    and the end (of the data) should be treated.
    \describe{
      \item{\code{"drop"}}{do not extend the running statistics to
        be the same length as the underlying vectors;}
      \item{\code{"constant"}}{copies running statistic to the
        first values and analogously for the last ones making the
        smoothed ends \emph{constant};}
    }
  }
  \item{\dots}{Additional arguments passed to methods. Specifically,
    \code{na.rm}. When \code{na.rm = TRUE}, the \code{NA} and \code{NaN} 
    values are removed. When \code{na.rm = FALSE}, \code{NA} is returned 
    if either \code{NA} or \code{NaN} are in the specified window.
  }
}

\details{
  The \code{runsum}, \code{runmean}, \code{runwtsum}, and \code{runq}
  functions provide efficient methods for calculating the specified
  numeric summary by performing the looping in compiled code.
}

\value{
  An object of the same class as \code{x}.
}

\author{P. Aboyoun and V. Obenchain}

\seealso{
  \code{\link[stats]{runmed}}, \link{Rle-class}, \link{RleList-class}
}

\examples{
  x <- Rle(1:10, 1:10)
  runsum(x, k = 3)
  runsum(x, k = 3, endrule = "constant")
  runmean(x, k = 3)
  runwtsum(x, k = 3, wt = c(0.25, 0.5, 0.25))
  runq(x, k = 5, i = 3, endrule = "constant")

  ## Missing and non-finite values
  x <- Rle(c(1, 2, NA, 0, 3, Inf, 4, NaN))
  runsum(x, k = 2)
  runsum(x, k = 2, na.rm = TRUE)
  runmean(x, k = 2, na.rm = TRUE)
  runwtsum(x, k = 2, wt =  c(0.25, 0.5), na.rm = TRUE)
  runq(x, k = 2, i = 2, na.rm = TRUE) ## max value in window
}

\keyword{methods}
\keyword{algebra}
\keyword{arith}
