# Supplementary material for: Software for Computing and Annotating Genomic Ranges
Source: PLoS Comput Biol. 2013 Aug 8;9(8):e1003118. doi: 10.1371/journal.pcbi.1003118 (PMC3738458; doi:10.1371/journal.pcbi.1003118)
Supplement: Software S1 — The IRanges package. The IRanges package provides efficient low-level and reusable S4 classes for storing and manipulating ranges of integers and compressed, genome-length vectors. (GZ) [file pcbi.1003118.s001.gz › IRanges/man/score.Rd]

\name{score}

\alias{score}
\alias{score<-}

\title{Score accessor and setter}

\description{
  Gets and sets the score of an object.
}

\usage{
score(x, ...)
score(x, ...) <- value
}

\arguments{
  \item{x}{An object to get or set the score value of.}
  \item{value}{A new score value.}
  \item{\dots}{Additional arguments.}
}

\keyword{methods}
