# Supplementary material for: Software for Computing and Annotating Genomic Ranges
Source: PLoS Comput Biol. 2013 Aug 8;9(8):e1003118. doi: 10.1371/journal.pcbi.1003118 (PMC3738458; doi:10.1371/journal.pcbi.1003118)
Supplement: Software S1 — The IRanges package. The IRanges package provides efficient low-level and reusable S4 classes for storing and manipulating ranges of integers and compressed, genome-length vectors. (GZ) [file pcbi.1003118.s001.gz › IRanges/man/setops-methods.Rd]

\name{setops-methods}

\alias{setops-methods}

\alias{union,IRanges,IRanges-method}
\alias{union,RangesList,RangesList-method}
\alias{union,CompressedIRangesList,CompressedIRangesList-method}
\alias{union,Hits,Hits-method}

\alias{intersect,IRanges,IRanges-method}
\alias{intersect,RangesList,RangesList-method}
\alias{intersect,CompressedIRangesList,CompressedIRangesList-method}
\alias{intersect,Hits,Hits-method}

\alias{setdiff,IRanges,IRanges-method}
\alias{setdiff,RangesList,RangesList-method}
\alias{setdiff,CompressedIRangesList,CompressedIRangesList-method}
\alias{setdiff,Hits,Hits-method}

\alias{punion}
\alias{punion,IRanges,IRanges-method}
\alias{pintersect}
\alias{pintersect,IRanges,IRanges-method}
\alias{psetdiff}
\alias{psetdiff,IRanges,IRanges-method}
\alias{pgap}
\alias{pgap,IRanges,IRanges-method}

\title{Set operations on IRanges, RangesList, and Hits objects}

\description{
  Performs set operations on \link{IRanges} objects.
}

\usage{
## Vector-wise operations:
\S4method{union}{IRanges,IRanges}(x, y,...)
\S4method{intersect}{IRanges,IRanges}(x, y,...)
\S4method{setdiff}{IRanges,IRanges}(x, y,...)

## Element-wise (aka "parallel") operations:
\S4method{punion}{IRanges,IRanges}(x, y, fill.gap=FALSE, ...)
\S4method{pintersect}{IRanges,IRanges}(x, y, resolve.empty=c("none", "max.start", "start.x"), ...)
\S4method{psetdiff}{IRanges,IRanges}(x, y, ...)
\S4method{pgap}{IRanges,IRanges}(x, y, ...)
}

\arguments{
  \item{x, y}{
    \link{IRanges} objects.
  }
  \item{fill.gap}{
    Logical indicating whether or not to force a union by using the rule
    \code{start = min(start(x), start(y)), end = max(end(x), end(y))}.
  }
  \item{resolve.empty}{
    One of \code{"none"}, \code{"max.start"}, or \code{"start.x"} denoting
    how to handle ambiguous empty ranges formed by intersections.
    \code{"none"} - throw an error if an ambiguous empty range is formed,
    \code{"max.start"} - associate the maximum start value with any
    ambiguous empty range, and \code{"start.x"} - associate the start value
    of \code{x} with any ambiguous empty range. (See Details section
    below for the definition of an ambiguous range.)
  }
  \item{...}{
    Further arguments to be passed to or from other methods.
  }
}

\details{
  The \code{union}, \code{intersect} and \code{setdiff} methods
  for \link{IRanges} objects return a "normal" \link{IRanges}
  object (of the same class as \code{x}) representing the union,
  intersection and (asymmetric!) difference of the sets of integers
  represented by \code{x} and \code{y}.

  \code{punion}, \code{pintersect}, \code{psetdiff} and \code{pgap}
  are generic functions that compute the element-wise (aka "parallel")
  union, intersection, (asymmetric!) difference and gap between
  each element in \code{x} and its corresponding element in \code{y}.
  Methods for \link{IRanges} objects are defined. For these methods,
  \code{x} and \code{y} must have the same length (i.e. same number
  of ranges) and they return an \link{IRanges} instance of the
  same length as \code{x} and \code{y} where each range represents
  the union/intersection/difference/gap of/between the corresponding
  ranges in \code{x} and \code{y}.

  By default, \code{pintersect} will throw an error when an "ambiguous
  empty range" is formed. An ambiguous empty range can occur three
  different ways:  1) when corresponding non-empty ranges elements \code{x}
  and \code{y} have an empty intersection, 2) if the position of an empty
  range element does not fall within the corresponding limits of a non-empty
  range element, or 3) if two corresponding empty range elements do not have
  the same position. For example if empty range element [22,21] is intersected
  with non-empty range element [1,10], an error will be produced; but if
  it is intersected with the range [22,28], it will produce [22,21].
  As mentioned in the Arguments section above, this behavior can be
  changed using the \code{resolve.empty} argument.
}

\author{H. Pages and M. Lawrence}

\seealso{
  \code{pintersect} is similar to \code{\link{narrow}}, except the
  end points are absolute, not relative. \code{pintersect} is also
  similar to \code{\link{restrict}}, except ranges outside of the
  restriction become empty and are not discarded.

  \link[BiocGenerics]{union},

  \link{Ranges-class},

  \link{intra-range-methods} for intra range transformations,

  \link{inter-range-methods} for inter range transformations,

  \link{IRanges-class},
  \link{IRanges-utils}
}

\examples{
  x <- IRanges(c(1, 5, -2, 0, 14), c(10, 9, 3, 11, 17))
  y <- Views(as(4:-17, "XInteger"), start=c(14, 0, -5, 6, 18), end=c(20, 2, 2, 8, 20))

  ## Vector-wise operations:
  union(x, ranges(y))
  union(ranges(y), x)

  intersect(x, ranges(y))
  intersect(ranges(y), x)

  setdiff(x, ranges(y))
  setdiff(ranges(y), x)

  ## Element-wise (aka "parallel") operations:
  try(punion(x, ranges(y)))
  punion(x[3:5], ranges(y)[3:5])
  punion(x, ranges(y), fill.gap=TRUE)
  try(pintersect(x, ranges(y)))
  pintersect(x[3:4], ranges(y)[3:4])
  pintersect(x, ranges(y), resolve.empty="max.start")
  psetdiff(ranges(y), x)
  try(psetdiff(x, ranges(y)))
  start(x)[4] <- -99
  end(y)[4] <- 99
  psetdiff(x, ranges(y))
  pgap(x, ranges(y))

  ## On RangesList objects:
  irl1 <- IRangesList(a = IRanges(c(1,2),c(4,3)), b = IRanges(c(4,6),c(10,7)))
  irl2 <- IRangesList(c = IRanges(c(0,2),c(4,5)), a = IRanges(c(4,5),c(6,7)))
  union(irl1, irl2)
  intersect(irl1, irl2)
  setdiff(irl1, irl2)
}

\keyword{utilities}
