# Supplementary material for: Software for Computing and Annotating Genomic Ranges
Source: PLoS Comput Biol. 2013 Aug 8;9(8):e1003118. doi: 10.1371/journal.pcbi.1003118 (PMC3738458; doi:10.1371/journal.pcbi.1003118)
Supplement: Software S1 — The IRanges package. The IRanges package provides efficient low-level and reusable S4 classes for storing and manipulating ranges of integers and compressed, genome-length vectors. (GZ) [file pcbi.1003118.s001.gz › IRanges/src/R_init_IRanges.c]

#include "IRanges.h"

#define CALLMETHOD_DEF(fun, numArgs) {#fun, (DL_FUNC) &fun, numArgs}

#define REGISTER_CCALLABLE(fun) \
	R_RegisterCCallable("IRanges", #fun, (DL_FUNC) &fun)

static const R_CallMethodDef callMethods[] = {

/* AEbufs.c */
	CALLMETHOD_DEF(debug_AEbufs, 0),
	CALLMETHOD_DEF(AEbufs_use_malloc, 1),
	CALLMETHOD_DEF(AEbufs_free, 0),

/* Ocopy_byteblocks.c */
	CALLMETHOD_DEF(debug_Ocopy_byteblocks, 0),

/* anyMissing.c */
	CALLMETHOD_DEF(anyMissing, 1),

/* SEXP_utils.c */
	CALLMETHOD_DEF(address_asSTRSXP, 1),
	CALLMETHOD_DEF(sapply_NROW, 1),

/* int_utils.c */
	CALLMETHOD_DEF(Integer_any_missing_or_outside, 3),
	CALLMETHOD_DEF(Integer_sum_non_neg_vals, 1),
	CALLMETHOD_DEF(Integer_diff_with_0, 1),
	CALLMETHOD_DEF(Integer_order, 2),
	CALLMETHOD_DEF(Integer_order2, 3),
	CALLMETHOD_DEF(Integer_match2_quick, 5),
	CALLMETHOD_DEF(Integer_selfmatch2_quick, 2),
	CALLMETHOD_DEF(Integer_match2_hash, 5),
	CALLMETHOD_DEF(Integer_selfmatch2_hash, 2),
	CALLMETHOD_DEF(Integer_order4, 5),
	CALLMETHOD_DEF(Integer_match4_quick, 9),
	CALLMETHOD_DEF(Integer_selfmatch4_quick, 4),
	CALLMETHOD_DEF(Integer_match4_hash, 9),
	CALLMETHOD_DEF(Integer_selfmatch4_hash, 4),
	CALLMETHOD_DEF(Integer_tabulate2, 4),
	CALLMETHOD_DEF(Integer_explode_bits, 2),
	CALLMETHOD_DEF(Integer_sorted_merge, 2),
	CALLMETHOD_DEF(Integer_mseq, 2),
	CALLMETHOD_DEF(Integer_fancy_mseq, 3),
	CALLMETHOD_DEF(findIntervalAndStartFromWidth, 2),

/* str_utils.c */
	CALLMETHOD_DEF(safe_strexplode, 1),
	CALLMETHOD_DEF(strsplit_as_list_of_ints, 2),
	CALLMETHOD_DEF(svn_time, 0),

/* compact_bitvector.c */
	CALLMETHOD_DEF(logical_as_compact_bitvector, 1),
	CALLMETHOD_DEF(compact_bitvector_as_logical, 2),
	CALLMETHOD_DEF(subset_compact_bitvector, 2),
	CALLMETHOD_DEF(compact_bitvector_bit_count, 1),
	CALLMETHOD_DEF(compact_bitvector_last_bit, 1),
	CALLMETHOD_DEF(compact_bitvector_set_op, 3),

/* Vector_class.c */
	CALLMETHOD_DEF(vector_subsetByRanges, 3),
	CALLMETHOD_DEF(vector_seqselect, 3),

/* Ranges_comparison.c */
	CALLMETHOD_DEF(Ranges_compare, 4),

/* IRanges_class.c */
	CALLMETHOD_DEF(debug_IRanges_class, 0),
	CALLMETHOD_DEF(IRanges_isNormal, 1),
	CALLMETHOD_DEF(IRanges_from_integer, 1),
	CALLMETHOD_DEF(NormalIRanges_from_logical, 1),

/* IRanges_constructor.c */
	CALLMETHOD_DEF(solve_user_SEW0, 3),
	CALLMETHOD_DEF(solve_user_SEW, 6),

/* Grouping_class.c */
	CALLMETHOD_DEF(debug_Grouping_class, 0),

	CALLMETHOD_DEF(H2LGrouping_members, 2),
	CALLMETHOD_DEF(H2LGrouping_vmembers, 2),

/* Rle_class.c */
	CALLMETHOD_DEF(Rle_constructor, 4),
	CALLMETHOD_DEF(Rle_start, 1),
	CALLMETHOD_DEF(Rle_end, 1),
	CALLMETHOD_DEF(Rle_getStartEndRunAndOffset, 3),
	CALLMETHOD_DEF(Rle_window_aslist, 5),
	CALLMETHOD_DEF(Rle_window, 6),
	CALLMETHOD_DEF(Rle_seqselect, 3),

/* Rle_utils.c */
	CALLMETHOD_DEF(Rle_runsum, 3),
	CALLMETHOD_DEF(Rle_runwtsum, 4),
	CALLMETHOD_DEF(Rle_runq, 4),

/* RleViews_utils.c */
	CALLMETHOD_DEF(RleViews_viewMins, 2),
	CALLMETHOD_DEF(RleViews_viewMaxs, 2),
	CALLMETHOD_DEF(RleViews_viewSums, 2),
	CALLMETHOD_DEF(RleViews_viewMeans, 2),
	CALLMETHOD_DEF(RleViews_viewWhichMins, 2),
	CALLMETHOD_DEF(RleViews_viewWhichMaxs, 2),

/* SimpleIRangesList_class.c */
	CALLMETHOD_DEF(SimpleIRangesList_isNormal, 1),
	CALLMETHOD_DEF(SimpleNormalIRangesList_min, 1),
	CALLMETHOD_DEF(SimpleNormalIRangesList_max, 1),

/* CompressedIRangesList_class.c */
	CALLMETHOD_DEF(CompressedIRangesList_isNormal, 2),
	CALLMETHOD_DEF(CompressedIRangesList_summary, 1),
	CALLMETHOD_DEF(CompressedNormalIRangesList_min, 2),
	CALLMETHOD_DEF(CompressedNormalIRangesList_max, 2),

/* GappedRanges_class.c */
	CALLMETHOD_DEF(valid_GappedRanges, 2),

/* Hits_class.c */
	CALLMETHOD_DEF(make_all_group_inner_hits, 2),

/* SharedVector_class.c */
	CALLMETHOD_DEF(debug_SharedVector_class, 0),
	CALLMETHOD_DEF(externalptr_new, 0),
	CALLMETHOD_DEF(externalptr_get_tag, 1),
	CALLMETHOD_DEF(externalptr_set_tag, 2),
	CALLMETHOD_DEF(externalptr_tagtype, 1),
	CALLMETHOD_DEF(externalptr_taglength, 1),
	CALLMETHOD_DEF(externalptr_show, 1),
	CALLMETHOD_DEF(SharedVector_address0, 1),
	CALLMETHOD_DEF(SharedVector_memcmp, 5),
	CALLMETHOD_DEF(SharedVector_Ocopy_from_start, 6),
	CALLMETHOD_DEF(SharedVector_Ocopy_from_subscript, 4),
	CALLMETHOD_DEF(SharedVector_mcopy, 7),

/* SharedRaw_class.c */
	CALLMETHOD_DEF(debug_SharedRaw_class, 0),

	CALLMETHOD_DEF(SharedRaw_new, 2),

	CALLMETHOD_DEF(SharedRaw_read_chars_from_i1i2, 3),
	CALLMETHOD_DEF(SharedRaw_read_chars_from_subscript, 2),
	CALLMETHOD_DEF(SharedRaw_write_chars_to_i1i2, 4),
	CALLMETHOD_DEF(SharedRaw_write_chars_to_subscript, 3),

	CALLMETHOD_DEF(SharedRaw_read_ints_from_i1i2, 3),
	CALLMETHOD_DEF(SharedRaw_read_ints_from_subscript, 2),
	CALLMETHOD_DEF(SharedRaw_write_ints_to_i1i2, 4),
	CALLMETHOD_DEF(SharedRaw_write_ints_to_subscript, 3),

	CALLMETHOD_DEF(SharedRaw_read_enc_chars_from_i1i2, 4),
	CALLMETHOD_DEF(SharedRaw_read_enc_chars_from_subscript, 3),
	CALLMETHOD_DEF(SharedRaw_write_enc_chars_to_i1i2, 5),
	CALLMETHOD_DEF(SharedRaw_write_enc_chars_to_subscript, 4),

	CALLMETHOD_DEF(SharedRaw_read_complexes_from_i1i2, 4),
	CALLMETHOD_DEF(SharedRaw_read_complexes_from_subscript, 3),

/* SharedInteger_class.c */
	CALLMETHOD_DEF(debug_SharedInteger_class, 0),

	CALLMETHOD_DEF(SharedInteger_new, 2),
	CALLMETHOD_DEF(SharedInteger_get_show_string, 1),

	CALLMETHOD_DEF(SharedInteger_read_ints_from_i1i2, 3),
	CALLMETHOD_DEF(SharedInteger_read_ints_from_subscript, 2),
	CALLMETHOD_DEF(SharedInteger_write_ints_to_i1i2, 4),
	CALLMETHOD_DEF(SharedInteger_write_ints_to_subscript, 3),

/* SharedDouble_class.c */
	CALLMETHOD_DEF(debug_SharedDouble_class, 0),

	CALLMETHOD_DEF(SharedDouble_new, 2),
	CALLMETHOD_DEF(SharedDouble_get_show_string, 1),

	CALLMETHOD_DEF(SharedDouble_read_nums_from_i1i2, 3),
	CALLMETHOD_DEF(SharedDouble_read_nums_from_subscript, 2),
	CALLMETHOD_DEF(SharedDouble_write_nums_to_i1i2, 4),
	CALLMETHOD_DEF(SharedDouble_write_nums_to_subscript, 3),

/* XVector_class.c */
	CALLMETHOD_DEF(debug_XVector_class, 0),

/* XVectorList_class.c */
	CALLMETHOD_DEF(debug_XVectorList_class, 0),

/* XRawList_comparison.c */
	CALLMETHOD_DEF(XRawList_compare, 2),
	CALLMETHOD_DEF(XRawList_is_unsorted, 2),
	CALLMETHOD_DEF(XRawList_order, 2),
	CALLMETHOD_DEF(XRawList_rank, 2),
	CALLMETHOD_DEF(XRawList_match_hash, 3),
	CALLMETHOD_DEF(XRawList_selfmatch_hash, 1),

/* XIntegerViews_utils.c */
	CALLMETHOD_DEF(XInteger_slice, 3),
	CALLMETHOD_DEF(XIntegerViews_summary1, 3),
	CALLMETHOD_DEF(XIntegerViews_summary2, 3),

/* XDoubleViews_utils.c */
	CALLMETHOD_DEF(XDouble_slice, 5),
	CALLMETHOD_DEF(XDoubleViews_summary1, 3),
	CALLMETHOD_DEF(XDoubleViews_summary2, 3),

/* inter_range_methods.c */
	CALLMETHOD_DEF(debug_inter_range_methods, 0),
	CALLMETHOD_DEF(IRanges_range, 1),
	CALLMETHOD_DEF(Ranges_reduce, 6),
	CALLMETHOD_DEF(CompressedIRangesList_reduce, 4),
	CALLMETHOD_DEF(IRanges_gaps, 4),
	CALLMETHOD_DEF(CompressedIRangesList_gaps, 3),
	CALLMETHOD_DEF(Ranges_disjointBins, 2),

/* encodeOverlaps_methods.c */
	CALLMETHOD_DEF(encode_overlaps1, 10),
	CALLMETHOD_DEF(RangesList_encode_overlaps, 7),
	CALLMETHOD_DEF(Hits_encode_overlaps, 10),

/* coverage_methods.c */
	CALLMETHOD_DEF(Ranges_integer_coverage, 5),
	CALLMETHOD_DEF(Ranges_numeric_coverage, 5),

	{NULL, NULL, 0}
};


void R_init_IRanges(DllInfo *info)
{
	R_registerRoutines(info, NULL, callMethods, NULL, NULL);

/* sort_utils.c */
	REGISTER_CCALLABLE(_sort_int_array);
	REGISTER_CCALLABLE(_get_order_of_int_array);
	REGISTER_CCALLABLE(_get_order_of_int_pairs);
	REGISTER_CCALLABLE(_get_order_of_int_quads);

/* AEbufs.c */
	REGISTER_CCALLABLE(_get_new_buflength);
	REGISTER_CCALLABLE(_IntAE_get_nelt);
	REGISTER_CCALLABLE(_IntAE_set_nelt);
	REGISTER_CCALLABLE(_IntAE_set_val);
	REGISTER_CCALLABLE(_new_IntAE);
	REGISTER_CCALLABLE(_IntAE_insert_at);
	REGISTER_CCALLABLE(_IntAE_append);
	REGISTER_CCALLABLE(_IntAE_delete_at);
	REGISTER_CCALLABLE(_IntAE_shift);
	REGISTER_CCALLABLE(_IntAE_sum_and_shift);
	REGISTER_CCALLABLE(_IntAE_append_shifted_vals);
	REGISTER_CCALLABLE(_IntAE_qsort);
	REGISTER_CCALLABLE(_IntAE_delete_adjdups);
	REGISTER_CCALLABLE(_new_INTEGER_from_IntAE);
	REGISTER_CCALLABLE(_new_IntAE_from_INTEGER);
	REGISTER_CCALLABLE(_new_IntAE_from_CHARACTER);
	REGISTER_CCALLABLE(_IntAEAE_get_nelt);
	REGISTER_CCALLABLE(_IntAEAE_set_nelt);
	REGISTER_CCALLABLE(_new_IntAEAE);
	REGISTER_CCALLABLE(_IntAEAE_insert_at);
	REGISTER_CCALLABLE(_IntAEAE_eltwise_append);
	REGISTER_CCALLABLE(_IntAEAE_shift);
	REGISTER_CCALLABLE(_IntAEAE_sum_and_shift);
	REGISTER_CCALLABLE(_new_LIST_from_IntAEAE);
	REGISTER_CCALLABLE(_new_IntAEAE_from_LIST);
	REGISTER_CCALLABLE(_IntAEAE_toEnvir);
	REGISTER_CCALLABLE(_RangeAE_get_nelt);
	REGISTER_CCALLABLE(_RangeAE_set_nelt);
	REGISTER_CCALLABLE(_new_RangeAE);
	REGISTER_CCALLABLE(_RangeAE_insert_at);
	REGISTER_CCALLABLE(_RangeAEAE_get_nelt);
	REGISTER_CCALLABLE(_RangeAEAE_set_nelt);
	REGISTER_CCALLABLE(_new_RangeAEAE);
	REGISTER_CCALLABLE(_RangeAEAE_insert_at);
	REGISTER_CCALLABLE(_CharAE_get_nelt);
	REGISTER_CCALLABLE(_CharAE_set_nelt);
	REGISTER_CCALLABLE(_new_CharAE);
	REGISTER_CCALLABLE(_new_CharAE_from_string);
	REGISTER_CCALLABLE(_CharAE_insert_at);
	REGISTER_CCALLABLE(_append_string_to_CharAE);
	REGISTER_CCALLABLE(_CharAE_delete_at);
	REGISTER_CCALLABLE(_new_RAW_from_CharAE);
	REGISTER_CCALLABLE(_new_LOGICAL_from_CharAE);
	REGISTER_CCALLABLE(_CharAEAE_get_nelt);
	REGISTER_CCALLABLE(_CharAEAE_set_nelt);
	REGISTER_CCALLABLE(_new_CharAEAE);
	REGISTER_CCALLABLE(_CharAEAE_insert_at);
	REGISTER_CCALLABLE(_append_string_to_CharAEAE);
	REGISTER_CCALLABLE(_new_CHARACTER_from_CharAEAE);

/* Ocopy_byteblocks.c */
	REGISTER_CCALLABLE(_Ocopy_byteblocks_from_i1i2);
	REGISTER_CCALLABLE(_Ocopy_byteblocks_from_subscript);
	REGISTER_CCALLABLE(_Ocopy_byteblocks_to_i1i2);
	REGISTER_CCALLABLE(_Ocopy_byteblocks_to_subscript);
	REGISTER_CCALLABLE(_Ocopy_bytes_from_i1i2_with_lkup);
	REGISTER_CCALLABLE(_Ocopy_bytes_from_subscript_with_lkup);
	REGISTER_CCALLABLE(_Ocopy_bytes_to_i1i2_with_lkup);
	REGISTER_CCALLABLE(_Ocopy_bytes_to_subscript_with_lkup);
	REGISTER_CCALLABLE(_Orevcopy_byteblocks_from_i1i2);
	REGISTER_CCALLABLE(_Orevcopy_bytes_from_i1i2_with_lkup);
	REGISTER_CCALLABLE(_Ocopy_bytes_from_i1i2_to_complex);

/* SEXP_utils.c */
	REGISTER_CCALLABLE(_get_classname);

/* Vector_class.c */
	REGISTER_CCALLABLE(_get_List_elementType);

/* IRanges_class.c */
	REGISTER_CCALLABLE(_get_IRanges_start);
	REGISTER_CCALLABLE(_get_IRanges_width);
	REGISTER_CCALLABLE(_get_IRanges_names);
	REGISTER_CCALLABLE(_get_IRanges_length);
	REGISTER_CCALLABLE(_cache_IRanges);
	REGISTER_CCALLABLE(_get_cachedIRanges_length);
	REGISTER_CCALLABLE(_get_cachedIRanges_elt_width);
	REGISTER_CCALLABLE(_get_cachedIRanges_elt_start);
	REGISTER_CCALLABLE(_get_cachedIRanges_elt_end);
	REGISTER_CCALLABLE(_get_cachedIRanges_elt_name);
	REGISTER_CCALLABLE(_sub_cachedIRanges);
	REGISTER_CCALLABLE(_set_IRanges_names);
	REGISTER_CCALLABLE(_copy_IRanges_slots);
	REGISTER_CCALLABLE(_new_IRanges);
	REGISTER_CCALLABLE(_new_IRanges_from_RangeAE);
	REGISTER_CCALLABLE(_new_list_of_IRanges_from_RangeAEAE);
	REGISTER_CCALLABLE(_alloc_IRanges);

/* Grouping_class.c */
	REGISTER_CCALLABLE(_get_H2LGrouping_high2low);
	REGISTER_CCALLABLE(_get_H2LGrouping_low2high);
	REGISTER_CCALLABLE(_get_Partitioning_names);
	REGISTER_CCALLABLE(_get_PartitioningByEnd_end);
	REGISTER_CCALLABLE(_new_PartitioningByEnd);

/* SimpleList_class.c */
	REGISTER_CCALLABLE(_new_SimpleList);

/* DataFrame_class.c */
	REGISTER_CCALLABLE(_new_DataFrame);

/* CompressedList_class.c */
	REGISTER_CCALLABLE(_new_CompressedList);

/* CompressedIRangesList_class.c */
	REGISTER_CCALLABLE(_cache_CompressedIRangesList);
	REGISTER_CCALLABLE(_get_cachedCompressedIRangesList_elt);

/* RangedData_class.c */
	REGISTER_CCALLABLE(_new_RangedData);

/* Rle_class.c */
	REGISTER_CCALLABLE(_seqselect_Rle);

/* SharedVector_class.c */
	REGISTER_CCALLABLE(_new_SharedVector);
	REGISTER_CCALLABLE(_get_SharedVector_tag);
	REGISTER_CCALLABLE(_get_SharedVector_length);

/* XVector_class.c */
	REGISTER_CCALLABLE(_get_XVector_shared);
	REGISTER_CCALLABLE(_get_XVector_offset);
	REGISTER_CCALLABLE(_get_XVector_length);
	REGISTER_CCALLABLE(_get_XVector_tag);
	REGISTER_CCALLABLE(_cache_XRaw);
	REGISTER_CCALLABLE(_cache_XInteger);
	REGISTER_CCALLABLE(_cache_XDouble);
	REGISTER_CCALLABLE(_new_XVector);
	REGISTER_CCALLABLE(_new_XRaw_from_tag);
	REGISTER_CCALLABLE(_new_XInteger_from_tag);
	REGISTER_CCALLABLE(_new_XDouble_from_tag);
	REGISTER_CCALLABLE(_alloc_XRaw);
	REGISTER_CCALLABLE(_alloc_XInteger);
	REGISTER_CCALLABLE(_alloc_XDouble);

/* XVectorList_class.c */
	REGISTER_CCALLABLE(_get_XVectorList_length);
	REGISTER_CCALLABLE(_get_XVectorList_width);
	REGISTER_CCALLABLE(_get_XVectorList_names);
	REGISTER_CCALLABLE(_cache_XVectorList);
	REGISTER_CCALLABLE(_get_cachedXVectorList_length);
	REGISTER_CCALLABLE(_get_cachedXRawList_elt);
	REGISTER_CCALLABLE(_get_cachedXIntegerList_elt);
	REGISTER_CCALLABLE(_get_cachedXDoubleList_elt);
	REGISTER_CCALLABLE(_set_XVectorList_names);
	REGISTER_CCALLABLE(_new_XRawList_from_tags);
	REGISTER_CCALLABLE(_new_XIntegerList_from_tags);
	REGISTER_CCALLABLE(_new_XDoubleList_from_tags);
	REGISTER_CCALLABLE(_new_XRawList_from_tag);
	REGISTER_CCALLABLE(_new_XIntegerList_from_tag);
	REGISTER_CCALLABLE(_new_XDoubleList_from_tag);
	REGISTER_CCALLABLE(_alloc_XRawList);
	REGISTER_CCALLABLE(_alloc_XIntegerList);
	REGISTER_CCALLABLE(_alloc_XDoubleList);
	REGISTER_CCALLABLE(_new_XRawList_from_CharAEAE);
	REGISTER_CCALLABLE(_new_XIntegerList_from_IntAEAE);
	return;
}
