# Supplementary material for: Software for Computing and Annotating Genomic Ranges
Source: PLoS Comput Biol. 2013 Aug 8;9(8):e1003118. doi: 10.1371/journal.pcbi.1003118 (PMC3738458; doi:10.1371/journal.pcbi.1003118)
Supplement: Software S2 — The GenomicRanges package. The GenomicRanges package defines general purpose containers for storing genomic ranges as well as more specialized containers for storing alignments against a reference genome. (GZ) [file pcbi.1003118.s002.gz]

Archive with 118 entries (108 files):
- GenomicRanges/DESCRIPTION
- GenomicRanges/NAMESPACE
- GenomicRanges/NEWS
- GenomicRanges/R
- GenomicRanges/R/GAlignmentsList-class.R
- GenomicRanges/R/GRanges-class.R
- GenomicRanges/R/GRangesList-class.R
- GenomicRanges/R/GappedAlignmentPairs-class.R
- GenomicRanges/R/GappedAlignments-class.R
- GenomicRanges/R/GenomicRanges-class.R
- GenomicRanges/R/GenomicRanges-comparison.R
- GenomicRanges/R/GenomicRangesList-class.R
- GenomicRanges/R/RangedData-methods.R
- GenomicRanges/R/RangesMapping-methods.R
- GenomicRanges/R/Seqinfo-class.R
- GenomicRanges/R/SummarizedExperiment-class.R
- GenomicRanges/R/SummarizedExperiment-rowData-methods.R
- GenomicRanges/R/cigar-utils.R
- GenomicRanges/R/constraint.R
- GenomicRanges/R/coverage-methods.R
- GenomicRanges/R/encodeOverlaps-methods.R
- GenomicRanges/R/findOverlaps-methods.R
- GenomicRanges/R/findSpliceOverlaps-methods.R
- GenomicRanges/R/findSpliceOverlaps-utils.R
- GenomicRanges/R/inter-range-methods.R
- GenomicRanges/R/intra-range-methods.R
- GenomicRanges/R/makeSeqnameIds.R
- GenomicRanges/R/nearest-methods.R
- GenomicRanges/R/phicoef.R
- GenomicRanges/R/resolveHits-methods.R
- GenomicRanges/R/seqinfo.R
- GenomicRanges/R/seqlevels-utils.R
- GenomicRanges/R/setops-methods.R
- GenomicRanges/R/strand-utils.R
- GenomicRanges/R/summarizeOverlaps.R
- GenomicRanges/R/test_GenomicRanges_package.R
- GenomicRanges/R/transcript-utils.R
- GenomicRanges/R/utils.R
- GenomicRanges/R/zzz.R
- GenomicRanges/inst
- GenomicRanges/inst/doc
- GenomicRanges/inst/doc/GenomicRangesIntroduction.R
- GenomicRanges/inst/doc/GenomicRangesIntroduction.Rnw
- GenomicRanges/inst/doc/GenomicRangesIntroduction.pdf
- GenomicRanges/inst/doc/GenomicRangesUseCases.R
- GenomicRanges/inst/doc/GenomicRangesUseCases.Rnw
- GenomicRanges/inst/doc/GenomicRangesUseCases.pdf
- GenomicRanges/inst/doc/OverlapEncodings.R
- GenomicRanges/inst/doc/OverlapEncodings.Rnw
- GenomicRanges/inst/doc/OverlapEncodings.pdf
- GenomicRanges/inst/doc/precomputed_results
- GenomicRanges/inst/doc/precomputed_results/U1.sbcompHITSa.rda
- GenomicRanges/inst/doc/precomputed_results/U1.sbcompHITSb.rda
- GenomicRanges/inst/doc/precomputed_results/exbytx.rda
- GenomicRanges/inst/doc/summarizeOverlaps-modes.pdf
- GenomicRanges/inst/doc/summarizeOverlaps.R
- GenomicRanges/inst/doc/summarizeOverlaps.Rnw
- GenomicRanges/inst/doc/summarizeOverlaps.pdf
- GenomicRanges/inst/extdata
- GenomicRanges/inst/extdata/feature_frags.txt
- GenomicRanges/inst/extdata/sm_treated1.bam
- GenomicRanges/inst/extdata/sm_untreated1.bam
- GenomicRanges/inst/scripts
- GenomicRanges/inst/scripts/cigar_summary.R
- GenomicRanges/inst/unitTests
- GenomicRanges/inst/unitTests/test_GAlignmentsList-class.R
- GenomicRanges/inst/unitTests/test_GRanges-class.R
- GenomicRanges/inst/unitTests/test_GRangesList-class.R
- GenomicRanges/inst/unitTests/test_GappedAlignments-class.R
- GenomicRanges/inst/unitTests/test_Seqinfo-class.R
- GenomicRanges/inst/unitTests/test_SummarizedExperiment-class.R
- GenomicRanges/inst/unitTests/test_SummarizedExperiment-rowData-methods.R
- GenomicRanges/inst/unitTests/test_cigar-utils.R
- GenomicRanges/inst/unitTests/test_coverage-methods.R
- GenomicRanges/inst/unitTests/test_findOverlaps-methods.R
- GenomicRanges/inst/unitTests/test_findSpliceOverlaps-methods.R
- GenomicRanges/inst/unitTests/test_inter-range-methods.R
- GenomicRanges/inst/unitTests/test_intra-range-methods.R
- GenomicRanges/inst/unitTests/test_nearest-methods.R
- GenomicRanges/inst/unitTests/test_seqlevels-utils.R
- GenomicRanges/inst/unitTests/test_setops-methods.R
- GenomicRanges/inst/unitTests/test_summarizeOverlaps-methods.R
- GenomicRanges/inst/unitTests/test_utils.R
- GenomicRanges/man
- GenomicRanges/man/GAlignmentsList-class.Rd
- GenomicRanges/man/GRanges-class.Rd
- GenomicRanges/man/GRangesList-class.Rd
- GenomicRanges/man/GappedAlignmentPairs-class.Rd
- GenomicRanges/man/GappedAlignments-class.Rd
- GenomicRanges/man/GenomicRanges-comparison.Rd
- GenomicRanges/man/GenomicRangesList-class.Rd
- GenomicRanges/man/Seqinfo-class.Rd
- GenomicRanges/man/SummarizedExperiment-class.Rd
- GenomicRanges/man/cigar-utils.Rd
- GenomicRanges/man/constraint.Rd
- GenomicRanges/man/coverage-methods.Rd
- GenomicRanges/man/encodeOverlaps-methods.Rd
- GenomicRanges/man/findOverlaps-methods.Rd
- GenomicRanges/man/findSpliceOverlaps-methods.Rd
- GenomicRanges/man/inter-range-methods.Rd
- GenomicRanges/man/intra-range-methods.Rd
- GenomicRanges/man/makeSeqnameIds.Rd
- GenomicRanges/man/map-methods.Rd
- GenomicRanges/man/nearest-methods.Rd
- GenomicRanges/man/phicoef.Rd
- GenomicRanges/man/seqinfo.Rd
- GenomicRanges/man/seqlevels-utils.Rd
- GenomicRanges/man/setops-methods.Rd
- GenomicRanges/man/strand-utils.Rd
- GenomicRanges/man/summarizeOverlaps.Rd
- GenomicRanges/src
- GenomicRanges/src/GenomicRanges.h
- GenomicRanges/src/IRanges_stubs.c
- GenomicRanges/src/R_init_GenomicRanges.c
- GenomicRanges/src/cigar_utils.c
- GenomicRanges/src/transcript_utils.c
- GenomicRanges/tests
- GenomicRanges/tests/GenomicRanges_unit_tests.R
