# Supplementary material for: Software for Computing and Annotating Genomic Ranges
Source: PLoS Comput Biol. 2013 Aug 8;9(8):e1003118. doi: 10.1371/journal.pcbi.1003118 (PMC3738458; doi:10.1371/journal.pcbi.1003118)
Supplement: Software S2 — The GenomicRanges package. The GenomicRanges package defines general purpose containers for storing genomic ranges as well as more specialized containers for storing alignments against a reference genome. (GZ) [file pcbi.1003118.s002.gz › GenomicRanges/DESCRIPTION]

Package: GenomicRanges
Title: Representation and manipulation of genomic intervals
Description: The ability to efficiently store genomic annotations and
	alignments is playing a central role when it comes to analyze
	high-throughput sequencing data (a.k.a. NGS data). The package
	defines general purpose containers for storing genomic intervals
	as well as more specialized containers for storing alignments
	against a reference genome.
Version: 1.12.2
Author: P. Aboyoun, H. Pages and M. Lawrence
Maintainer: Bioconductor Package Maintainer
        <maintainer@bioconductor.org>
biocViews: Genetics, Sequencing, HighThroughputSequencing, Annotation
Depends: R (>= 2.10), methods, BiocGenerics (>= 0.5.4), IRanges (>=
        1.17.33)
Imports: methods, utils, stats, BiocGenerics, IRanges
LinkingTo: IRanges
Suggests: AnnotationDbi (>= 1.21.1), Biostrings (>= 2.25.3), Rsamtools
        (>= 1.11.24), BSgenome, rtracklayer, GenomicFeatures,
        VariantAnnotation, edgeR, DESeq, DEXSeq, EatonEtAlChIPseq (>=
        0.0.3), leeBamViews, pasilla, pasillaBamSubset, org.Sc.sgd.db,
        TxDb.Dmelanogaster.UCSC.dm3.ensGene, seqnames.db,
        BSgenome.Scerevisiae.UCSC.sacCer2,
        BSgenome.Dmelanogaster.UCSC.dm3, RUnit, digest
License: Artistic-2.0
Collate: utils.R phicoef.R cigar-utils.R transcript-utils.R
        constraint.R makeSeqnameIds.R seqinfo.R strand-utils.R
        Seqinfo-class.R GenomicRanges-class.R GRanges-class.R
        GenomicRanges-comparison.R GenomicRangesList-class.R
        GRangesList-class.R GappedAlignments-class.R
        GAlignmentsList-class.R GappedAlignmentPairs-class.R
        SummarizedExperiment-class.R
        SummarizedExperiment-rowData-methods.R seqlevels-utils.R
        resolveHits-methods.R summarizeOverlaps.R
        RangesMapping-methods.R RangedData-methods.R
        intra-range-methods.R inter-range-methods.R setops-methods.R
        findOverlaps-methods.R nearest-methods.R
        encodeOverlaps-methods.R coverage-methods.R
        findSpliceOverlaps-methods.R findSpliceOverlaps-utils.R
        test_GenomicRanges_package.R zzz.R
Packaged: 2013-04-17 05:21:35 UTC; biocbuild
