# Supplementary material for: Software for Computing and Annotating Genomic Ranges
Source: PLoS Comput Biol. 2013 Aug 8;9(8):e1003118. doi: 10.1371/journal.pcbi.1003118 (PMC3738458; doi:10.1371/journal.pcbi.1003118)
Supplement: Software S2 — The GenomicRanges package. The GenomicRanges package defines general purpose containers for storing genomic ranges as well as more specialized containers for storing alignments against a reference genome. (GZ) [file pcbi.1003118.s002.gz › GenomicRanges/NAMESPACE]

useDynLib(GenomicRanges)

import(methods)

import(utils)  # for as.roman()

importFrom(stats, setNames)

import(BiocGenerics)

import(IRanges)

exportClasses(
    Constraint, ConstraintORNULL,
    Seqinfo,
    GenomicRanges, GenomicRangesORmissing, GRanges, GRangesList,
    GenomicRangesORGRangesList,
    GappedAlignments, GappedAlignmentPairs, GAlignmentsList,
    SummarizedExperiment, Assays,
    GenomicRangesList, SimpleGenomicRangesList
)


### - - - - - - - - - - - - - - - - - - - - - - - - - - - - - - - - - - - - -
### Export S3 methods
###

S3method(duplicated, GenomicRanges)

### We also export them thru the export() directive so that (a) they can be
### called directly, (b) tab-completion on the name of the generic shows them,
### and (c) methods() doesn't asterisk them.
export(
    duplicated.GenomicRanges
)


### - - - - - - - - - - - - - - - - - - - - - - - - - - - - - - - - - - - - -
### Export S4 methods for generics not defined in GenomicRanges
###

exportMethods(
    length,
    names, "names<-",
    "dimnames<-",
    "[", "[<-", "[[", "[[<-", "$", "$<-",
    as.data.frame,
    coerce,
    c,
    cbind,
    rbind,
    show,
    "==", "<=",
    duplicated, match, "%in%",
    order, sort, rank,
    union, intersect, setdiff,
    start, end,
    split, unlist,
    window,
    range,
    Ops,
    merge,
    updateObject,
    strand, "strand<-",

    ## Generics defined in IRanges:
    elementMetadata, "elementMetadata<-",
    mcols, "mcols<-",
    values, "values<-",
    seqselect, "seqselect<-",
    splitAsListReturnedClass,
    width, "start<-", "width<-", "end<-",
    compare,
    ranges, "ranges<-",
    map,
    ngap,
    score,
    shift, narrow, flank, resize, promoters, restrict,
    reduce, gaps, disjoin, isDisjoint, disjointBins,
    punion, pintersect, psetdiff, pgap,
    findOverlaps, countOverlaps, overlapsAny, subsetByOverlaps,
    precede, follow, nearest, distance, distanceToNearest,
    encodeOverlaps,
    coverage
)


### - - - - - - - - - - - - - - - - - - - - - - - - - - - - - - - - - - - - -
### Export non-generic functions
###

export(
    phicoef,

    validCigar, cigarOpTable,
    cigarToQWidth, cigarToWidth, cigarQNarrow, cigarNarrow,
    cigarToIRanges, cigarToIRangesListByAlignment, cigarToIRangesListByRName,
    queryLoc2refLoc, queryLocs2refLocs,
    splitCigar, cigarToRleList, cigarToCigarTable, summarizeCigarTable,

    makeSeqnameIds,
    Seqinfo,
    GRanges, GRangesList, GenomicRangesList,
    .DollarNames.GenomicRanges,
    makeGRangesListFromFeatureFragments,
    makeGAlignmentsListFromFeatureFragments,
    GappedAlignments, readGappedAlignments,
    GappedAlignmentPairs, readGappedAlignmentPairs,
    GAlignmentsList, readGAlignmentsList,
    flipQuery,
    selectEncodingWithCompatibleStrand,
    extractQueryStartInTranscript,
    countCompatibleOverlaps,
    Union, IntersectionNotEmpty, IntersectionStrict
)


### - - - - - - - - - - - - - - - - - - - - - - - - - - - - - - - - - - - - -
### Export S4 generics defined in GenomicRanges + export corresponding
### methods
###

export(
    ## constraint.R:
    #constraint, "constraint<-",
    checkConstraint,

    ## seqinfo.R:
    seqinfo, "seqinfo<-",
    seqnames, "seqnames<-",
    seqlevels, "seqlevels<-",
    seqlengths, "seqlengths<-",
    isCircular, "isCircular<-",
    genome, "genome<-",
    seqnameStyle, "seqnameStyle<-",

    ## GappedAlignments-class.R:
    rname, "rname<-", cigar, qwidth, qnarrow,
    grglist, granges, introns, rglist,

    ## GappedAlignmentPairs-class.R:
    first, last, left, right, isProperPair,

    ## SummarizedExperiment-class.R:
    SummarizedExperiment,
    exptData, "exptData<-",
    rowData, "rowData<-",
    colData, "colData<-",
    assays, "assays<-",
    assay, "assay<-",

    ## seqlevels-utils.R:
    keepSeqlevels, renameSeqlevels,

    ## summarizeOverlaps.R:
    summarizeOverlaps,

    ## encodeOverlaps-methods.R:
    isCompatibleWithSplicing, isCompatibleWithSkippedExons,
    extractSteppedExonRanks, extractSpannedExonRanks, extractSkippedExonRanks,
    findCompatibleOverlaps,

    ## findSpliceOverlaps-methods.R:
    findSpliceOverlaps
)

### Exactly the same list as above.
exportMethods(
    #constraint, "constraint<-",
    checkConstraint,
    seqinfo, "seqinfo<-",
    seqnames, "seqnames<-",
    seqlevels, "seqlevels<-",
    seqlengths, "seqlengths<-",
    isCircular, "isCircular<-",
    genome, "genome<-",
    seqnameStyle, "seqnameStyle<-",
    rname, "rname<-", cigar, qwidth, qnarrow,
    grglist, granges, introns, rglist,
    first, last, left, right, isProperPair,
    SummarizedExperiment,
    exptData, "exptData<-",
    rowData, "rowData<-",
    colData, "colData<-",
    assays, "assays<-",
    assay, "assay<-",
    keepSeqlevels, renameSeqlevels,
    summarizeOverlaps,
    isCompatibleWithSplicing, isCompatibleWithSkippedExons,
    extractSteppedExonRanks, extractSpannedExonRanks, extractSkippedExonRanks,
    findCompatibleOverlaps,
    findSpliceOverlaps
)
