# Supplementary material for: Software for Computing and Annotating Genomic Ranges
Source: PLoS Comput Biol. 2013 Aug 8;9(8):e1003118. doi: 10.1371/journal.pcbi.1003118 (PMC3738458; doi:10.1371/journal.pcbi.1003118)
Supplement: Software S2 — The GenomicRanges package. The GenomicRanges package defines general purpose containers for storing genomic ranges as well as more specialized containers for storing alignments against a reference genome. (GZ) [file pcbi.1003118.s002.gz › GenomicRanges/R/GRanges-class.R]

### =========================================================================
### GRanges objects
### -------------------------------------------------------------------------
###

setClass("GRanges",
    contains="GenomicRanges",
    representation(
        seqnames="Rle",
        ranges="IRanges",
        strand="Rle",
        elementMetadata="DataFrame",
        seqinfo="Seqinfo"
    ),
    prototype(
        seqnames=Rle(factor()),
        strand=Rle(strand())
    )
)


### - - - - - - - - - - - - - - - - - - - - - - - - - - - - - - - - - - - - -
### Validity.
###

.valid.GRanges.ranges <- function(x)
{
    if (!is.null(x@ranges@elementMetadata))
        return("slot 'ranges' cannot have metadata columns")
    NULL
}

.valid.GRanges.mcols <- function(x)
{
    x_mcols <- x@elementMetadata
    if (!is.null(rownames(x_mcols)))
        return("'mcols(x)' cannot have row names")
    NULL
}

.valid.GRanges <- function(x)
{
    c(.valid.GRanges.ranges(x), .valid.GRanges.mcols(x))
}

setValidity2("GRanges", .valid.GRanges)


### - - - - - - - - - - - - - - - - - - - - - - - - - - - - - - - - - - - - -
### Constructor.
###

### TODO: Revisit this constructor to make it more user friendly.
### Also provide a way to supply the sequence circularity flags.
newGRanges <- ## hidden constructor shared with other GRanges-like objects
    function(class, seqnames = Rle(), ranges = IRanges(),
             strand = Rle("*", length(seqnames)),
             mcols = DataFrame(),
             seqlengths = NULL, seqinfo = NULL)
{
    ## occurs first for generation of default seqlengths
    if (!is(seqnames, "Rle"))
        seqnames <- Rle(seqnames)
    if (!is.factor(runValue(seqnames))) 
        runValue(seqnames) <- factor(runValue(seqnames))

    if (class(ranges) != "IRanges")
        ranges <- as(ranges, "IRanges")

    if (!is(strand, "Rle"))
        strand <- Rle(strand)
    if (!is.factor(runValue(strand)) ||
        !identical(levels(runValue(strand)), levels(strand())))
        runValue(strand) <- strand(runValue(strand))
    if (IRanges:::anyMissing(runValue(strand))) {
        warning("missing values in strand converted to \"*\"")
        runValue(strand)[is.na(runValue(strand))] <- "*"
    }

    lx <- max(length(seqnames), length(ranges), length(strand))
    if (lx > 1) {
        if (length(seqnames) == 1)
            seqnames <- rep(seqnames, lx)
        if (length(ranges) == 1)
            ranges <- rep(ranges, lx)
        if (length(strand) == 1)
            strand <- rep(strand, lx)
    }

    if (is.null(seqlengths))
        seqlengths <- setNames(rep(NA_integer_, length(levels(seqnames))),
                               levels(seqnames))

    if (is.null(seqinfo))
        seqinfo <- Seqinfo(names(seqlengths), seqlengths)

    ## in case we have seqlengths for unrepresented sequences
    runValue(seqnames) <- factor(runValue(seqnames), seqnames(seqinfo))

    if (!is.null(mcols(ranges))) {
        warning("'ranges' has metadata columns, dropping them")
        mcols(ranges) <- NULL
    }

    if (!is(mcols, "DataFrame"))  # should never happen when calling GRanges()
        stop("'mcols' must be a DataFrame object")
    if (ncol(mcols) == 0L) {
        mcols <- new("DataFrame", nrows = length(seqnames))
    } else if (!is.null(rownames(mcols))) {
        if (is.null(names(ranges)))
            names(ranges) <- rownames(mcols)
        rownames(mcols) <- NULL
    }

    new(class, seqnames = seqnames, ranges = ranges, strand = strand,
        seqinfo = seqinfo, elementMetadata = mcols)
}

GRanges <-
  function(seqnames = Rle(), ranges = IRanges(),
           strand = Rle("*", length(seqnames)),
           ...,
           seqlengths = NULL, seqinfo = NULL)
{
    newGRanges("GRanges", seqnames = seqnames, ranges = ranges,
                          strand = strand,
                          mcols = DataFrame(...),
                          seqlengths = seqlengths,
                          seqinfo = seqinfo)
}

.unsafe.update.GRanges <- function(x, ...)
{
    valid_argnames <- slotNames(x)
    args <- IRanges:::extraArgsAsList(valid_argnames, ...)
    firstTime <- TRUE
    for (nm in names(args)) {
        ## Too risky! identical() is not reliable enough e.g. with objects
        ## that contain external pointers. For example, DNAStringSet("A") and
        ## DNAStringSet("T") are considered to be identical! identical() needs
        ## to be fixed first.
        #if (identical(slot(x, nm), args[[nm]]))
        #    next
        if (firstTime) {
            ## Triggers a copy.
            slot(x, nm, check=FALSE) <- args[[nm]]
            firstTime <- FALSE
        } else {
            ## In-place modification (i.e. no copy).
            `slot<-`(x, nm, check=FALSE, args[[nm]])
        }
    }
    x
}

setMethod("update", "GRanges",  # not exported
    function(object, ..., check=TRUE)
    {
        if (!isTRUEorFALSE(check)) 
            stop("'check' must be TRUE or FALSE")
        object <- .unsafe.update.GRanges(object, ...)
        if (check)
            validObject(object)
        object
    }
)

setMethod("updateObject", "GRanges",
    function(object, ..., verbose=FALSE)
    {
        if (verbose)
            message("updateObject(object = 'GRanges')")
        if (is(try(object@seqinfo, silent=TRUE), "try-error")) {
            object <- new(class(object),
                          seqnames = object@seqnames,
                          ranges = object@ranges,
                          strand = object@strand,
                          elementMetadata = object@elementMetadata,
                          metadata = object@metadata,
                          seqinfo = Seqinfo(seqnames = names(object@seqlengths),
                                            seqlengths = object@seqlengths))
            return(object)
        }
        if (is(try(validObject(object@seqinfo, complete=TRUE), silent=TRUE),
               "try-error")) {
            object@seqinfo <- updateObject(object@seqinfo)
            return(object)
        }
        object
    }
)


### - - - - - - - - - - - - - - - - - - - - - - - - - - - - - - - - - - - - -
### Coercion.
###

setAs("RangedData", "GRanges",
    function(from)
    {
        ans_ranges <- unlist(ranges(from), use.names=FALSE)
        ans_mcols <- unlist(values(from), use.names=FALSE)
        rownames(ans_mcols) <- NULL
        whichStrand <- match("strand", colnames(ans_mcols))
        if (is.na(whichStrand)) {
            ans_strand <- Rle(strand("*"), length(ans_ranges))
        } else {
            ans_strand <- Rle(strand(from))
            ans_mcols <- ans_mcols[-whichStrand]
        }
        ans <- GRanges(seqnames=space(from),
                       ranges=ans_ranges,
                       strand=ans_strand,
                       ans_mcols,
                       seqinfo=seqinfo(from))
        metadata(ans) <- metadata(from)
        ans
    }
)

### Does NOT propagate the ranges names and metadata columns i.e. always
### returns an unnamed GRanges object with no metadata columns.
setAs("RangesList", "GRanges",
      function(from)
      {
        if (!length(from))
          return(GRanges())
        ranges <- unlist(from, use.names=FALSE)
        ranges <- IRanges(start=start(ranges), width=width(ranges))
        ## From now, ranges is guaranteed to be an IRanges *instance*.
        gr <- GRanges(seqnames = space(from),
                      ranges = ranges,
                      strand = Rle("*", length(ranges)))
        seqinfo(gr) <- seqinfo(from)
        metadata(gr) <- metadata(from)
        gr
      })

setAs("RleList", "GRanges", function(from) {
  rd <- as(from, "RangedData")
  rd$strand <- "*"
  gr <- as(rd, "GRanges")
  seqlengths(gr) <- elementLengths(from)
  gr
})

setAs("RleViewsList", "GRanges", function(from) {
  as(as(from, "RangedData"), "GRanges")
})

setAs("Seqinfo", "GRanges", .fromSeqinfoToGRanges)


### - - - - - - - - - - - - - - - - - - - - - - - - - - - - - - - - - - - - -
### Slot getters and setters.
###

setMethod("seqnames", "GRanges", function(x) x@seqnames)
setMethod("ranges", "GRanges", function(x, ...) x@ranges)
setMethod("strand", "GRanges", function(x) x@strand)
setMethod("seqinfo", "GRanges", function(x) x@seqinfo)


### - - - - - - - - - - - - - - - - - - - - - - - - - - - - - - - - - - - - -
### Combining and Splitting
###

setMethod("splitAsListReturnedClass", "GRanges", function(x) "GRangesList")
