# Supplementary material for: Software for Computing and Annotating Genomic Ranges
Source: PLoS Comput Biol. 2013 Aug 8;9(8):e1003118. doi: 10.1371/journal.pcbi.1003118 (PMC3738458; doi:10.1371/journal.pcbi.1003118)
Supplement: Software S2 — The GenomicRanges package. The GenomicRanges package defines general purpose containers for storing genomic ranges as well as more specialized containers for storing alignments against a reference genome. (GZ) [file pcbi.1003118.s002.gz › GenomicRanges/R/RangesMapping-methods.R]

### =========================================================================
### RangesMapping methods
### -------------------------------------------------------------------------
###

setMethod("granges",  "RangesMapping", function(x) {
  GRanges(space(x), ranges(x))
})

setAs("RangesMapping", "GenomicRanges", function(from) {
  gr <- granges(from)
  mcols(gr) <- DataFrame(as.matrix(hits(from)))
  gr
})
