# Supplementary material for: Software for Computing and Annotating Genomic Ranges
Source: PLoS Comput Biol. 2013 Aug 8;9(8):e1003118. doi: 10.1371/journal.pcbi.1003118 (PMC3738458; doi:10.1371/journal.pcbi.1003118)
Supplement: Software S2 — The GenomicRanges package. The GenomicRanges package defines general purpose containers for storing genomic ranges as well as more specialized containers for storing alignments against a reference genome. (GZ) [file pcbi.1003118.s002.gz › GenomicRanges/R/Seqinfo-class.R]

### =========================================================================
### Seqinfo objects
### -------------------------------------------------------------------------
###
### A Seqinfo object is a table-like object that contains basic information
### about a set of genomic sequences. The table has 1 row per sequence and
### 1 column per sequence attribute. Currently the only attributes are the
### length, circularity flag, and genome provenance (e.g. hg19) of the
### sequence, but more attributes might be added in the future as the need
### arises.
###

setClass("Seqinfo",
    representation(
        seqnames="character",
        seqlengths="integer",
        is_circular="logical",
        genome="character"
    )
)

### NOTE: Other possible (maybe better) names: GSeqinfo or GenomicSeqinfo
### for Genome/Genomic Sequence info.


### - - - - - - - - - - - - - - - - - - - - - - - - - - - - - - - - - - - - -
### Getters.
###

setMethod("seqnames", "Seqinfo", function(x) x@seqnames)

setMethod("names", "Seqinfo", function(x) seqnames(x))

setMethod("length", "Seqinfo", function(x) length(seqnames(x)))

setMethod("seqlevels", "Seqinfo", function(x) seqnames(x))

setMethod("seqlengths", "Seqinfo",
    function(x)
    {
        ans <- x@seqlengths
        names(ans) <- seqnames(x)
        ans
    }
)

setMethod("isCircular", "Seqinfo",
    function(x)
    {
        ans <- x@is_circular
        names(ans) <- seqnames(x)
        ans
    }
)

setMethod("genome", "Seqinfo",
    function(x)
    {
        ans <- x@genome
        names(ans) <- seqnames(x)
        ans
    }
)


### - - - - - - - - - - - - - - - - - - - - - - - - - - - - - - - - - - - - -
### Validity.
###

.valid.Seqinfo.seqnames <- function(x_seqnames, what="'seqnames(x)'")
{
    if (!is.character(x_seqnames))
        return(paste0(what, " must be a character vector"))
    if (!is.null(names(x_seqnames)))
        return(paste0(what, " must be unnamed"))
    if (any(x_seqnames %in% c(NA, "")))
        return(paste0(what, " cannot contain NAs or empty strings (\"\")"))
    if (anyDuplicated(x_seqnames))
        return(paste0(what, " cannot contain duplicated sequence names"))
    NULL
}

### Not really checking the slot itself but the value returned by the
### slot accessor.
.valid.Seqinfo.seqlengths <- function(x)
{
    x_seqlengths <- seqlengths(x)
    if (!is.integer(x_seqlengths)
     || length(x_seqlengths) != length(x)
     || !identical(names(x_seqlengths), seqnames(x)))
        return("'seqlengths(x)' must be an integer vector of the length of 'x' and with names 'seqnames(x)'")
    if (any(x_seqlengths < 0L, na.rm=TRUE))
        return("'seqlengths(x)' contains negative values")
    NULL
}

### Not really checking the slot itself but the value returned by the
### slot accessor.
.valid.Seqinfo.isCircular <- function(x)
{
    x_is_circular <- isCircular(x)
    if (!is.logical(x_is_circular)
     || length(x_is_circular) != length(x)
     || !identical(names(x_is_circular), seqnames(x)))
        return("'isCircular(x)' must be a logical vector of the length of 'x' and with names 'seqnames(x)'")
    NULL
}

### Not really checking the slot itself but the value returned by the
### slot accessor.
.valid.Seqinfo.genome <- function(x)
{
    x_genome <- genome(x)
    if (!is.character(x_genome)
     || length(x_genome) != length(x)
     || !identical(names(x_genome), seqnames(x)))
        return("'genome(x)' must be a character vector of the length of 'x' and with names 'seqnames(x)'")
    NULL
}

.valid.Seqinfo <- function(x)
{
    c(.valid.Seqinfo.seqnames(seqnames(x)),
      .valid.Seqinfo.seqlengths(x),
      .valid.Seqinfo.isCircular(x),
      .valid.Seqinfo.genome(x))
}

setValidity2("Seqinfo", .valid.Seqinfo)


### - - - - - - - - - - - - - - - - - - - - - - - - - - - - - - - - - - - - -
### Constructor.
###
### The .normarg*() helper functions below do only partial checking of the
### arguments. The full validation is performed by new() thru the validity
### method.
###

### Make sure this always returns an *unnamed* character vector.
.normargSeqnames <- function(seqnames)
{
    if (is.null(seqnames))
        return(character(0))
    seqnames <- unname(seqnames)
    errmsg <- .valid.Seqinfo.seqnames(seqnames, what="supplied 'seqnames'")
    if (!is.null(errmsg))
        stop(errmsg)
    seqnames
}

### Make sure this always returns an *unnamed* integer vector.
.normargSeqlengths <- function(seqlengths, seqnames)
{
    if (identical(seqlengths, NA))
        return(rep.int(NA_integer_, length(seqnames)))
    if (!is.vector(seqlengths))
        stop("supplied 'seqlengths' must be a vector")
    if (length(seqlengths) != length(seqnames))
        stop("length of supplied 'seqlengths' must equal ",
             "the number of sequences")
    if (!is.null(names(seqlengths))
     && !identical(names(seqlengths), seqnames))
        stop("when the supplied 'seqlengths' vector is named, ",
             "the names must match the seqnames")
    if (is.logical(seqlengths)) {
        if (all(is.na(seqlengths)))
            return(as.integer(seqlengths))
        stop("bad supplied 'seqlengths' vector")
    }
    if (!is.numeric(seqlengths))
        stop("bad supplied 'seqlengths' vector")
    if (!is.integer(seqlengths))
        return(as.integer(seqlengths))
    unname(seqlengths)
}

### Make sure this always returns an *unnamed* logical vector.
.normargIsCircular <- function(isCircular, seqnames)
{
    if (identical(isCircular, NA))
        return(rep.int(NA, length(seqnames)))
    if (!is.vector(isCircular))
        stop("supplied 'isCircular' must be a vector")
    if (length(isCircular) != length(seqnames))
        stop("length of supplied 'isCircular' must equal ",
             "the number of sequences")
    if (!is.null(names(isCircular))
     && !identical(names(isCircular), seqnames))
        stop("when the supplied circularity flags are named, ",
             "the names must match the seqnames")
    if (!is.logical(isCircular))
        stop("bad supplied 'isCircular' vector")
    unname(isCircular)
}

### Make sure this always returns an *unnamed* character vector.
.normargGenome <- function(genome, seqnames)
{
    if (identical(genome, NA))
        return(rep.int(NA_character_, length(seqnames)))
    if (is.factor(genome))
        genome <- as.character(genome)
    else if (!is.vector(genome))
        stop("supplied 'genome' must be a vector")
    if (length(genome) != length(seqnames)) {
        if (length(genome) != 1L)
            stop("when length of supplied 'genome' vector is not 1, ",
                 "then it must equal the number of sequences")
        if (!is.null(names(genome)))
            stop("when length of supplied 'genome' vector is 1 ",
                 "and number of sequences is != 1, ",
                 "then 'genome' cannot be named")
        if (length(seqnames) == 0L)
            warning("supplied 'genome' vector has length 1 ",
                    "but number of sequences is 0")
        genome <- rep.int(genome, length(seqnames))
    } else if (!is.null(names(genome))
            && !identical(names(genome), seqnames))
        stop("when the supplied 'genome' vector is named, ",
             "the names must match the seqnames")
    if (is.logical(genome)) {
        if (all(is.na(genome)))
            return(as.character(genome))
        stop("bad supplied 'genome' vector")
    }
    if (!is.character(genome))
        stop("bad supplied 'genome' vector")
    unname(genome)
}

Seqinfo <- function(seqnames=NULL, seqlengths=NA, isCircular=NA, genome=NA)
{
    seqnames <- .normargSeqnames(seqnames)
    seqlengths <- .normargSeqlengths(seqlengths, seqnames)
    is_circular <- .normargIsCircular(isCircular, seqnames)
    genome <- .normargGenome(genome, seqnames)
    new("Seqinfo", seqnames=seqnames,
                   seqlengths=seqlengths,
                   is_circular=is_circular,
                   genome=genome)
}

setMethod("updateObject", "Seqinfo",
    function(object, ..., verbose=FALSE)
    {
        if (verbose)
            message("updateObject(object = 'Seqinfo')")
        if (!is(try(object@genome, silent=TRUE), "try-error"))
            return(genome)
        as(Seqinfo(seqnames=object@seqnames,
                   seqlengths=object@seqlengths,
                   isCircular=object@is_circular),
           class(object))
    }
)


### - - - - - - - - - - - - - - - - - - - - - - - - - - - - - - - - - - - - -
### Subsetting.
###

### Support subsetting only by name.
setMethod("[", "Seqinfo",
    function(x, i, j, ..., drop=TRUE)
    {
        if (!missing(j) || length(list(...)) > 0L)
            stop("invalid subsetting")
        if (missing(i))
            return(x)
        if (!is.character(i))
            stop("a Seqinfo object can be subsetted only by name")
        if (!identical(drop, TRUE))
            warning("'drop' argument is ignored when subsetting ",
                    "a Seqinfo object")
        x_names <- names(x)
        i2names <- match(i, x_names)
        new_seqlengths <- unname(seqlengths(x))[i2names]
        new_isCircular <- unname(isCircular(x))[i2names]
        new_genome <- unname(genome(x))[i2names]
        Seqinfo(seqnames=i, seqlengths=new_seqlengths,
                isCircular=new_isCircular, genome=new_genome)

    }
)


### - - - - - - - - - - - - - - - - - - - - - - - - - - - - - - - - - - - - -
### Setters.
###

setReplaceMethod("seqnames", "Seqinfo",
    function(x, value)
    {
        value <- .normargSeqnames(value)
        if (length(value) != length(x))
            stop("length of supplied 'seqnames' vector must equal ",
                 "the number of sequences")
        x@seqnames <- value
        x
    }
)

setReplaceMethod("names", "Seqinfo",
    function(x, value) `seqnames<-`(x, value)
)

setReplaceMethod("seqlevels", "Seqinfo",
    function(x, force=FALSE, value)
    {
        if (!identical(force, FALSE))
            warning("'force' is ignored in \"seqlevels<-\" method ",
                    "for Seqinfo objects")
        mode <- getSeqlevelsReplacementMode(value, seqlevels(x))
        if (identical(mode, -2L))
            return(x[value])
        if (identical(mode, -1L)) {
            seqnames(x) <- value
            return(x)
        }
        new_seqlengths <- unname(seqlengths(x))[mode]
        new_isCircular <- unname(isCircular(x))[mode]
        new_genome <- unname(genome(x))[mode]
        Seqinfo(seqnames=value, seqlengths=new_seqlengths,
                isCircular=new_isCircular, genome=new_genome)
    }
)

setReplaceMethod("seqlengths", "Seqinfo",
    function(x, value)
    {
        x@seqlengths <- .normargSeqlengths(value, seqnames(x))
        x
    }
)

setReplaceMethod("isCircular", "Seqinfo",
    function(x, value)
    {
        x@is_circular <- .normargIsCircular(value, seqnames(x))
        x
    }
)

setReplaceMethod("genome", "Seqinfo",
    function(x, value)
    {
        x@genome <- .normargGenome(value, seqnames(x))
        x
    }
)


### - - - - - - - - - - - - - - - - - - - - - - - - - - - - - - - - - - - - -
### Coercion.
###

setMethod("as.data.frame", "Seqinfo",
    function(x, row.names=NULL, optional=FALSE, ...)
    {
        if (!is.null(row.names))
            warning("supplied 'row.names' value was ignored")
        if (!identical(optional, FALSE))
            warning("supplied 'optional' value was ignored")
        if (length(list(...)) != 0L)
            warning("extra arguments were ignored")
        data.frame(seqlengths=unname(seqlengths(x)),
                   isCircular=unname(isCircular(x)),
                   genome=unname(genome(x)),
                   row.names=seqnames(x),
                   check.names=FALSE,
                   stringsAsFactors=FALSE)
    }
)

setAs("Seqinfo", "RangesList",
    function(from) as(as(from, "GenomicRanges"), "RangesList")
)


### - - - - - - - - - - - - - - - - - - - - - - - - - - - - - - - - - - - - -
### "show" method.
###

### cat(.showOutputAsCharacter(x), sep="\n") is equivalent to show(x).
.showOutputAsCharacter <- function(x)
{
    tmp <- tempfile()
    sink(file=tmp, type="output")
    show(x)
    sink(file=NULL)
    readLines(tmp)
}

.compactDataFrame <- function(x, max.nrow=19L)
{
    if (nrow(x) <= max.nrow)
        return(x)
    head <- head(x, n=max.nrow %/% 2L)
    tail <- tail(x, n=(max.nrow - 1L) %/% 2L)
    dotrow <- rep.int("...", ncol(x))
    names(dotrow) <- colnames(x)
    dotrow <- data.frame(as.list(dotrow),
                         row.names="...",
                         check.names=FALSE,
                         stringsAsFactors=FALSE)
    ## Won't handle properly the situation where one row in 'head' or 'tail'
    ## happens to be named "...".
    rbind(head, dotrow, tail)
}

### Should work properly on "narrow" data frames. Untested on data frames
### that are wider than the terminal.
showCompactDataFrame <- function(x, rownames.label="", left.margin="")
{
    compactdf <- .compactDataFrame(x)
    label_nchar <- nchar(rownames.label)
    if (label_nchar != 0L)
        row.names(compactdf) <- format(row.names(compactdf), width=label_nchar)
    showme <- .showOutputAsCharacter(compactdf)
    if (label_nchar != 0L)
        substr(showme[1L], 1L, label_nchar) <- rownames.label
    cat(paste0(left.margin, showme), sep="\n")
}

setMethod("show", "Seqinfo",
    function(object)
    {
        lo <- length(object)
        cat(class(object), " of length ", lo, "\n", sep="")
        if (lo == 0L)
            return(NULL)
        showCompactDataFrame(as.data.frame(object), "seqnames")
    }
)


### - - - - - - - - - - - - - - - - - - - - - - - - - - - - - - - - - - - - -
### Combining.
###
### Why no "c" or "rbind" method for Seqinfo objects?
### 'c(x, y)' would be expected to just append the rows in 'y' to the rows in
### 'x' resulting in an object of length 'length(x) + length(y)'. But that
### would tend to break the constraint that the seqnames of a Seqinfo object
### must be unique.
### So what we really need is the ability to "merge" Seqinfo objects, that is,
### if a row in 'x' has the same seqname as a row in 'y', then the 2 rows must
### be merged in a single row before it's put in the result. If 2 rows cannot
### be merged because they contain incompatible information (e.g. different
### seqlengths or different circularity flags), then an error must be raised.
###

.Seqinfo.mergexy <- function(x, y)
{
    x_propernames <- setdiff(seqnames(x), seqnames(y))
    y_propernames <- setdiff(seqnames(y), seqnames(x))
    if (length(x_propernames) != 0L && length(y_propernames) != 0L) {
        msg <- c("Each of the 2 combined objects has sequence levels not in ",
                 "the other:\n  - in 'x': ",
                 paste(x_propernames, collapse=", "), "\n  - in 'y': ",
                 paste(y_propernames, collapse=", "), "\n",
                 "  Make sure to always combine/compare objects based on the ",
                 "same reference\n  genome (use suppressWarnings() to ",
                 "suppress this warning).")
        warning(msg)
    }
    ans_seqnames <- union(seqnames(x), seqnames(y))
    ans_seqlengths <- mergeNamedAtomicVectors(seqlengths(x), seqlengths(y),
                        what=c("sequence", "seqlengths"))
    ans_is_circular <- mergeNamedAtomicVectors(isCircular(x), isCircular(y),
                        what=c("sequence", "circularity flags"))
    ans_genome <- mergeNamedAtomicVectors(genome(x), genome(y),
                        what=c("sequence", "genomes"))
    Seqinfo(seqnames=ans_seqnames, seqlengths=ans_seqlengths,
            isCircular=ans_is_circular, genome=ans_genome)
}

.Seqinfo.merge <- function(...)
{
    args <- unname(list(...))
    ## Remove NULL elements...
    arg_is_null <- sapply(args, is.null)
    if (any(arg_is_null))
        args[arg_is_null] <- NULL  # ... by setting them to NULL!
    if (length(args) == 0L)
        return(Seqinfo())
    x <- args[[1L]]
    if (length(args) == 1L)
        return(x)
    args <- args[-1L]
    if (!all(sapply(args, is, class(x))))
        stop("all arguments in must be ", class(x), " objects (or NULLs)")
    for (y in args)
        x <- .Seqinfo.mergexy(x, y)
    x
}

### These methods should not be called with named arguments: this tends to
### break dispatch!
setMethod("merge", c("Seqinfo", "missing"),
    function(x, y, ...) .Seqinfo.merge(x, ...)
)

setMethod("merge", c("missing", "Seqinfo"),
    function(x, y, ...) .Seqinfo.merge(y, ...)
)

setMethod("merge", c("Seqinfo", "NULL"),
    function(x, y, ...) .Seqinfo.merge(x, ...)
)

setMethod("merge", c("NULL", "Seqinfo"),
    function(x, y, ...) .Seqinfo.merge(y, ...)
)

setMethod("merge", c("Seqinfo", "Seqinfo"),
    function(x, y, ...) .Seqinfo.merge(x, y, ...)
)

setMethod("intersect", c("Seqinfo", "Seqinfo"), function(x, y) {
  merge(x, y)[intersect(seqnames(x), seqnames(y))]
})

## Long comment by Marc
## --------------------

## To make this work I need to do some kind of 'fuzzy matching'.  What that means mostly is just that a lot of things DO NOT MATTER HERE.  For example, I don't care if I have the organism wrong for this getter!  Not only am I not returning the organism, but I only need to match to *A* seqnameStyle such that all the things in my seqinfo are accounted for.  Also, it doesn't matter if my seqnameStyle is not the perfect one, because I only need one that works for all the fields that the user has in their seqinfo.

## But what are "all" the things in my seqinfo?  Because sometimes things are in there that the user does NOT need renamed (I don't want to try to match those!).  How do I know which things are the ones I have to match? In the case of determineDefaultSeqnameStyle() I was able to rely on the fact that all the fields in the DB would have to be present in the incoming data, but now I don't have the luxury of that test.  I no longer know which things are the ones I need to be matching.  Maybe this too doesn't really matter.  Those other things are NEVER going to match, so all I really need is the best match?  But that won't quite cut it since my best match might kind of suck.  Suppose that there really is no good match in the DB, shouldn't the user be told that???

## proposed strategy:
## 1) Go down the seqnames vector and find things that match NOTHING in the DB.  Throw those things away. We don't want to even try to match those.  If the vector is not length 0, then error out.
## 2) Find the best match you can of the remaining things.  If there are multiple best matches, keep the 1st one of them and return the name of that seqnameStyle.  If the set of things that each have the same number of best matches have "match indices" that are not identical, then issue a warning.

.getSeqnameStyle  <- function(x)
{
  ## We load AnnotationDbi to get supportedSeqnames() and
  ## listAllSupportedSeqnameStyles().
  library(AnnotationDbi)
  seqnames <- seqnames(x)
  ## Get vector of ALL possible chromosome names
  allNames <- AnnotationDbi::supportedSeqnames()  
  ## compare to seqnames and filter out things that can never match
  seqnames <- seqnames[seqnames %in% allNames]
  if(length(seqnames)==0){
    stop("It is not possibe to match the seqnameStyle of this object to the seqnames.db database")
  }
  ## now compare to all, one style at a time.
  allseqnameStyles <- AnnotationDbi::listAllSupportedSeqnameStyles()
  ## (get match indices for each style)
  .getIndices <- function(style, seqnames){
    match(seqnames, style)
  }
  indices <- lapply(allseqnameStyles,.getIndices,seqnames=seqnames)
  ## I need to count the number that have some match (are not NA)
  cnts <- unlist(lapply(indices, function(x){x<-x[!is.na(x)];length(x)}))
  ## now I can calculate the result
  res <- names(cnts)[cnts==max(cnts)]
  res <- unique(sub("^.*__","",res,perl=TRUE))
  ## if things are matching poorly in a way that may be consequential give a
  ## warning
  if(length(res) > 1 && length(cnts[cnts==max(cnts)]) > 1){
    ## more than one match means things are ambiguous
    warning("The seqnames for this object matches multiple different seqname styles equally well.  You may wish to verify that the seqnames.db database contains records that match your data.")
  }
  res
}

setMethod("seqnameStyle", "Seqinfo", .getSeqnameStyle)

setReplaceMethod("seqnameStyle", "Seqinfo",
    function(x, value)
    {
        ## We load AnnotationDbi to get findSequenceRenamingMaps().
        library(AnnotationDbi)
        x_seqnames <- seqnames(x)
        renaming_maps <- AnnotationDbi::findSequenceRenamingMaps(x_seqnames,
                                                                 value,
                                                                 drop=FALSE)
        if (nrow(renaming_maps) == 0L) {
            msg <- c("found no sequence renaming map compatible ",
                     "with seqname style \"", value, "\" for this object")
            stop(msg)
        }
        ## Use 1st best renaming map.
        if (nrow(renaming_maps) != 1L) {
            msg <- c("found more than one best sequence renaming map ",
                     "compatible with seqname style \"", value, "\" for ",
                     "this object, using the first one")
            warning(msg)
            renaming_maps <- renaming_maps[1L, , drop=FALSE]
        }
        new_seqnames <- as.vector(renaming_maps)
        na_idx <- which(is.na(new_seqnames))
        new_seqnames[na_idx] <- x_seqnames[na_idx]
        seqnames(x) <- new_seqnames
        x
    }
)
