# Supplementary material for: Software for Computing and Annotating Genomic Ranges
Source: PLoS Comput Biol. 2013 Aug 8;9(8):e1003118. doi: 10.1371/journal.pcbi.1003118 (PMC3738458; doi:10.1371/journal.pcbi.1003118)
Supplement: Software S2 — The GenomicRanges package. The GenomicRanges package defines general purpose containers for storing genomic ranges as well as more specialized containers for storing alignments against a reference genome. (GZ) [file pcbi.1003118.s002.gz › GenomicRanges/R/resolveHits-methods.R]

### =========================================================================
### resolveHits methods
### -------------------------------------------------------------------------

setGeneric("resolveHits", signature = c("query", "subject"),  # not exported
           function(query, subject, readValue,
                    type = c("any", "start", "end", "within", "equal"),
                    resolution = c("divide", "uniqueDisjoint"),
                                   ignore.strand, ...)
           standardGeneric("resolveHits")
)

setMethod("resolveHits", c("GenomicRanges", "GenomicRanges"),  # not exported
          function(query, subject, readValue,
              type = c("any", "start", "end", "within", "equal"),
              resolution = c("divide", "uniqueDisjoint"), 
                             ignore.strand, ...)
{
    .Deprecated("summarizeOverlaps")
})
