# Supplementary material for: Software for Computing and Annotating Genomic Ranges
Source: PLoS Comput Biol. 2013 Aug 8;9(8):e1003118. doi: 10.1371/journal.pcbi.1003118 (PMC3738458; doi:10.1371/journal.pcbi.1003118)
Supplement: Software S2 — The GenomicRanges package. The GenomicRanges package defines general purpose containers for storing genomic ranges as well as more specialized containers for storing alignments against a reference genome. (GZ) [file pcbi.1003118.s002.gz › GenomicRanges/R/seqinfo.R]

### =========================================================================
### The seqinfo() (and releated) generic getters and setters
### -------------------------------------------------------------------------


### Validate and reverse the 'new2old' mapping.
.reverseNew2old <- function(new2old, new_N, old_N)
{
    if (is.null(new2old))
        return(NULL)
    if (!is.integer(new2old) || length(new2old) != new_N)
        stop("when 'new2old' is not NULL, it must be an integer ",
             "vector of the\n  same length as the supplied 'seqlevels'")
    min_new2old <- suppressWarnings(min(new2old, na.rm=TRUE))
    if (min_new2old != Inf) {
        if (min_new2old < 1L || max(new2old, na.rm=TRUE) > old_N)
            stop("non-NA values in 'new2old' must be >= 1 and <= N, ",
                 "where N is the\n  nb of sequence levels in 'x'")
    }
    if (any(duplicated(new2old) & !is.na(new2old)))
        stop("duplicates are not allowed among non-NA values in 'new2old'")
    IRanges:::reverseIntegerInjection(new2old, old_N)
}

### The dangling seqlevels in 'x' are those seqlevels that the user wants to
### drop but they are in use.
getDanglingSeqlevels <- function(x, new2old=NULL, force=FALSE, new_seqlevels)
{
    if (!is.character(new_seqlevels) || any(is.na(new_seqlevels)))
        stop("the supplied 'seqlevels' must be a character vector with no NAs")
    if (!isTRUEorFALSE(force))
        stop("'force' must be TRUE or FALSE")
    if (is.null(new2old))
        return(character(0))
    new_N <- length(new_seqlevels)
    old_N <- length(seqlevels(x))
    old2new <- .reverseNew2old(new2old, new_N, old_N)
    dangling_seqlevels <- intersect(unique(seqnames(x)),
                                    seqlevels(x)[is.na(old2new)])
    if (!force && length(dangling_seqlevels) != 0L)
        stop("won't drop seqlevels currently in use (",
             paste(dangling_seqlevels, collapse = ", "),
             "), unless you\n",
             "  use 'force=TRUE' to also drop elements in 'x' ",
             "where those seqlevels are used\n",
             "  (e.g. with 'seqlevels(x, force=TRUE) <- new_seqlevels').\n",
             "  Alternatively, you can also subset 'x' first.")
    dangling_seqlevels
}

### Compute the new seqnames resulting from new seqlevels.
### Assumes that 'seqnames(x)' is a 'factor' Rle (which is true if 'x' is a
### GRanges or GappedAlignments object, but not if it's a GRangesList object),
### and returns a 'factor' Rle of the same length (and same runLength vector).
makeNewSeqnames <- function(x, new2old=NULL, new_seqlevels)
{
    if (!is.character(new_seqlevels) || any(is.na(new_seqlevels)))
        stop("the supplied 'seqlevels' must be a character vector with no NAs")
    new_N <- length(new_seqlevels)
    old_N <- length(seqlevels(x))
    x_seqnames <- seqnames(x)
    if (is.null(new2old)) {
        if (new_N < old_N ||
            !identical(new_seqlevels[seq_len(old_N)], seqlevels(x)))
            stop("when 'new2old' is NULL, the first elements in the\n",
                 "  supplied 'seqlevels' must be identical to 'seqlevels(x)'")
        levels(x_seqnames) <- new_seqlevels
        return(x_seqnames)
    }
    old2new <- .reverseNew2old(new2old, new_N, old_N)
    tmp <- runValue(x_seqnames)
    levels(tmp) <- new_seqlevels[old2new]
    runValue(x_seqnames) <- factor(as.character(tmp), levels=new_seqlevels)
    return(x_seqnames)
}

### Returns -2 for "subsetting" mode, -1 for "renaming" mode, or an integer
### vector containing the mapping from the new to the old levels for "general"
### mode (i.e. a combination of renaming and/or subsetting). Note that this
### integer vector is guaranteed to contain no negative values.
getSeqlevelsReplacementMode <- function(new_seqlevels, old_seqlevels)
{
    ## Only check for NAs. Duplicated or zero-length values will be rejected
    ## later by the Seqinfo() constructor.
    if (!is.character(new_seqlevels) || any(is.na(new_seqlevels)))
        stop("the supplied 'seqlevels' must be a character vector with no NAs")
    nsl_names <- names(new_seqlevels)
    if (!is.null(nsl_names)) {
        nonempty_names <- nsl_names[!(nsl_names %in% c(NA, ""))]
        if (any(duplicated(nonempty_names)) ||
            length(setdiff(nonempty_names, old_seqlevels)) != 0L)
            stop("the names of the supplied 'seqlevels' contain duplicates ",
                 "or invalid sequence levels")
        return(match(nsl_names, old_seqlevels))
    }
    if (length(new_seqlevels) != length(old_seqlevels))
        return(-2L)
    is_renamed <- new_seqlevels != old_seqlevels
    tmp <- intersect(new_seqlevels[is_renamed], old_seqlevels[is_renamed])
    if (length(tmp) != 0L)
        return(-2L)
    return(-1L)
}

### Returns a logical vector of the same length as 'new_seqinfo' indicating
### whether the length or circularity flag of the corresponding sequence have
### changed. Assumes that the 'new2old' mapping is valid (see .reverseNew2old()
### function above for what this means exactly). NAs in 'new2old' are
### propagated to the result.
sequenceGeometryHasChanged <- function(new_seqinfo, old_seqinfo, new2old=NULL)
{
    ans_len <- length(new_seqinfo)
    if (is.null(new2old)) {
        idx1 <- idx2 <- seq_len(ans_len)
    } else {
        idx1 <- which(!is.na(new2old))
        idx2 <- new2old[idx1]
    }
    new_seqlengths <- seqlengths(new_seqinfo)[idx1]
    old_seqlengths <- seqlengths(old_seqinfo)[idx2]
    new_isCircular <- isCircular(new_seqinfo)[idx1]
    old_isCircular <- isCircular(old_seqinfo)[idx2]
    hasNotChanged <- function(x, y)
        (is.na(x) & is.na(y)) | (is.na(x) == is.na(y) & x == y)
    ans <- logical(ans_len)
    ans[] <- NA
    ans[idx1] <- !(hasNotChanged(new_seqlengths, old_seqlengths) &
                   hasNotChanged(new_isCircular, old_isCircular))
    ans
}


### - - - - - - - - - - - - - - - - - - - - - - - - - - - - - - - - - - - - -
### seqinfo() getter and setter.
###

setGeneric("seqinfo", function(x) standardGeneric("seqinfo"))

setGeneric("seqinfo<-", signature="x",
    function(x, new2old=NULL, force=FALSE, value) standardGeneric("seqinfo<-")
)


### - - - - - - - - - - - - - - - - - - - - - - - - - - - - - - - - - - - - -
### seqnames() getter and setter.
###

setGeneric("seqnames", function(x) standardGeneric("seqnames"))

setGeneric("seqnames<-", signature="x",
    function(x, value) standardGeneric("seqnames<-")
)


### - - - - - - - - - - - - - - - - - - - - - - - - - - - - - - - - - - - - -
### seqlevels() getter and setter.
###

setGeneric("seqlevels", function(x) standardGeneric("seqlevels"))

### Default "seqlevels" method works on any object 'x' with a working
### "seqinfo" method.
setMethod("seqlevels", "ANY", function(x) seqlevels(seqinfo(x)))

setGeneric("seqlevels<-", signature="x",
    function(x, force=FALSE, value) standardGeneric("seqlevels<-")
)

### Default "seqlevels<-" method works on any object 'x' with working
### "seqinfo" and "seqinfo<-" methods.
setReplaceMethod("seqlevels", "ANY",
    function(x, force=FALSE, value)
    {
        ## Make the new Seqinfo object.
        x_seqinfo <- seqinfo(x)
        seqlevels(x_seqinfo) <- value
        ## Map the new sequence levels to the old ones.
        new2old <- getSeqlevelsReplacementMode(value, seqlevels(x))
        if (identical(new2old, -2L)) {
            new2old <- match(value, seqlevels(x))
        } else if (identical(new2old, -1L)) {
            new2old <- seq_len(length(value))
        }
        ## Do the replacement.
        seqinfo(x, new2old=new2old, force=force) <- x_seqinfo
        x
    }
)


### - - - - - - - - - - - - - - - - - - - - - - - - - - - - - - - - - - - - -
### seqlengths() getter and setter.
###

setGeneric("seqlengths", function(x) standardGeneric("seqlengths"))

### Default "seqlengths" method works on any object 'x' with a working
### "seqinfo" method.
setMethod("seqlengths", "ANY", function(x) seqlengths(seqinfo(x)))

setGeneric("seqlengths<-", signature="x",
    function(x, value) standardGeneric("seqlengths<-")
)

### Default "seqlengths<-" method works on any object 'x' with working
### "seqinfo" and "seqinfo<-" methods.
setReplaceMethod("seqlengths", "ANY",
    function(x, value)
    {
        seqlengths(seqinfo(x)) <- value
        x
    }
)


### - - - - - - - - - - - - - - - - - - - - - - - - - - - - - - - - - - - - -
### isCircular() getter and setter.
###

setGeneric("isCircular", function(x) standardGeneric("isCircular"))

### Default "isCircular" method works on any object 'x' with a working
### "seqinfo" method.
setMethod("isCircular", "ANY", function(x) isCircular(seqinfo(x)))

setGeneric("isCircular<-", signature="x",
    function(x, value) standardGeneric("isCircular<-")
)

### Default "isCircular<-" method works on any object 'x' with working
### "seqinfo" and "seqinfo<-" methods.
setReplaceMethod("isCircular", "ANY",
    function(x, value)
    {
        isCircular(seqinfo(x)) <- value
        x
    }
)


### - - - - - - - - - - - - - - - - - - - - - - - - - - - - - - - - - - - - -
### genome() getter and setter.
###

setGeneric("genome", function(x) standardGeneric("genome"))

### Default "genome" method works on any object 'x' with a working
### "seqinfo" method.
setMethod("genome", "ANY", function(x) genome(seqinfo(x)))

setGeneric("genome<-", signature="x",
    function(x, value) standardGeneric("genome<-")
)

### Default "genome<-" method works on any object 'x' with working
### "seqinfo" and "seqinfo<-" methods.
setReplaceMethod("genome", "ANY",
    function(x, value)
    {
        genome(seqinfo(x)) <- value
        x
    }
)


### - - - - - - - - - - - - - - - - - - - - - - - - - - - - - - - - - - - - -
### seqnameStyle() getter and setter.
###

setGeneric("seqnameStyle", function(x) standardGeneric("seqnameStyle"))

### Default "seqnameStyle" method works on any object 'x' with a working
### "seqinfo" method.
setMethod("seqnameStyle", "ANY", function(x) seqnameStyle(seqinfo(x)))

setGeneric("seqnameStyle<-", signature="x",
    function(x, value) standardGeneric("seqnameStyle<-")
)

### Default "seqnameStyle<-" method works on any object 'x' with working
### "seqinfo" and "seqinfo<-" methods.
setReplaceMethod("seqnameStyle", "ANY",
    function(x, value)
    {
        x_seqinfo <- seqinfo(x)
        seqnameStyle(x_seqinfo) <- value
        new2old <- seq_len(length(x_seqinfo))
        seqinfo(x, new2old=new2old) <- x_seqinfo
        x
    }
)
