# Supplementary material for: Software for Computing and Annotating Genomic Ranges
Source: PLoS Comput Biol. 2013 Aug 8;9(8):e1003118. doi: 10.1371/journal.pcbi.1003118 (PMC3738458; doi:10.1371/journal.pcbi.1003118)
Supplement: Software S2 — The GenomicRanges package. The GenomicRanges package defines general purpose containers for storing genomic ranges as well as more specialized containers for storing alignments against a reference genome. (GZ) [file pcbi.1003118.s002.gz › GenomicRanges/R/setops-methods.R]

### =========================================================================
### Set operations
### -------------------------------------------------------------------------

### TODO: What's the impact of circularity on the set operations?

setMethod("union", c("GRanges", "GRanges"),
    function(x, y, ignore.strand=FALSE, ...)
    {
        if (!isTRUEorFALSE(ignore.strand))
            stop("'ignore.strand' must be TRUE or FALSE")
        if (ignore.strand)
            strand(x) <- strand(y) <- "*"
        mcols(x) <- mcols(y) <- NULL  # so we can do 'c(x, y)' below
        reduce(c(x, y), drop.empty.ranges=TRUE)
    }
)

setMethod("intersect", c("GRanges", "GRanges"),
    function(x, y, ignore.strand=FALSE, ...)
    {
        if (!isTRUEorFALSE(ignore.strand))
            stop("'ignore.strand' must be TRUE or FALSE")
        if (ignore.strand)
            strand(x) <- strand(y) <- "*"
        mcols(x) <- mcols(y) <- NULL
        seqinfo(x) <- merge(seqinfo(x), seqinfo(y))
        ## If merge() is going to issue a warning, we don't want to get
        ## it twice.
        seqinfo(y) <- suppressWarnings(merge(seqinfo(y), seqinfo(x)))
        seqlengths <- seqlengths(x)
        ## If the length of a sequence is unknown (NA), then we use
        ## the max end value found on that sequence in 'x' or 'y'.
        seqlengths[is.na(seqlengths)] <-
            maxEndPerGRangesSequence(c(x, y))[is.na(seqlengths)]
        setdiff(x, gaps(y, end=seqlengths))
    }
)

setMethod("setdiff", c("GRanges", "GRanges"),
    function(x, y, ignore.strand=FALSE, ...)
    {
        if (!isTRUEorFALSE(ignore.strand))
            stop("'ignore.strand' must be TRUE or FALSE")
        if (ignore.strand)
            strand(x) <- strand(y) <- "*"
        mcols(x) <- mcols(y) <- NULL
        seqinfo(x) <- merge(seqinfo(x), seqinfo(y))
        ## If merge() is going to issue a warning, we don't want to get
        ## it twice.
        seqinfo(y) <- suppressWarnings(merge(seqinfo(y), seqinfo(x)))
        seqlengths <- seqlengths(x)
        ## If the length of a sequence is unknown (NA), then we use
        ## the max end value found on that sequence in 'x' or 'y'.
        seqlengths[is.na(seqlengths)] <-
            maxEndPerGRangesSequence(c(x, y))[is.na(seqlengths)]
        gaps(union(gaps(x, end=seqlengths), y), end=seqlengths)
    }
)


### =========================================================================
### Parallel set operations
### -------------------------------------------------------------------------

## check for equality without requiring identical level sets
## instead, one level set must be subset of the other, like merge,Seqinfo
compatibleSeqnames <- function(x, y) {
  if (length(x) != length(y))
    stop("'x' and 'y' must be of equal length")
  if (!is(x, "Rle") || !is(y, "Rle"))
    stop("'x' and 'y' must be Rle objects")
  xLevels <- levels(x)
  yLevels <- levels(y)
  if (length(xLevels) > length(yLevels))
    diffLevels <- setdiff(yLevels, xLevels)
  else diffLevels <- setdiff(xLevels, yLevels)
  if (length(diffLevels))
    stop("Level set of 'x' must be subset of that of 'y', or vice versa")
  runValue(x) <- as.character(runValue(x))
  runValue(y) <- as.character(runValue(y))
  x == y
}

allCompatibleSeqnamesAndStrand <- function(x, y) {
  all(compatibleSeqnames(seqnames(x), seqnames(y)) &
      compatibleStrand(strand(x), strand(y)))
}

setMethod("punion", c("GRanges", "GRanges"),
    function(x, y, fill.gap=FALSE, ignore.strand=FALSE, ...)
    {
        if (length(x) != length(y)) 
            stop("'x' and 'y' must have the same length")
        if (!isTRUEorFALSE(ignore.strand))
            stop("'ignore.strand' must be TRUE or FALSE")
        if (ignore.strand) 
            strand(y) <- strand(x)
        mcols(x) <- NULL
        seqinfo(x) <- merge(seqinfo(x), seqinfo(y))
        if (!allCompatibleSeqnamesAndStrand(x, y))
            stop("'x' and 'y' elements must have compatible 'seqnames' ",
                 "and 'strand' values")
        ranges(x) <- punion(ranges(x), ranges(y), fill.gap=fill.gap)
        x
    }
)

### FIXME: This is currently not doing a "punion" at all. It just appends
### the ranges in 'y' to their corresponding element in 'x'.
### 2 proposals for a more punion-like semantic:
###   (a) for (i in seq_len(length(x)))
###         x[[i]] <- punion(x[[i]], y[rep.int(i, length(x[[i]]))])
###   (b) for (i in seq_len(length(x)))
###         x[[i]] <- union(x[[i]], y[i])
### Note that behaviour (b) could also be considered a valid candidate for
### a union,GRangesList,GRanges method (which we don't have at the moment).
setMethod("punion", c("GRangesList", "GRanges"),
    function(x, y, fill.gap=FALSE, ...)
    {
        n <- length(x)
        if (n != length(y)) 
            stop("'x' and 'y' must have the same length")
        mcols(x@unlistData) <- NULL
        mcols(y) <- NULL
        ans <-
          split(c(x@unlistData, y), 
                c(Rle(seq_len(n), elementLengths(x)), Rle(seq_len(n))))
        names(ans) <- names(x)
        ans
    }
)

setMethod("punion", c("GRanges", "GRangesList"),
    function(x, y, fill.gap=FALSE, ...)
    {
        callGeneric(y, x)
    }
)

setMethod("pintersect", c("GRanges", "GRanges"),
    function(x, y, resolve.empty=c("none", "max.start", "start.x"),
             ignore.strand=FALSE, ...)
    {
        if (length(x) != length(y)) 
            stop("'x' and 'y' must have the same length")
        if (!isTRUEorFALSE(ignore.strand))
            stop("'ignore.strand' must be TRUE or FALSE")
        if (ignore.strand)
            strand(y) <- strand(x)
        resolve.empty <- match.arg(resolve.empty)
        mcols(x) <- NULL
        seqinfo(x) <- merge(seqinfo(x), seqinfo(y))
        if (!allCompatibleSeqnamesAndStrand(x, y))
            stop("'x' and 'y' elements must have compatible 'seqnames' ",
                 "and 'strand' values")
        ## Update the ranges.
        ranges(x) <- pintersect(ranges(x), ranges(y),
                                resolve.empty=resolve.empty)
        ## Update the strand.
        ansStrand <- strand(x)
        resolveStrand <- as(ansStrand == "*", "IRanges")
        if (length(resolveStrand) > 0L)
            ansStrand[as.integer(resolveStrand)] <-
              seqselect(strand(y), resolveStrand)
        strand(x) <- ansStrand
        x
    }
)

### TODO: Like for "punion", the semantic of the
### pintersect,GRangesList,GRanges method should simply derive from
### the semantic of the pintersect,GRanges,GRanges. Then the
### implementation and documentation will be both much easier to understand.
### It's hard to guess what's the current semantic of this method is by
### just looking at the code below, but it doesn't seem to be one of:
###   (a) for (i in seq_len(length(x)))
###         x[[i]] <- pintersect(x[[i]], y[rep.int(i, length(x[[i]]))])
###   (b) for (i in seq_len(length(x)))
###         x[[i]] <- intersect(x[[i]], y[i])
### It seems to be close to (b) but with special treatment of the "*"
### strand value in 'y'.
### FIXME: 'resolve.empty' is silently ignored.
setMethod("pintersect", c("GRangesList", "GRanges"),
    function(x, y, resolve.empty=c("none", "max.start", "start.x"),
             ignore.strand=FALSE, ...)
    {
        ## TODO: Use "seqinfo<-" method for GRangesList objects when it
        ## becomes available.
        seqinfo(x@unlistData) <- merge(seqinfo(x), seqinfo(y))
        if (length(x) != length(y)) 
            stop("'x' and 'y' must have the same length")
        ok <- compatibleSeqnames(seqnames(x@unlistData),
                                 rep(seqnames(y), elementLengths(x)))
        if (!ignore.strand)
          ok <- ok & compatibleStrand(strand(x@unlistData),
                                      rep(strand(y), elementLengths(x)))
        ok <-
          new2("CompressedLogicalList", unlistData=as.vector(ok),
               partitioning=x@partitioning)
        if (ncol(mcols(x@unlistData)) > 0L)
            mcols(x@unlistData) <- NULL
        if (ncol(mcols(y)) > 0L)
            mcols(y) <- NULL
        x <- x[ok]
        y <- rep(y, sum(ok))
        x@unlistData@ranges <-
          pintersect(x@unlistData@ranges, y@ranges, resolve.empty="start.x")
        x[width(x) > 0L]
    }
)

setMethod("pintersect", c("GRanges", "GRangesList"),
    function(x, y, resolve.empty=c("none", "max.start", "start.x"), ...)
    {
        callGeneric(y, x)
    }
)

### TODO: Revisit this method (seems to do strange things).
setMethod("pintersect", c("GappedAlignments", "GRanges"),
    function(x, y, ...)
    {
        bounds <- try(callGeneric(granges(x), y), silent=TRUE)
        if (inherits(bounds, "try-error"))
            stop("CIGAR is empty after intersection")
        start <- start(bounds) - start(x) + 1L
        start[which(start < 1L)] <- 1L
        end <- end(bounds) - end(x) - 1L
        end[which(end > -1L)] <- -1L
        narrow(x, start=start, end=end)
    }
)

setMethod("pintersect", c("GRanges", "GappedAlignments"),
    function(x, y, ...)
    {
        callGeneric(y, x)
    }
)

setMethod("pintersect", c("GRangesList", "GRangesList"),
          function(x, y, ...)
          {
            if (length(x) != length(y))
              stop("'x' and 'y' must have the same length")
            seqinfo(x) <- merge(seqinfo(x), seqinfo(y))
            seqlevels(y) <- seqlevels(x)
            xgr <- deconstructGRLintoGR(x)
            ygr <- deconstructGRLintoGR(y)
            gr <- intersect(xgr, ygr, ...)
            reconstructGRLfromGR(gr, x)
          }
          )

setMethod("psetdiff", c("GRanges", "GRanges"),
    function(x, y, ignore.strand=FALSE, ...)
    {
        if (length(x) != length(y)) 
            stop("'x' and 'y' must have the same length")
        if (!isTRUEorFALSE(ignore.strand))
            stop("'ignore.strand' must be TRUE or FALSE")
        if (ignore.strand)
            strand(y) <- strand(x)
        mcols(x) <- NULL
        seqinfo(x) <- merge(seqinfo(x), seqinfo(y))
        ok <- compatibleSeqnames(seqnames(x), seqnames(y)) &
              compatibleStrand(strand(x), strand(y))
        ## Update the ranges.
        ansRanges <- ranges(x)
        seqselect(ansRanges, ok) <-
          callGeneric(seqselect(ranges(x), ok), seqselect(ranges(y), ok))
        ranges(x) <- ansRanges
        ## Update the strand.
        ansStrand <- strand(x)
        resolveStrand <- as(ansStrand == "*", "IRanges")
        if (length(resolveStrand) > 0L)
            ansStrand[as.integer(resolveStrand)] <-
              seqselect(strand(y), resolveStrand)
        strand(x) <- ansStrand
        x
    }
)

### TODO: Review the semantic of this method (see previous TODO's for
### "punion" and "pintersect" methods for GRanges,GRangesList).
setMethod("psetdiff", c("GRanges", "GRangesList"),
    function(x, y, ignore.strand = FALSE, ...)
    {
        ansSeqinfo <- merge(seqinfo(x), seqinfo(y))
        if (length(x) != length(y)) 
            stop("'x' and 'y' must have the same length")
        ok <- compatibleSeqnames(rep(seqnames(x), elementLengths(y)),
                                 seqnames(y@unlistData))
        if (!ignore.strand)
          ok <- ok & compatibleStrand(rep(strand(x), elementLengths(y)),
                                      strand(y@unlistData))
        if (!all(ok)) {
            ok <-
              new2("CompressedLogicalList", unlistData=as.vector(ok),
                   partitioning=y@partitioning)
            y <- y[ok]
        }
        ansRanges <- gaps(ranges(y), start=start(x), end=end(x))
        ansSeqnames <- rep(seqnames(x), elementLengths(ansRanges))
        ansStrand <- rep(strand(x), elementLengths(ansRanges))
        ansGRanges <-
          GRanges(ansSeqnames, unlist(ansRanges, use.names=FALSE), ansStrand)
        seqinfo(ansGRanges) <- ansSeqinfo
        relist(ansGRanges, PartitioningByEnd(ansRanges))
    }
)

### Equivalent to 'mendoapply(setdiff, x, y)'.
setMethod("psetdiff", c("GRangesList", "GRangesList"),
    function(x, y, ...)
    {
        if (length(x) != length(y))
            stop("'x' and 'y' must have the same length")
        seqinfo(x) <- merge(seqinfo(x), seqinfo(y))
        seqlevels(y) <- seqlevels(x)
        xgr <- deconstructGRLintoGR(x)
        ygr <- deconstructGRLintoGR(y)
        gr <- setdiff(xgr, ygr, ...)
        reconstructGRLfromGR(gr, x)
    }
)

setMethod("pgap", c("GRanges", "GRanges"),
    function(x, y, ignore.strand=FALSE, ...)
    {
        if (length(x) != length(y)) 
            stop("'x' and 'y' must have the same length")
        if (!isTRUEorFALSE(ignore.strand))
            stop("'ignore.strand' must be TRUE or FALSE")
        if (ignore.strand) 
            strand(y) <- strand(x) 
        mcols(x) <- NULL
        seqinfo(x) <- merge(seqinfo(x), seqinfo(y))
        if (!allCompatibleSeqnamesAndStrand(x, y))
            stop("'x' and 'y' elements must have compatible 'seqnames' ",
                 "and 'strand' values")
        ranges(x) <- pgap(ranges(x), ranges(y))
        x
    }
)
