# Supplementary material for: Software for Computing and Annotating Genomic Ranges
Source: PLoS Comput Biol. 2013 Aug 8;9(8):e1003118. doi: 10.1371/journal.pcbi.1003118 (PMC3738458; doi:10.1371/journal.pcbi.1003118)
Supplement: Software S2 — The GenomicRanges package. The GenomicRanges package defines general purpose containers for storing genomic ranges as well as more specialized containers for storing alignments against a reference genome. (GZ) [file pcbi.1003118.s002.gz › GenomicRanges/R/strand-utils.R]

### Strand utilities.

setMethod("strand", "missing", function(x) factor(levels=c("+","-","*")))

setMethod("strand", "character",
    function(x) {
        lvls <- levels(strand())
        if (!all(is.na(x) | (x %in% lvls)))
            stop("strand values must be in '", paste(lvls, collapse="' '"), "'")
        factor(x, levels=lvls)
    })

setMethod("strand", "factor",
    function(x) {
        lvls <- levels(strand())
        if (length(setdiff(levels(x), lvls)))
            stop("strand values must be in '", paste(lvls, collapse="' '"), "'")
        factor(x, levels=lvls)
    })

setMethod("strand", "integer",
    function(x) {
        lvls <- c(1L, -1L, NA)
        if (length(setdiff(x, lvls)))
            stop("strand values must be in '", paste(lvls, collapse="' '"), "'")
        ans <- strand()
        length(ans) <- length(x)
        ans[x ==  1L] <- "+"
        ans[x == -1L] <- "-"
        ans
    })

setMethod("strand", "logical",
    function(x) {
        ans <- strand()
        length(ans) <- length(x)
        ans[!x] <- "+"
        ans[ x] <- "-"
        ans
    })

setMethod("strand", "Rle",
    function(x) {
        x_runValue <- runValue(x)
        if (!is.logical(x_runValue))
            stop("only 'logical'-Rle's are supported by \"strand\" method",
                 "for Rle objects at the moment, sorry")
        runValue(x) <- strand(x_runValue)
        x
    })

setMethod("strand", "DataTable",
    function(x) {
        ans <- x[["strand"]]
        if (is.null(ans))
            ans <- strand(rep(NA_character_, nrow(x)))
        else if (is.character(ans))
            ans <- strand(ans)
        else if (is(ans, "Rle"))
            ans <- as.factor(ans)
        ans
    })

setReplaceMethod("strand", "DataTable", function(x, value) {
  x$strand <- normargGenomicRangesStrand(value, nrow(x))
  x
})

setGeneric("compatibleStrand", signature=c("x","y"),  # not exported
    function(x, y) standardGeneric("compatibleStrand")
)

setMethod("compatibleStrand", c("factor", "factor"),  # not exported
    function(x, y)
    {
        lvls <- levels(strand())
        if (length(x) != length(y))
            stop("'x' and 'y' must be of equal length")
        if (!identical(levels(x), lvls) || !identical(levels(y), lvls))
            stop("strand values must be in '", paste(lvls, collapse="' '"), "'")

        levels(x) <- c("1", "-1", "0")
        x <- as.integer(as.character(x))

        levels(y) <- c("1", "-1", "0")
        y <- as.integer(as.character(y))

        ans <- x * y != -1L
        if (IRanges:::anyMissing(ans)) {
            fix <- which(is.na(ans))
            ans[fix] <- (x[fix] == 0L) | (y[fix] == 0L)
            if (IRanges:::anyMissing(ans))
                ans[is.na(ans)] <- FALSE
        }
        ans
    }
)

setMethod("compatibleStrand", c("Rle", "Rle"),  # not exported
    function(x, y)
    {
        lvls <- levels(strand())
        if (length(x) != length(y))
            stop("'x' and 'y' must be of equal length")
        if (!identical(levels(runValue(x)), lvls) ||
            !identical(levels(runValue(y)), lvls))
            stop("strand values must be in '", paste(lvls, collapse="' '"), "'")

        levels(x) <- c("1", "-1", "0")
        runValue(x) <- as.integer(as.character(runValue(x)))

        levels(y) <- c("1", "-1", "0")
        runValue(y) <- as.integer(as.character(runValue(y)))

        ans <- x * y != -1L
        if (IRanges:::anyMissing(runValue(ans))) {
            fix <- which(is.na(runValue(ans)))
            runValue(ans)[fix] <-
              (runValue(x) == 0L)[fix] | (runValue(y)[fix] == 0L)
            if (IRanges:::anyMissing(runValue(ans)))
                runValue(ans)[is.na(runValue(ans))] <- FALSE
        }
        ans
    }
)
