# Supplementary material for: Software for Computing and Annotating Genomic Ranges
Source: PLoS Comput Biol. 2013 Aug 8;9(8):e1003118. doi: 10.1371/journal.pcbi.1003118 (PMC3738458; doi:10.1371/journal.pcbi.1003118)
Supplement: Software S2 — The GenomicRanges package. The GenomicRanges package defines general purpose containers for storing genomic ranges as well as more specialized containers for storing alignments against a reference genome. (GZ) [file pcbi.1003118.s002.gz › GenomicRanges/inst/extdata/feature_frags.txt]

RefSeqID	targetName	strand	blockSizes	queryStart	targetStart
XM_001065892.1	chr4	+	127,986,	0,127,	124513961,124514706,
XM_578205.2	chr2	-	535,137,148,	0,535,672,	155875533,155879894,155895543,
NM_012543.2	chr1	+	506,411,212,494,	0,506,917,1129,	96173572,96174920,96176574,96177991,
