# Supplementary material for: Software for Computing and Annotating Genomic Ranges
Source: PLoS Comput Biol. 2013 Aug 8;9(8):e1003118. doi: 10.1371/journal.pcbi.1003118 (PMC3738458; doi:10.1371/journal.pcbi.1003118)
Supplement: Software S2 — The GenomicRanges package. The GenomicRanges package defines general purpose containers for storing genomic ranges as well as more specialized containers for storing alignments against a reference genome. (GZ) [file pcbi.1003118.s002.gz › GenomicRanges/inst/unitTests/test_coverage-methods.R]

make_test_GRanges <- function() {
    new("GRanges",
        seqnames = Rle(factor(c("chr1", "chr2", "chr1", "chr3")), c(1, 3, 2, 4)),
        ranges = IRanges(1:10, width = 10:1, names = head(letters, 10)),
        strand = Rle(strand(c("-", "+", "*", "+", "-")), c(1, 2, 2, 3, 2)),
        seqinfo = Seqinfo(seqnames = paste("chr", 1:3, sep="")),
        elementMetadata = DataFrame(score = 1:10, GC = seq(1, 0, length=10)))
}

make_test_GRangesList <- function() {
    GRangesList(
        a =
        new("GRanges",
            seqnames = Rle(factor(c("chr1", "chr2", "chr1", "chr3")), c(1, 3, 2, 4)),
            ranges = IRanges(1:10, width = 10:1, names = head(letters, 10)),
            strand = Rle(strand(c("-", "+", "*", "+", "-")), c(1, 2, 2, 3, 2)),
            seqinfo = Seqinfo(seqnames = paste("chr", 1:3, sep="")),
            elementMetadata = DataFrame(score = 1:10, GC = seq(1, 0, length=10))),
        b =
        new("GRanges",
            seqnames = Rle(factor(c("chr2", "chr4", "chr5")), c(3, 6, 4)),
            ranges = IRanges(1:13, width = 13:1, names = tail(letters, 13)),
            strand = Rle(strand(c("-", "+", "-")), c(4, 5, 4)),
            seqinfo = Seqinfo(seqnames = paste("chr", c(2L, 4:5), sep="")),
            elementMetadata = DataFrame(score = 1:13, GC = seq(0, 1, length=13))))
}

test_coverage_GRanges <- function() {
    gr <- make_test_GRanges()
    checkIdentical(coverage(gr),
                   RleList("chr1" = Rle(1:3, c(4, 1, 5)),
                           "chr2" = Rle(0:3, c(1, 1, 1, 7)),
                           "chr3" = Rle(0:4, c(6, 1, 1, 1, 1))))
    checkIdentical(coverage(gr, width = c(10, 20, 30)),
                   RleList("chr1" = Rle(1:3, c(4, 1, 5)),
                           "chr2" = Rle(c(0:3, 0L), c(1, 1, 1, 7, 10)),
                           "chr3" = Rle(c(0:4, 0L), c(6, 1, 1, 1, 1, 20))))
    checkIdentical(coverage(gr, weight = list(1L, 10L, 100L)),
                   RleList("chr1" = Rle(1:3, c(4, 1, 5)),
                           "chr2" = Rle(10L * 0:3, c(1, 1, 1, 7)),
                           "chr3" = Rle(100L * 0:4, c(6, 1, 1, 1, 1))))
    checkIdentical(coverage(gr, shift = list(0, 1, 2)),
                   RleList("chr1" = Rle(1:3, c(4, 1, 5)),
                           "chr2" = Rle(0:3, c(2, 1, 1, 7)),
                           "chr3" = Rle(0:4, c(8, 1, 1, 1, 1))))

    ## with circular sequences
    gr <- GRanges(seqnames=c("A", "B"),
                  ranges=IRanges(start=5:6, width=7))
    gr@seqinfo <- Seqinfo(seqnames=c("A", "B"),
                          seqlengths=c(10, NA),
                          isCircular=c(TRUE, FALSE))
    checkIdentical(coverage(gr),
                   RleList(A=Rle(c(1L, 0L, 1L), c(1, 3, 6)),
                           B=Rle(c(0L, 1L), c(5, 7))))
}

test_coverage_GRangesList <- function() {
    grl <- make_test_GRangesList()
    checkIdentical(coverage(grl),
                   RleList("chr1" = Rle(1:3, c(4, 1, 5)),
                           "chr2" = Rle(c(1L, 3L, 5L, 6L, 3L), c(1, 1, 1, 7, 3)),
                           "chr3" = Rle(0:4, c(6, 1, 1, 1, 1)),
                           "chr4" = Rle(0:6, c(3, 1, 1, 1, 1, 1, 5)),
                           "chr5" = Rle(0:4, c(9, 1, 1, 1, 1))))
    checkIdentical(coverage(grl, width = c(10, 20, 30, 40, 50)),
                   RleList("chr1" = Rle(1:3, c(4, 1, 5)),
                           "chr2" = Rle(c(1L, 3L, 5L, 6L, 3L, 0L), c(1, 1, 1, 7, 3, 7)),
                           "chr3" = Rle(c(0:4, 0L), c(6, 1, 1, 1, 1, 20)),
                           "chr4" = Rle(c(0:6, 0L), c(3, 1, 1, 1, 1, 1, 5, 27)),
                           "chr5" = Rle(c(0:4, 0L), c(9, 1, 1, 1, 1, 37))))
    checkIdentical(coverage(grl, weight = list(1L, 10L, 100L, 1000L, 10000L)),
                   RleList("chr1" = Rle(1:3, c(4, 1, 5)),
                           "chr2" = Rle(10L * c(1L, 3L, 5L, 6L, 3L), c(1, 1, 1, 7, 3)),
                           "chr3" = Rle(100L * 0:4, c(6, 1, 1, 1, 1)),
                           "chr4" = Rle(1000L * 0:6, c(3, 1, 1, 1, 1, 1, 5)),
                           "chr5" = Rle(10000L * 0:4, c(9, 1, 1, 1, 1))))
    checkIdentical(coverage(grl, shift = list(0, 1, 2, 3, 4)),
                   RleList("chr1" = Rle(1:3, c(4, 1, 5)),
                           "chr2" = Rle(c(0L, 1L, 3L, 5L, 6L, 3L), c(1, 1, 1, 1, 7, 3)),
                           "chr3" = Rle(0:4, c(8, 1, 1, 1, 1)),
                           "chr4" = Rle(0:6, c(6, 1, 1, 1, 1, 1, 5)),
                           "chr5" = Rle(0:4, c(13, 1, 1, 1, 1))))
}
