# Supplementary material for: Software for Computing and Annotating Genomic Ranges
Source: PLoS Comput Biol. 2013 Aug 8;9(8):e1003118. doi: 10.1371/journal.pcbi.1003118 (PMC3738458; doi:10.1371/journal.pcbi.1003118)
Supplement: Software S2 — The GenomicRanges package. The GenomicRanges package defines general purpose containers for storing genomic ranges as well as more specialized containers for storing alignments against a reference genome. (GZ) [file pcbi.1003118.s002.gz › GenomicRanges/inst/unitTests/test_seqlevels-utils.R]

gr1 <- GRanges(seqnames = c("chr1", "chr2"),
          ranges = IRanges(start=1, width = 3))
gr2 <- GRanges(seqnames = c("chr1", "chr1", "chr2", "chr3", "chr3"),
          ranges = IRanges(start=c(10, 20, 1, 1, 10), width=3))

test_keepSeqlevels <- function()
{
    grl <- GRangesList(GRanges("A", IRanges(1, 1)))
    metadata(grl) <- list(x=1)
    checkIdentical(metadata(grl), metadata(keepSeqlevels(grl, "A"))) 

    grl <- GRangesList(gr1, gr2)
    checkIdentical(3L, length(unlist(keepSeqlevels(grl, "chr1"))))

    gr <- GRanges(seqnames = c("chr1", "chr2"),
                  ranges = IRanges(start=1, width=3))
    checkIdentical(seqlengths(gr)[1], seqlengths(keepSeqlevels(gr, "chr1")))

    galn <- GappedAlignments(names = c("A","B"),
                             seqnames = Rle(c("chr1", "chr2")),
                             pos = as.integer(c(10, 100)),
                             cigar = c("50M", "50M"),
                             strand=strand(c("*", "*")))
    metadata(galn) <- list(x=1)
    checkIdentical(metadata(galn), metadata(keepSeqlevels(galn, "chr1"))) 
}

test_renameSeqlevels <- function()
{
    grl <- GRangesList(GRanges("A", IRanges(1, 1)))
    metadata(grl) <- list(x=1)
    checkIdentical(metadata(grl), metadata(renameSeqlevels(grl, c(A="a"))))

    grl <- GRangesList(gr1, gr2)
    checkIdentical(c("CHR1", "CHR2", "CHR3"), seqlevels(renameSeqlevels(grl, 
        c(chr1="CHR1", chr2="CHR2", chr3="CHR3"))))

    checkException(renameSeqlevels(gr1, c(chr2="chr1")), silent=TRUE)
}

test_renameSeqlevels_reorder <- function()
{
    ## seqlevels are in order chr1, chr2, but map is ordered chr2, chr1
    orig <- setNames(1:2, c("chr1", "chr2"))
    map <- c(chr2="2", chr1="1")
    exp <- setNames(1:2, c("1", "2"))

    si <- Seqinfo(names(orig), unname(orig))
    updt <- GenomicRanges:::.renameSeqlevels(si, map)
    obs <- seqlengths(updt)[c("1", "2")]
    checkIdentical(exp, obs)
} 
