# Supplementary material for: Software for Computing and Annotating Genomic Ranges
Source: PLoS Comput Biol. 2013 Aug 8;9(8):e1003118. doi: 10.1371/journal.pcbi.1003118 (PMC3738458; doi:10.1371/journal.pcbi.1003118)
Supplement: Software S2 — The GenomicRanges package. The GenomicRanges package defines general purpose containers for storing genomic ranges as well as more specialized containers for storing alignments against a reference genome. (GZ) [file pcbi.1003118.s002.gz › GenomicRanges/man/findOverlaps-methods.Rd]

\name{findOverlaps-methods}
\alias{findOverlaps-methods}

\alias{findOverlaps,GenomicRanges,GenomicRanges-method}
\alias{findOverlaps,GRangesList,GenomicRanges-method}
\alias{findOverlaps,GenomicRanges,GRangesList-method}
\alias{findOverlaps,GRangesList,GRangesList-method}
\alias{findOverlaps,RangesList,GenomicRanges-method}
\alias{findOverlaps,RangesList,GRangesList-method}
\alias{findOverlaps,GenomicRanges,RangesList-method}
\alias{findOverlaps,GRangesList,RangesList-method}
\alias{findOverlaps,RangedData,GenomicRanges-method}
\alias{findOverlaps,RangedData,GRangesList-method}
\alias{findOverlaps,GenomicRanges,RangedData-method}
\alias{findOverlaps,GRangesList,RangedData-method}
\alias{findOverlaps,GappedAlignments,Vector-method}
\alias{findOverlaps,Vector,GappedAlignments-method}
\alias{findOverlaps,GappedAlignments,GappedAlignments-method}
\alias{findOverlaps,GappedAlignmentPairs,Vector-method}
\alias{findOverlaps,Vector,GappedAlignmentPairs-method}
\alias{findOverlaps,GAlignmentsList,Vector-method}
\alias{findOverlaps,Vector,GAlignmentsList-method}
\alias{findOverlaps,GAlignmentsList,GAlignmentsList-method}

\alias{countOverlaps,GenomicRanges,Vector-method}
\alias{countOverlaps,Vector,GenomicRanges-method}
\alias{countOverlaps,GenomicRanges,GenomicRanges-method}
\alias{countOverlaps,GRangesList,Vector-method}
\alias{countOverlaps,Vector,GRangesList-method}
\alias{countOverlaps,GRangesList,GRangesList-method}
\alias{countOverlaps,GappedAlignments,Vector-method}
\alias{countOverlaps,Vector,GappedAlignments-method}
\alias{countOverlaps,GappedAlignments,GappedAlignments-method}
\alias{countOverlaps,GappedAlignmentPairs,Vector-method}
\alias{countOverlaps,Vector,GappedAlignmentPairs-method}
\alias{countOverlaps,GAlignmentsList,Vector-method}
\alias{countOverlaps,Vector,GAlignmentsList-method}
\alias{countOverlaps,GAlignmentsList,GAlignmentsList-method}

\alias{overlapsAny,GenomicRanges,GenomicRanges-method}
\alias{overlapsAny,GRangesList,GenomicRanges-method}
\alias{overlapsAny,GenomicRanges,GRangesList-method}
\alias{overlapsAny,GRangesList,GRangesList-method}
\alias{overlapsAny,RangesList,GenomicRanges-method}
\alias{overlapsAny,RangesList,GRangesList-method}
\alias{overlapsAny,GenomicRanges,RangesList-method}
\alias{overlapsAny,GRangesList,RangesList-method}
\alias{overlapsAny,RangedData,GenomicRanges-method}
\alias{overlapsAny,RangedData,GRangesList-method}
\alias{overlapsAny,GenomicRanges,RangedData-method}
\alias{overlapsAny,GRangesList,RangedData-method}
\alias{overlapsAny,GappedAlignments,Vector-method}
\alias{overlapsAny,Vector,GappedAlignments-method}
\alias{overlapsAny,GappedAlignments,GappedAlignments-method}
\alias{overlapsAny,GappedAlignmentPairs,Vector-method}
\alias{overlapsAny,Vector,GappedAlignmentPairs-method}
\alias{overlapsAny,GAlignmentsList,Vector-method}
\alias{overlapsAny,Vector,GAlignmentsList-method}
\alias{overlapsAny,GAlignmentsList,GAlignmentsList-method}

\alias{subsetByOverlaps,GenomicRanges,GenomicRanges-method}
\alias{subsetByOverlaps,GRangesList,GenomicRanges-method}
\alias{subsetByOverlaps,GenomicRanges,GRangesList-method}
\alias{subsetByOverlaps,GRangesList,GRangesList-method}
\alias{subsetByOverlaps,RangesList,GenomicRanges-method}
\alias{subsetByOverlaps,RangesList,GRangesList-method}
\alias{subsetByOverlaps,GenomicRanges,RangesList-method}
\alias{subsetByOverlaps,GRangesList,RangesList-method}
\alias{subsetByOverlaps,RangedData,GenomicRanges-method}
\alias{subsetByOverlaps,RangedData,GRangesList-method}
\alias{subsetByOverlaps,GenomicRanges,RangedData-method}
\alias{subsetByOverlaps,GRangesList,RangedData-method}
\alias{subsetByOverlaps,GappedAlignments,Vector-method}
\alias{subsetByOverlaps,Vector,GappedAlignments-method}
\alias{subsetByOverlaps,GappedAlignments,GappedAlignments-method}
\alias{subsetByOverlaps,GappedAlignmentPairs,Vector-method}
\alias{subsetByOverlaps,Vector,GappedAlignmentPairs-method}
\alias{subsetByOverlaps,GAlignmentsList,Vector-method}
\alias{subsetByOverlaps,Vector,GAlignmentsList-method}
\alias{subsetByOverlaps,GAlignmentsList,GAlignmentsList-method}

\alias{match,GRangesList,GenomicRanges-method}
\alias{match,GenomicRanges,GRangesList-method}
\alias{match,GRangesList,GRangesList-method}
\alias{match,RangesList,GenomicRanges-method}
\alias{match,RangesList,GRangesList-method}
\alias{match,GenomicRanges,RangesList-method}
\alias{match,GRangesList,RangesList-method}
\alias{match,RangedData,GenomicRanges-method}
\alias{match,RangedData,GRangesList-method}
\alias{match,GenomicRanges,RangedData-method}
\alias{match,GRangesList,RangedData-method}
\alias{match,GappedAlignments,Vector-method}
\alias{match,Vector,GappedAlignments-method}
\alias{match,GappedAlignments,GappedAlignments-method}
\alias{match,GappedAlignmentPairs,Vector-method}
\alias{match,Vector,GappedAlignmentPairs-method}
\alias{match,GAlignmentsList,Vector-method}
\alias{match,Vector,GAlignmentsList-method}
\alias{match,GAlignmentsList,GAlignmentsList-method}

\alias{\%in\%,GRangesList,GenomicRanges-method}
\alias{\%in\%,GenomicRanges,GRangesList-method}
\alias{\%in\%,GRangesList,GRangesList-method}
\alias{\%in\%,RangesList,GenomicRanges-method}
\alias{\%in\%,RangesList,GRangesList-method}
\alias{\%in\%,GenomicRanges,RangesList-method}
\alias{\%in\%,GRangesList,RangesList-method}
\alias{\%in\%,RangedData,GenomicRanges-method}
\alias{\%in\%,RangedData,GRangesList-method}
\alias{\%in\%,GenomicRanges,RangedData-method}
\alias{\%in\%,GRangesList,RangedData-method}
\alias{\%in\%,GappedAlignments,Vector-method}
\alias{\%in\%,Vector,GappedAlignments-method}
\alias{\%in\%,GappedAlignments,GappedAlignments-method}
\alias{\%in\%,GappedAlignmentPairs,Vector-method}
\alias{\%in\%,Vector,GappedAlignmentPairs-method}
\alias{\%in\%,GAlignmentsList,Vector-method}
\alias{\%in\%,Vector,GAlignmentsList-method}
\alias{\%in\%,GAlignmentsList,GAlignmentsList-method}

\alias{findMatches,GRangesList,GenomicRanges-method}
\alias{findMatches,GenomicRanges,GRangesList-method}
\alias{findMatches,GRangesList,GRangesList-method}
\alias{findMatches,RangesList,GenomicRanges-method}
\alias{findMatches,RangesList,GRangesList-method}
\alias{findMatches,GenomicRanges,RangesList-method}
\alias{findMatches,GRangesList,RangesList-method}
\alias{findMatches,RangedData,GenomicRanges-method}
\alias{findMatches,RangedData,GRangesList-method}
\alias{findMatches,GenomicRanges,RangedData-method}
\alias{findMatches,GRangesList,RangedData-method}
\alias{findMatches,GappedAlignments,Vector-method}
\alias{findMatches,Vector,GappedAlignments-method}
\alias{findMatches,GappedAlignments,GappedAlignments-method}
\alias{findMatches,GappedAlignmentPairs,Vector-method}
\alias{findMatches,Vector,GappedAlignmentPairs-method}
\alias{findMatches,GAlignmentsList,Vector-method}
\alias{findMatches,Vector,GAlignmentsList-method}
\alias{findMatches,GAlignmentsList,GAlignmentsList-method}

\alias{countMatches,GRangesList,GenomicRanges-method}
\alias{countMatches,GenomicRanges,GRangesList-method}
\alias{countMatches,GRangesList,GRangesList-method}
\alias{countMatches,RangesList,GenomicRanges-method}
\alias{countMatches,RangesList,GRangesList-method}
\alias{countMatches,GenomicRanges,RangesList-method}
\alias{countMatches,GRangesList,RangesList-method}
\alias{countMatches,RangedData,GenomicRanges-method}
\alias{countMatches,RangedData,GRangesList-method}
\alias{countMatches,GenomicRanges,RangedData-method}
\alias{countMatches,GRangesList,RangedData-method}
\alias{countMatches,GappedAlignments,Vector-method}
\alias{countMatches,Vector,GappedAlignments-method}
\alias{countMatches,GappedAlignments,GappedAlignments-method}
\alias{countMatches,GappedAlignmentPairs,Vector-method}
\alias{countMatches,Vector,GappedAlignmentPairs-method}
\alias{countMatches,GAlignmentsList,Vector-method}
\alias{countMatches,Vector,GAlignmentsList-method}
\alias{countMatches,GAlignmentsList,GAlignmentsList-method}


\title{Finding overlapping genomic ranges}

\description{
  Finds interval overlaps between a \link{GRanges}, \link{GRangesList},
  \link{GappedAlignments}, \link{GAlignmentsList}, or \link{GappedAlignmentPairs} 
  object, and another object containing ranges.
}

\usage{
\S4method{findOverlaps}{GenomicRanges,GenomicRanges}(query, subject,
    maxgap = 0L, minoverlap = 1L,
    type = c("any", "start", "end", "within", "equal"),
    select = c("all", "first", "last", "arbitrary"),
    ignore.strand = FALSE)
\S4method{countOverlaps}{GenomicRanges,GenomicRanges}(query, subject,
    maxgap = 0L, minoverlap = 1L,
    type = c("any", "start", "end", "within", "equal"), 
    ignore.strand = FALSE)
\S4method{overlapsAny}{GenomicRanges,GenomicRanges}(query, subject,
    maxgap = 0L, minoverlap = 1L,
    type = c("any", "start", "end", "within", "equal"), 
    ignore.strand = FALSE)
\S4method{subsetByOverlaps}{GenomicRanges,GenomicRanges}(query, subject,
    maxgap = 0L, minoverlap = 1L,
    type = c("any", "start", "end", "within", "equal"),
    ignore.strand = FALSE)
}

\arguments{
  \item{query, subject}{
    A \link{GRanges}, \link{GRangesList}, \link{GappedAlignments},
    \link{GAlignmentsList}, or \link{GappedAlignmentPairs} object. 
    \link[IRanges]{RangesList} and \link[IRanges]{RangedData} are 
    also accepted for one of \code{query} or \code{subject}.
  }
  \item{maxgap, minoverlap, type, select}{
    See \code{\link[IRanges]{findOverlaps}} in the IRanges package for
    a description of these arguments.
  }
  \item{ignore.strand}{
    When set to \code{TRUE}, the strand information is ignored in the
    overlap calculations.
  }
}

\details{
  When the query and the subject are \link{GRanges} or
  \link{GRangesList} objects, \code{findOverlaps} uses the triplet
  (sequence name, range, strand) to determine which features (see
  paragraph below for the definition of feature) from the \code{query}
  overlap which features in the \code{subject}, where a strand value
  of \code{"*"} is treated as occurring on both the \code{"+"} and
  \code{"-"} strand.
  An overlap is recorded when a feature in the \code{query} and a feature
  in the \code{subject} have the same sequence name, have a compatible
  pairing of strands (e.g. \code{"+"}/\code{"+"}, \code{"-"}/\code{"-"},
  \code{"*"}/\code{"+"}, \code{"*"}/\code{"-"}, etc.), and satisfy the
  interval overlap requirements. Strand is taken as \code{"*"}
  for \code{RangedData} and \code{RangesList}.

  In the context of \code{findOverlaps}, a feature is a collection of
  ranges that are treated as a single entity. For \link{GRanges} objects,
  a feature is a single range; while for \link{GRangesList} objects,
  a feature is a list element containing a set of ranges. In the results,
  the features are referred to by number, which run from 1 to
  \code{length(query)}/\code{length(subject)}.

  When the query or the subject (or both) is a \link{GappedAlignments}
  object, it is first turned into a \link{GRangesList} object (with
  \code{as( , "GRangesList")}) and then the rules described previously
  apply. \link{GAlignmentsList} objects are coerced to \link{GappedAlignments}
  then to a \link{GRangesList}. Feature indices are mapped back to the 
  original \link{GAlignmentsList} list elements.

  When the query is a \link{GappedAlignmentPairs} object, it is first
  turned into a \link{GRangesList} object (with \code{as( , "GRangesList")})
  and then the rules described previously apply.
}

\value{
  For \code{findOverlaps} either a \link[IRanges]{Hits} object when
  \code{select = "all"} or an integer vector otherwise. 

  For \code{countOverlaps} an integer vector containing the tabulated
  query overlap hits.

  For \code{overlapsAny} a logical vector of length equal to the number of
  ranges in \code{query} indicating those that overlap any of the ranges
  in \code{subject}.

  For \code{subsetByOverlaps} an object of the same class as \code{query}
  containing the subset that overlapped at least one entity in \code{subject}.

  For \code{RangedData} and \code{RangesList}, with the exception of
  \code{subsetByOverlaps}, the results align to the unlisted
  form of the object. This turns out to be fairly convenient for
  \code{RangedData} (not so much for \code{RangesList}, but something
  has to give).
}

\author{P. Aboyoun, S. Falcon, M. Lawrence, N. Gopalakrishnan and H. Pages}

\seealso{
  \itemize{
    \item \code{\link[IRanges]{findOverlaps}}.
    \item \link[IRanges]{Hits-class}.
    \item \link{GRanges-class}.
    \item \link{GRangesList-class}.
    \item \link{GappedAlignments-class}.
    \item \link{GAlignmentsList-class}.
    \item \link{GappedAlignmentPairs-class}.
  }
}

\examples{
## ---------------------------------------------------------------------
## WITH GRanges AND/OR GRangesList OBJECTS
## ---------------------------------------------------------------------

## GRanges object:
gr <-
  GRanges(seqnames =
          Rle(c("chr1", "chr2", "chr1", "chr3"), c(1, 3, 2, 4)),
          ranges =
          IRanges(1:10, width = 10:1, names = head(letters,10)),
          strand =
          Rle(strand(c("-", "+", "*", "+", "-")),
              c(1, 2, 2, 3, 2)),
          score = 1:10,
          GC = seq(1, 0, length=10))
gr

## GRangesList object:
gr1 <-
  GRanges(seqnames = "chr2", ranges = IRanges(4:3, 6),
          strand = "+", score = 5:4, GC = 0.45)
gr2 <-
  GRanges(seqnames = c("chr1", "chr1"),
          ranges = IRanges(c(7,13), width = 3),
          strand = c("+", "-"), score = 3:4, GC = c(0.3, 0.5))
gr3 <-
  GRanges(seqnames = c("chr1", "chr2"),
          ranges = IRanges(c(1, 4), c(3, 9)),
          strand = c("-", "-"), score = c(6L, 2L), GC = c(0.4, 0.1))
grl <- GRangesList("gr1" = gr1, "gr2" = gr2, "gr3" = gr3)

## Overlapping two GRanges objects:
table(!is.na(findOverlaps(gr, gr1, select="arbitrary")))
countOverlaps(gr, gr1)
findOverlaps(gr, gr1)
subsetByOverlaps(gr, gr1)

countOverlaps(gr, gr1, type = "start")
findOverlaps(gr, gr1, type = "start")
subsetByOverlaps(gr, gr1, type = "start")

findOverlaps(gr, gr1, select = "first")
findOverlaps(gr, gr1, select = "last")

findOverlaps(gr1, gr)
findOverlaps(gr1, gr, type = "start")
findOverlaps(gr1, gr, type = "within")
findOverlaps(gr1, gr, type = "equal")

## Overlapping a GRanges and a GRangesList object:
table(!is.na(findOverlaps(grl, gr, select="first")))
countOverlaps(grl, gr)
findOverlaps(grl, gr)
subsetByOverlaps(grl, gr)
countOverlaps(grl, gr, type = "start")
findOverlaps(grl, gr, type = "start")
subsetByOverlaps(grl, gr, type = "start")
findOverlaps(grl, gr, select = "first")

## Overlapping two GRangesList objects:
countOverlaps(grl, rev(grl))
findOverlaps(grl, rev(grl))
subsetByOverlaps(grl, rev(grl))

## ---------------------------------------------------------------------
## WITH GappedAlignments AND/OR GAlignmentsList OBJECTS
## ---------------------------------------------------------------------
library(Rsamtools)  # because file ex1.bam is in this package
ex1_file <- system.file("extdata", "ex1.bam", package="Rsamtools")
galn <- readGappedAlignments(ex1_file)

subject <- granges(galn)[1]

## Note the absence of query no. 9 (i.e. 'galn[9]') in this result:
as.matrix(findOverlaps(galn, subject))

## This is because, by default, findOverlaps()/countOverlaps() are
## strand specific:
galn[8:10]
countOverlaps(galn[8:10], subject)
countOverlaps(galn[8:10], subject, ignore.strand=TRUE)

## Count alignments in 'galn' that DO overlap with 'subject' vs those
## that do NOT:
table(overlapsAny(galn, subject))
## Extract those that DO:
subsetByOverlaps(galn, subject)

## GAlignmentsList
galist <- GAlignmentsList(galn[8:10], galn[3000:3002])
gr <- GRanges(c("seq1", "seq1", "seq2"), 
              IRanges(c(15, 18, 1233), width=1),
              strand=c("-", "+", "+"))

countOverlaps(galist, gr)
countOverlaps(galist, gr, ignore.strand=TRUE)
findOverlaps(galist, gr)
findOverlaps(galist, gr, ignore.strand=TRUE)
}

\keyword{methods}
\keyword{utilities}
