# Supplementary material for: Software for Computing and Annotating Genomic Ranges
Source: PLoS Comput Biol. 2013 Aug 8;9(8):e1003118. doi: 10.1371/journal.pcbi.1003118 (PMC3738458; doi:10.1371/journal.pcbi.1003118)
Supplement: Software S2 — The GenomicRanges package. The GenomicRanges package defines general purpose containers for storing genomic ranges as well as more specialized containers for storing alignments against a reference genome. (GZ) [file pcbi.1003118.s002.gz › GenomicRanges/man/inter-range-methods.Rd]

\name{inter-range-methods}

\alias{inter-range-methods}

\alias{reduce,GenomicRanges-method}
\alias{range,GenomicRanges-method}
\alias{gaps,GenomicRanges-method}
\alias{disjoin,GenomicRanges-method}
\alias{isDisjoint,GenomicRanges-method}
\alias{disjointBins,GenomicRanges-method}


\title{Inter range transformations of a GenomicRanges object}

\description{
  See \code{?`\link[IRanges]{intra-range-methods}`} and
  \code{?`\link[IRanges]{inter-range-methods}`} in the IRanges package
  for a quick introduction to intra range and inter range transformations.

  This man page documents inter range transformations of a
  \link{GenomicRanges} object (i.e. of an object that belongs to the
  \link{GenomicRanges} class or one of its subclasses, this includes
  for example \link{GRanges} objects).

  See \code{?`\link[GenomicRanges]{intra-range-methods}`} for
  intra range transformations of a GenomicRanges object.
}

\usage{
\S4method{range}{GenomicRanges}(x, ..., ignore.strand=FALSE, na.rm=FALSE)

\S4method{reduce}{GenomicRanges}(x, drop.empty.ranges=FALSE, min.gapwidth=1L,
        with.mapping=FALSE, with.inframe.attrib=FALSE, ignore.strand=FALSE)

\S4method{gaps}{GenomicRanges}(x, start=1L, end=seqlengths(x))

\S4method{disjoin}{GenomicRanges}(x, ignore.strand=FALSE)

\S4method{isDisjoint}{GenomicRanges}(x, ignore.strand=FALSE)

\S4method{disjointBins}{GenomicRanges}(x, ignore.strand=FALSE)
}

\arguments{
  \item{x}{A \link{GenomicRanges} object.}
  \item{drop.empty.ranges, min.gapwidth, with.mapping, with.inframe.attrib, start, end}{
    See \code{?`\link[IRanges]{inter-range-methods}`} in the IRanges package.
  } 
  \item{ignore.strand}{
    \code{TRUE} or \code{FALSE}. Whether the strand of the input ranges
    should be ignored or not. See details below.
  }
  \item{...}{
    For \code{range}, additional \code{GenomicRanges} objects to consider.
    Ignored otherwise.
  }
  \item{na.rm}{Ignored.}
}

\details{
\code{range} returns an object of the same type as \code{x}
containing range bounds for each distinct (seqname, strand) pairing.
The names (\code{names(x)}) and the metadata columns in \code{x} are dropped.

\code{reduce} returns an object of the same type as \code{x}
containing reduced ranges for each distinct (seqname, strand) pairing.
The names (\code{names(x)}) and the metadata columns in \code{x} are dropped.
See \code{?\link[IRanges]{reduce}} for more information about range
reduction and for a description of the optional arguments.

\code{gaps} returns an object of the same type as \code{x}
containing complemented ranges for each distinct (seqname, strand) pairing.
The names (\code{names(x)}) and the columns in \code{x} are dropped.
For the start and end arguments of this gaps method, it is expected that
the user will supply a named integer vector (where the names correspond to
the appropriate seqlevels). See \code{?\link[IRanges]{gaps}} for more
information about range complements and for a description of the optional
arguments.

\code{disjoin} returns an object of the same type as \code{x}
containing disjoint ranges for each distinct (seqname, strand) pairing.
The names (\code{names(x)}) and the metadata columns in \code{x} are dropped.

\code{isDisjoint} returns a logical value indicating whether the ranges
in \code{x} are disjoint (i.e. non-overlapping).

\code{disjointBins} returns bin indexes for the ranges in \code{x}, such
that ranges in the same bin do not overlap. If \code{ignore.strand=FALSE},
the two features cannot overlap if they are on different strands.
}

\author{H. Pages and P. Aboyoun}

\seealso{
  \itemize{
    \item The \link{GenomicRanges} and \link{GRanges} classes.
    \item The \link[IRanges]{Ranges} class in the IRanges package.
    \item The \link[IRanges]{inter-range-methods} man page in the
          IRanges package.
    \item \link{GenomicRanges-comparison} for comparing and ordering
          genomic ranges.
  }
}

\examples{
gr <- GRanges(
        seqnames=Rle(paste("chr", c(1, 2, 1, 3), sep=""), c(1, 3, 2, 4)),
        ranges=IRanges(1:10, width=10:1, names=letters[1:10]),
        strand=Rle(strand(c("-", "+", "*", "+", "-")), c(1, 2, 2, 3, 2)),
        score=1:10,
        GC=seq(1, 0, length=10)
      )
gr

## ---------------------------------------------------------------------
## range()
## ---------------------------------------------------------------------
range(gr)

# ---------------------------------------------------------------------
## reduce()
## ---------------------------------------------------------------------
reduce(gr)

gr2 <- reduce(gr, with.mapping=TRUE)
mapping <- mcols(gr2)$mapping  # an IntegerList

## Use the mapping from reduced to original ranges to group the original
## ranges by reduced range:
relist(gr[unlist(mapping)], mapping)

## Or use it to split the DataFrame of original metadata columns by
## reduced range:
relist(mcols(gr)[unlist(mapping), ], mapping)  # a SplitDataFrameList

## [For advanced users] Use the mapping to compare the reduced ranges
## with the ranges they originate from:
expanded_gr2 <- rep(gr2, elementLengths(mapping))
reordered_gr <- gr[unlist(mapping)]
codes <- compare(expanded_gr2, reordered_gr)
## All the codes should translate to "d", "e", "g", or "h" (the 4 letters
## indicating that the range on the left contains the range on the right):
alphacodes <- rangeComparisonCodeToLetter(compare(expanded_gr2, reordered_gr))
stopifnot(all(alphacodes \%in\% c("d", "e", "g", "h")))

## On a big GRanges object with a lot of seqlevels:
mcols(gr) <- NULL
biggr <- c(gr, GRanges("chr1", IRanges(c(4, 1), c(5, 2)), strand="+"))
seqlevels(biggr) <- paste0("chr", 1:2000)
biggr <- rep(biggr, 25000)
set.seed(33)
seqnames(biggr) <- sample(factor(seqlevels(biggr), levels=seqlevels(biggr)),
                          length(biggr), replace=TRUE)

biggr2 <- reduce(biggr, with.mapping=TRUE)
mapping <- mcols(biggr2)$mapping
expanded_biggr2 <- rep(biggr2, elementLengths(mapping))
reordered_biggr <- biggr[unlist(mapping)]
codes <- compare(expanded_biggr2, reordered_biggr)
alphacodes <- rangeComparisonCodeToLetter(compare(expanded_biggr2,
                                                  reordered_biggr))
stopifnot(all(alphacodes \%in\% c("d", "e", "g", "h")))
table(alphacodes)

## ---------------------------------------------------------------------
## gaps()
## ---------------------------------------------------------------------
gaps(gr, start = 1, end = 10)

## ---------------------------------------------------------------------
## disjoin(), isDisjoint(), disjointBins()
## ---------------------------------------------------------------------
disjoin(gr)
isDisjoint(gr)
stopifnot(isDisjoint(disjoin(gr)))
disjointBins(gr)
stopifnot(all(sapply(split(gr, disjointBins(gr)), isDisjoint)))
}
 
\keyword{utilities}
