# Supplementary material for: Software for Computing and Annotating Genomic Ranges
Source: PLoS Comput Biol. 2013 Aug 8;9(8):e1003118. doi: 10.1371/journal.pcbi.1003118 (PMC3738458; doi:10.1371/journal.pcbi.1003118)
Supplement: Software S2 — The GenomicRanges package. The GenomicRanges package defines general purpose containers for storing genomic ranges as well as more specialized containers for storing alignments against a reference genome. (GZ) [file pcbi.1003118.s002.gz › GenomicRanges/man/strand-utils.Rd]

\name{strand-utils}

\alias{strand-utils}

\alias{strand,missing-method}
\alias{strand,character-method}
\alias{strand,factor-method}
\alias{strand,integer-method}
\alias{strand,logical-method}
\alias{strand,Rle-method}
\alias{strand,DataTable-method}
\alias{strand<-,DataTable-method}

\title{Strand utilities}

\description{
  Some useful \code{strand} methods.
}

\usage{
\S4method{strand}{missing}(x)
\S4method{strand}{character}(x)
\S4method{strand}{factor}(x)
\S4method{strand}{integer}(x)
\S4method{strand}{logical}(x)
\S4method{strand}{Rle}(x)
\S4method{strand}{DataTable}(x)
\S4method{strand}{DataTable}(x) <- value
}

\arguments{
  \item{x}{The object from which to obtain a strand factor, can be
    missing.}
  \item{value}{Replacement value for the strand.}
}

\details{
  If \code{x} is missing, returns an empty factor with the
  standard levels that any strand factor should have: \code{+},
  \code{-}, and \code{*}.

  If \code{x} is a character vector or factor, it is coerced to a factor
  with the levels listed above.

  If \code{x} is an integer vector, it is coerced to a factor
  with the levels listed above. \code{1} and \code{-1}
  values in \code{x} are mapped to the \code{+} and \code{-}
  levels respectively. \code{NA}s in \code{x} produce \code{NA}s
  in the result.

  If \code{x} is a logical vector, it is coerced to a factor
  with the levels listed above. \code{FALSE} and \code{TRUE}
  values in \code{x} are mapped to the \code{+} and \code{-}
  levels respectively. \code{NA}s in \code{x} produce \code{NA}s
  in the result.

  If \code{x} is a 'logical'-\link[IRanges]{Rle} vector, it is
  transformed with \code{runValue(x) <- strand(runValue(x))}
  and returned.

  If \code{x} inherits from \code{DataTable}, the \code{"strand"}
  column is returned as a factor with the levels listed above. If
  \code{x} has no \code{"strand"} column, this return value is
  populated with \code{NA}s.
}

\author{ Michael Lawrence }

\seealso{
  \code{\link[BiocGenerics]{strand}}
}

\examples{
strand()
strand(c("+", "-", NA, "*"))
strand(c(-1L, 1L, NA, -1L, NA))
strand(c(FALSE, FALSE, TRUE, NA, TRUE, FALSE))
strand(Rle(c(FALSE, FALSE, TRUE, NA, TRUE, FALSE)))
}

\keyword{methods}
