# Supplementary material for: Software for Computing and Annotating Genomic Ranges
Source: PLoS Comput Biol. 2013 Aug 8;9(8):e1003118. doi: 10.1371/journal.pcbi.1003118 (PMC3738458; doi:10.1371/journal.pcbi.1003118)
Supplement: Software S2 — The GenomicRanges package. The GenomicRanges package defines general purpose containers for storing genomic ranges as well as more specialized containers for storing alignments against a reference genome. (GZ) [file pcbi.1003118.s002.gz › GenomicRanges/src/R_init_GenomicRanges.c]

#include "GenomicRanges.h"
#include <R_ext/Rdynload.h>

#define CALLMETHOD_DEF(fun, numArgs) {#fun, (DL_FUNC) &fun, numArgs}

static const R_CallMethodDef callMethods[] = {

/* cigar_utils.c */
	CALLMETHOD_DEF(valid_cigar, 2),
	CALLMETHOD_DEF(split_cigar, 1),
	CALLMETHOD_DEF(cigar_op_table, 1),
	CALLMETHOD_DEF(cigar_to_qwidth, 2),
	CALLMETHOD_DEF(cigar_to_width, 1),
	CALLMETHOD_DEF(cigar_qnarrow, 3),
	CALLMETHOD_DEF(cigar_narrow, 3),
	CALLMETHOD_DEF(cigar_to_IRanges, 4),
	CALLMETHOD_DEF(cigar_to_list_of_IRanges_by_alignment, 6),
	CALLMETHOD_DEF(cigar_to_list_of_IRanges_by_rname, 7),
        CALLMETHOD_DEF(ref_locs_to_query_locs, 4),
        CALLMETHOD_DEF(query_locs_to_ref_locs, 4),

/* transcript_utils.c */
	CALLMETHOD_DEF(transcript_widths, 2),
	CALLMETHOD_DEF(tlocs2rlocs, 5),
	CALLMETHOD_DEF(extract_transcripts, 7),

	{NULL, NULL, 0}
};

void R_init_GenomicRanges(DllInfo *info)
{
	R_registerRoutines(info, NULL, callMethods, NULL, NULL);
	return;
}
