# Supplementary material for: Software for Computing and Annotating Genomic Ranges
Source: PLoS Comput Biol. 2013 Aug 8;9(8):e1003118. doi: 10.1371/journal.pcbi.1003118 (PMC3738458; doi:10.1371/journal.pcbi.1003118)
Supplement: Software S3 — The GenomicFeatures package. The GenomicFeatures package is a set of tools and methods for making and manipulating transcript-centric annotations. (GZ) [file pcbi.1003118.s003.gz]

Archive with 93 entries (80 files):
- GenomicFeatures/DESCRIPTION
- GenomicFeatures/NAMESPACE
- GenomicFeatures/NEWS
- GenomicFeatures/R
- GenomicFeatures/R/Ensembl.utils.R
- GenomicFeatures/R/FeatureDb-class.R
- GenomicFeatures/R/TranscriptDb-class.R
- GenomicFeatures/R/extractTranscriptsFromGenome.R
- GenomicFeatures/R/features.R
- GenomicFeatures/R/getPromoterSeq-methods.R
- GenomicFeatures/R/id2name.R
- GenomicFeatures/R/makeFeatureDbFromUCSC.R
- GenomicFeatures/R/makeTranscriptDb.R
- GenomicFeatures/R/makeTranscriptDbFromBiomart.R
- GenomicFeatures/R/makeTranscriptDbFromGFF.R
- GenomicFeatures/R/makeTranscriptDbFromUCSC.R
- GenomicFeatures/R/makeTxDbPackage.R
- GenomicFeatures/R/regions.R
- GenomicFeatures/R/saveFeatures.R
- GenomicFeatures/R/select-methods.R
- GenomicFeatures/R/seqnames-methods.R
- GenomicFeatures/R/test_GenomicFeatures_package.R
- GenomicFeatures/R/transcripts.R
- GenomicFeatures/R/transcriptsBy.R
- GenomicFeatures/R/transcriptsByOverlaps.R
- GenomicFeatures/R/utils.R
- GenomicFeatures/TODO
- GenomicFeatures/inst
- GenomicFeatures/inst/doc
- GenomicFeatures/inst/doc/GenomicFeatures.R
- GenomicFeatures/inst/doc/GenomicFeatures.Rnw
- GenomicFeatures/inst/doc/GenomicFeatures.pdf
- GenomicFeatures/inst/extdata
- GenomicFeatures/inst/extdata/Aedes_aegypti.partial.gtf
- GenomicFeatures/inst/extdata/Biomart_Ensembl_sample.sqlite
- GenomicFeatures/inst/extdata/FeatureDb.sqlite
- GenomicFeatures/inst/extdata/TESTFLYGFF3.sqlite
- GenomicFeatures/inst/extdata/TESTGFF.sqlite
- GenomicFeatures/inst/extdata/TESTGTF.sqlite
- GenomicFeatures/inst/extdata/UCSC_knownGene_sample.rda
- GenomicFeatures/inst/extdata/UCSC_knownGene_sample.sqlite
- GenomicFeatures/inst/extdata/UCSC_knownToLocusLink_sample.rda
- GenomicFeatures/inst/extdata/a.gff3
- GenomicFeatures/inst/extdata/cD.exByEdge-SG-Vig.Rda
- GenomicFeatures/inst/extdata/cD.exsByGenes-SG-Vig.Rda
- GenomicFeatures/inst/extdata/dmel-1000-r5.11.filtered.gff
- GenomicFeatures/inst/extdata/events.Rda
- GenomicFeatures/inst/script
- GenomicFeatures/inst/script/makeTxDbs.R
- GenomicFeatures/inst/script/maketRNAFDb.R
- GenomicFeatures/inst/txdb-template
- GenomicFeatures/inst/txdb-template/DESCRIPTION
- GenomicFeatures/inst/txdb-template/NAMESPACE
- GenomicFeatures/inst/txdb-template/R
- GenomicFeatures/inst/txdb-template/R/zzz.R
- GenomicFeatures/inst/txdb-template/inst
- GenomicFeatures/inst/txdb-template/inst/extdata
- GenomicFeatures/inst/txdb-template/man
- GenomicFeatures/inst/txdb-template/man/package.Rd
- GenomicFeatures/inst/unitTests
- GenomicFeatures/inst/unitTests/test_getPromoterSeq-methods.R
- GenomicFeatures/inst/unitTests/test_makeIdsForUniqueDataFrameRows.R
- GenomicFeatures/inst/unitTests/test_makeTranscriptDb.R
- GenomicFeatures/inst/unitTests/test_makeTranscriptDbFromBiomart.R
- GenomicFeatures/inst/unitTests/test_makeTranscriptDbFromGFF.R
- GenomicFeatures/inst/unitTests/test_makeTranscriptDbFromUCSC.R
- GenomicFeatures/inst/unitTests/test_select-methods.R
- GenomicFeatures/inst/unitTests/test_transcripts.R
- GenomicFeatures/inst/unitTests/test_transcriptsBy.R
- GenomicFeatures/inst/unitTests/test_transcriptsByOverlaps.R
- GenomicFeatures/man
- GenomicFeatures/man/DEFAULT_CIRC_SEQS.Rd
- GenomicFeatures/man/FeatureDb-class.Rd
- GenomicFeatures/man/TranscriptDb-class.Rd
- GenomicFeatures/man/as-format-methods.Rd
- GenomicFeatures/man/extractTranscriptsFromGenome.Rd
- GenomicFeatures/man/features.Rd
- GenomicFeatures/man/getPromoterSeq-methods.Rd
- GenomicFeatures/man/id2name.Rd
- GenomicFeatures/man/makeFeatureDbFromUCSC.Rd
- GenomicFeatures/man/makeTranscriptDb.Rd
- GenomicFeatures/man/makeTranscriptDbFromBiomart.Rd
- GenomicFeatures/man/makeTranscriptDbFromGFF.Rd
- GenomicFeatures/man/makeTranscriptDbFromUCSC.Rd
- GenomicFeatures/man/makeTxDbPackage.Rd
- GenomicFeatures/man/regions.Rd
- GenomicFeatures/man/saveFeatures.Rd
- GenomicFeatures/man/select-methods.Rd
- GenomicFeatures/man/transcripts.Rd
- GenomicFeatures/man/transcriptsBy.Rd
- GenomicFeatures/man/transcriptsByOverlaps.Rd
- GenomicFeatures/tests
- GenomicFeatures/tests/GenomicFeatures_unit_tests.R
