# Supplementary material for: Software for Computing and Annotating Genomic Ranges
Source: PLoS Comput Biol. 2013 Aug 8;9(8):e1003118. doi: 10.1371/journal.pcbi.1003118 (PMC3738458; doi:10.1371/journal.pcbi.1003118)
Supplement: Software S3 — The GenomicFeatures package. The GenomicFeatures package is a set of tools and methods for making and manipulating transcript-centric annotations. (GZ) [file pcbi.1003118.s003.gz › GenomicFeatures/NAMESPACE]

import(methods)

importFrom(utils, download.file, installed.packages, read.table)

import(BiocGenerics)
import(IRanges)
import(GenomicRanges)

importMethodsFrom(DBI, dbCommit, dbConnect,
                  dbDisconnect, dbExistsTable, dbGetQuery,
                  dbReadTable, dbWriteTable, dbListTables, dbListFields)

importFrom(RSQLite, SQLite, sqliteCopyDatabase, SQLITE_RO, sqliteQuickSQL)
importMethodsFrom(RSQLite, dbBeginTransaction, dbGetPreparedQuery)

importFrom(RCurl, getURL)

importFrom(Biobase, createPackage)

importClassesFrom(Biostrings, DNAString, DNAStringSet, MaskedDNAString)
importFrom(Biostrings, "masks<-")

importFrom(biomaRt, getBM, listAttributes, listDatasets, listMarts,
           useDataset, useMart)

importFrom(rtracklayer, browserSession, ucscTableQuery,
           tableNames, getTable, trackNames, ucscSchema, asBED, asGFF, import)

importFrom(AnnotationDbi, loadDb, saveDb)

exportClasses(TranscriptDb, FeatureDb)

export(
  loadFeatures,
  transcripts_deprecated,
  exons_deprecated,
  introns_deprecated,
  DEFAULT_CIRC_SEQS,
  makeTranscriptDb,
  supportedUCSCtables,
  supportedUCSCFeatureDbTracks,
  supportedUCSCFeatureDbTables,
  UCSCFeatureDbTableSchema,
  getChromInfoFromUCSC,
  makeTranscriptDbFromUCSC,
  getChromInfoFromBiomart,
  makeTranscriptDbFromBiomart,
  makeTranscriptDbFromGFF,
  transcripts,
  exons,
  cds,
  microRNAs,
  tRNAs,
  transcriptsByOverlaps,
  exonsByOverlaps,
  cdsByOverlaps,
  id2name,
  transcriptsBy,
  exonsBy,
  cdsBy,
  intronsByTranscript,
  fiveUTRsByTranscript,
  threeUTRsByTranscript,
  transcriptWidths,
  transcriptLocs2refLocs,
  extractTranscripts,
  extractTranscriptsFromGenome,
  sortExonsByRank,
  makeFeatureDbFromUCSC,
  makeTxDbPackage,
  makeTxDbPackageFromUCSC,
  makeTxDbPackageFromBiomart,
  makeFDbPackageFromUCSC,	
  features,
  supportedMiRBaseBuildValues,
  getPromoterSeq
)

exportMethods(
  saveFeatures,
  metadata,
  show,
  as.list,
  seqinfo, "seqinfo<-",
  transcripts,
  exons,
  cds,
  promoters,
  microRNAs,
  tRNAs,
  transcriptsByOverlaps,
  exonsByOverlaps,
  cdsByOverlaps,
  transcriptsBy,
  exonsBy,
  cdsBy,
  intronsByTranscript,
  fiveUTRsByTranscript,
  threeUTRsByTranscript,
  isActiveSeq,
  "isActiveSeq<-",
  asBED, asGFF,
  determineDefaultSeqnameStyle,
  findSpliceOverlaps,
  getPromoterSeq
)
