# Supplementary material for: Software for Computing and Annotating Genomic Ranges
Source: PLoS Comput Biol. 2013 Aug 8;9(8):e1003118. doi: 10.1371/journal.pcbi.1003118 (PMC3738458; doi:10.1371/journal.pcbi.1003118)
Supplement: Software S3 — The GenomicFeatures package. The GenomicFeatures package is a set of tools and methods for making and manipulating transcript-centric annotations. (GZ) [file pcbi.1003118.s003.gz › GenomicFeatures/R/id2name.R]

### =========================================================================
### Map internal ids to external names for a given feature type.
### -------------------------------------------------------------------------


id2name <- function(txdb, feature.type=c("tx", "exon", "cds"))
{
    if(!is(txdb,"TranscriptDb"))
        stop("'txdb' must be a TranscriptDb object")
    feature.type <- match.arg(feature.type)
    tablename <- switch(feature.type, tx="transcript", exon="exon", cds="cds")
    what_cols <- paste0(c("_", ""), feature.type, c("_id", "_name"))
    SQL <- paste("SELECT",
                 paste(what_cols, collapse=", "),
                 "FROM", tablename)
    data <- queryAnnotationDb(txdb, SQL)
    ans <- data[[what_cols[2L]]]
    names(ans) <- as.character(data[[what_cols[1L]]])
    ans
}
