# Supplementary material for: Software for Computing and Annotating Genomic Ranges
Source: PLoS Comput Biol. 2013 Aug 8;9(8):e1003118. doi: 10.1371/journal.pcbi.1003118 (PMC3738458; doi:10.1371/journal.pcbi.1003118)
Supplement: Software S3 — The GenomicFeatures package. The GenomicFeatures package is a set of tools and methods for making and manipulating transcript-centric annotations. (GZ) [file pcbi.1003118.s003.gz › GenomicFeatures/R/makeTranscriptDbFromUCSC.R]

### =========================================================================
### makeTranscriptDbFromUCSC()
### -------------------------------------------------------------------------

## take any of the supported genomes at UCSC, remove the version number, 
## and then lookup the supported organism name.
UCSCGenomeToOrganism <- function(genome){
  genome <- gsub("\\d+$","",genome)
  genome2org <- c("hg"="Homo sapiens",
                 "felCat"="Felis catus",
                    "galGal"="Gallus gallus",
                    "panTro"="Pan troglodytes",
                    "bosTau"="Bos taurus",
                    "canFam"="Canis familiaris",
                    "loxAfr"="Loxodonta africana",
                    "fr"="Fugu rubripes",
                    "cavPor"="Cavia porcellus",
                    "equCab"="Equus caballus",
                    "petMar"="Petromyzon marinus",
                    "anoCar"="Anolis carolinensis",
                    "calJac"="Callithrix jacchus",
                    "oryLat"="Oryzias latipes",
                    "mm"="Mus musculus",
                    "monDom"="Monodelphis domestica",
                    "ponAbe"="Pongo abelii",
                    "ailMel"="Ailuropoda melanoleuca",
                    "susScr"="Sus scrofa",
                    "ornAna"="Ornithorhynchus anatinus",
                    "oryCun"="Oryctolagus cuniculus",
                    "rn"="Rattus norvegicus",
                    "rheMac"="Macaca mulatta",
                    "oviAri"="Ovis aries",
                    "gasAcu"="Gasterosteus aculeatus",
                    "tetNig"="Tetraodon nigroviridis",
                    "xenTro"="Xenopus tropicalis",
                    "taeGut"="Taeniopygia guttata",
                    "danRer"="Danio rerio",
                    "ci"="Ciona intestinalis",
                    "braFlo"="Branchiostoma floridae",
                    "strPur"="Strongylocentrotus purpuratus",
                    "apiMel"="Apis mellifera",
                    "anoGam"="Anopheles gambiae",
                    "droAna"="Drosophila ananassae",
                    "droEre"="Drosophila erecta",
                    "droGri"="Drosophila grimshawi",
                    "dm"="Drosophila melanogaster",
                    "droMoj"="Drosophila mojavensis",
                    "droPer"="Drosophila persimilis",
                    "dp"="Drosophila pseudoobscura",
                    "droSec"="Drosophila sechellia",
                    "droSim"="Drosophila simulans",
                    "droVir"="Drosophila virilis",
                    "droYak"="Drosophila yakuba",
                    "caePb"="Caenorhabditis brenneri",
                    "cb"="Caenorhabditis briggsae",
                    "ce"="Caenorhabditis elegans",
                    "caeJap"="Caenorhabditis japonica",
                    "caeRem"="Caenorhabditis remanei",
                    "priPac"="Pristionchus pacificus",
                    "aplCal"="Aplysia californica",
                    "sacCer"="Saccharomyces cerevisiae",
                    "papAnu"="Papio anubis",
                    "vicPac"= "Vicugna pacos",
                    "dasNov"= "Dasypus novemcinctus",
                    "otoGar"= "Otolemur garnettii",
                    "papHam"= "Papio hamadryas",
                    "papAnu"= "Papio anubis",
                    "turTru"= "Tursiops truncatus",
                    "nomLeu"= "Nomascus leucogenys",
                    "gorGor"= "Gorilla gorilla",
                    "eriEur"= "Erinaceus europaeus",
                    "dipOrd"= "Dipodomys ordii",
                    "triMan"= "Trichechus manatus",
                    "pteVam"= "Pteropus vampyrus",
                    "myoLuc"= "Myotis lucifugus",
                    "micMur"= "Microcebus murinus",
                    "hetGla"= "Heterocephalus glaber",
                    "ochPri"= "Ochotona princeps",
                    "proCap"= "Procavia capensis",
                    "sorAra"= "Sorex  araneus",
                    "choHof"= "Choloepus hoffmanni",
                    "speTri"= "Spermophilus tridecemlineatus",
                    "saiBol"= "Saimiri sciureus",
                    "sorAra"= "Sorex araneus",
                    "sarHar"= "Sarcophilus harrisii",
                    "echTel"= "Echinops telfairi",
                    "tupBel"= "Tupaia belangeri",
                    "macEug"= "Macropus eugenii",
                    "cerSim"= "Ceratotherium simum",
                    "gadMor"= "Gadus morhua",
                    "melUnd"= "Melopsittacus undulatus",
                    "latCha"= "Latimeria chalumnae",
                    "geoFor"= "Geospiza fortis",
                    "oreNil"= "Oreochromis niloticus",
                    "chrPic"= "Chrysemys picta",
                    "melGal"= "Meleagris gallopavo"                  
                  )
  genome2org[genome]
}

### makeTranscriptDbFromUCSC() expects a UCSC transcript table to have at
### least the following columns:
.UCSC_TXCOL2CLASS <- c(
    name="character",
    chrom="factor",
    strand="factor",
    txStart="integer",
    txEnd="integer",
    cdsStart="integer",
    cdsEnd="integer",
    exonCount="integer",
    exonStarts="character",
    exonEnds="character"
)
### Note that, from a strictly technical point of view, the 'name' and
### 'exonCount' cols are not required and .makeTranscriptDbFromUCSCTxTable()
### could easily be modified to accept tables where they are missing.

### Lookup between UCSC transcript tables and their associated track.
### All the tables/tracks listed here belong to the "Genes and Gene
### Prediction" group of tracks. On Aug 13 2010, makeTranscriptDbFromUCSC()
### was successfully tested by hand on all of them with genome="hg18" (except
### for "sgdGene" that was tested with genome="sacCer2").
### Note that the "acembly" table contains more than 250000 transcripts!
.SUPPORTED_UCSC_TABLES <- c(
  ## tablename (unique key)    track             subtrack
  "knownGene",                 "UCSC Genes",     NA,
  "knownGeneOld3",             "Old UCSC Genes", NA,
  "wgEncodeGencodeManualV3",   "Gencode Genes",  "Genecode Manual",
  "wgEncodeGencodeAutoV3",     "Gencode Genes",  "Genecode Auto",
  "wgEncodeGencodePolyaV3",    "Gencode Genes",  "Genecode PolyA",
  "ccdsGene",                  "CCDS",           NA,
  "refGene",                   "RefSeq Genes",   NA,
  "xenoRefGene",               "Other RefSeq",   NA,
  "vegaGene",                  "Vega Genes",     "Vega Protein Genes",
  "vegaPseudoGene",            "Vega Genes",     "Vega Pseudogenes",
  "ensGene",                   "Ensembl Genes",  NA,
  "acembly",                   "AceView Genes",  NA,
  "sibGene",                   "SIB Genes",      NA,
  "nscanPasaGene",             "N-SCAN",         "N-SCAN PASA-EST",
  "nscanGene",                 "N-SCAN",         "N-SCAN",
  "sgdGene",                   "SGD Genes",      NA,
  "sgpGene",                   "SGP Genes",      NA,
  "geneid",                    "Geneid Genes",   NA,
  "genscan",                   "Genscan Genes",  NA,
  "exoniphy",                  "Exoniphy",       NA,
  "augustusHints",             "Augustus",       "Augustus Hints",
  "augustusXRA",               "Augustus",       "Augustus De Novo",
  "augustusAbinitio",          "Augustus",       "Augustus Ab Initio",
  "acescan",                   "ACEScan",        NA,
  "lincRNAsTranscripts",       "lincRNAsTranscripts",       NA
)

supportedUCSCtables <- function()
{
    mat <- matrix(.SUPPORTED_UCSC_TABLES, ncol=3, byrow=TRUE)
    colnames(mat) <- c("tablename", "track", "subtrack")
    data.frame(track=mat[ , "track"], subtrack=mat[ , "subtrack"],
               row.names=mat[ , "tablename"],
               stringsAsFactors=FALSE)
}

### The table names above (unique key) must be used to name the top-level
### elements of the list below. If no suitable tx_name-to-gene_id mapping is
### available in the UCSC database for a supported table, then there is no
### entry in the list below for this table and makeTranscriptDbFromUCSC()
### will leave the gene table empty.
.UCSC_TXNAME2GENEID_MAPDEFS <- list(
    knownGene=list(
        L2Rchain=list(
            c(tablename="knownToLocusLink",
              Lcolname="name",
              Rcolname="value")
        ),
        gene_id_type="Entrez Gene ID"
    ),
    wgEncodeGencodeManualV3=list(
        L2Rchain=list(
            c(tablename="wgEncodeGencodeClassesV3",
              Lcolname="name",
              Rcolname="geneId")
        ),
        gene_id_type="HAVANA Pseudogene ID"
    ),
    wgEncodeGencodeAutoV3=list(
        L2Rchain=list(
            c(tablename="wgEncodeGencodeClassesV3",
              Lcolname="name",
              Rcolname="geneId")
        ),
        gene_id_type="HAVANA Pseudogene ID"
    ),
    wgEncodeGencodePolyaV3=list(
        L2Rchain=list(
            c(tablename="wgEncodeGencodeClassesV3",
              Lcolname="name",
              Rcolname="geneId")
        ),
        gene_id_type="HAVANA Pseudogene ID"
    ),
    refGene=list(
        L2Rchain=list(
            c(tablename="refLink",
              Lcolname="mrnaAcc",
              Rcolname="locusLinkId")
        ),
        gene_id_type="Entrez Gene ID"
    ),
    vegaGene=list(
        L2Rchain=list(
            c(tablename="vegaGtp",
              Lcolname="transcript",
              Rcolname="gene")
        ),
        gene_id_type="HAVANA Pseudogene ID"
    ),
    vegaPseudoGene=list(
        L2Rchain=list(
            c(tablename="vegaGtp",
              Lcolname="transcript",
              Rcolname="gene")
        ),
        gene_id_type="HAVANA Pseudogene ID"
    ),
    ## UCSC changed its db schema in September 2011 and the ensGtp table became
    ## unavailable for some genomes (sacCer2, hg18, etc..., apparently for
    ## those assemblies that are not the latest). But the (new?) name2 column
    ## in the ensGene table seems to contain the Ensembl gene ids so the join
    ## with the ensGtp table is not needed anymore.
    #ensGene=list(
    #    L2Rchain=list(
    #        c(tablename="ensGtp",
    #          Lcolname="transcript",
    #          Rcolname="gene")
    #    ),
    #)
    ensGene=c(
        colname="name2",
        gene_id_type="Ensembl gene ID"
    ),
    sgdGene=list(
        L2Rchain=list(
            c(tablename="sgdIsoforms",
              Lcolname="transcript",
              Rcolname="clusterId"),
            c(tablename="sgdCanonical",
              Lcolname="clusterId",
              Rcolname="transcript")
        ),
        gene_id_type="ID of canonical transcript in cluster"
    ),
    lincRNAsTranscripts=c(
        colname="name",
        gene_id_type="Name of gene"
    )                                    
)

.howToGetTxName2GeneIdMapping <- function(tablename)
    .UCSC_TXNAME2GENEID_MAPDEFS[[tablename]]

### The 2 functions below must return a named list with 2 elements:
###   $genes: data.frame with tx_name and gene_id cols;
###   $gene_id_type: single string.
.fetchTxName2GeneIdMappingFromUCSC <- function(session, track,
                                               Ltablename, mapdef)
{
    nlink <- length(mapdef$L2Rchain)
    for (i in seq_len(nlink)) {
        L2Rlink <- mapdef$L2Rchain[[i]]
        tablename <- L2Rlink[["tablename"]]
        Lcolname <- L2Rlink[["Lcolname"]]
        Rcolname <- L2Rlink[["Rcolname"]]
        message("Download the ", tablename, " table ... ", appendLF=FALSE)
        query <- ucscTableQuery(session, track, table=tablename)
        ucsc_table <- getTable(query)
        message("OK")
        if (!all(hasCol(ucsc_table, c(Lcolname, Rcolname))))
            stop("expected cols \"", Lcolname, "\" or/and \"",
                 Rcolname, "\" not found in table ", tablename)
        Lcol <- ucsc_table[[Lcolname]]
        Rcol <- ucsc_table[[Rcolname]]
        if (!is.character(Lcol))
            Lcol <- as.character(Lcol)
        if (!is.character(Rcol))
            Rcol <- as.character(Rcol)
        if (i == 1L) {
            tmp <- data.frame(Lcol=Lcol, Rcol=Rcol)
        } else {
            name2val <- Rcol
            names(name2val) <- Lcol
            tmp <- joinDataFrameWithName2Val(tmp, "Rcol", name2val, "Rcol")
        }
    }
    genes <- data.frame(tx_name=tmp$Lcol, gene_id=tmp$Rcol)
    gene_id_type <- mapdef$gene_id_type
    list(genes=genes, gene_id_type=gene_id_type)
}

.extractTxName2GeneIdMappingFromUCSCTxTable <- function(ucsc_txtable, mapdef)
{
    genes <- data.frame(tx_name=ucsc_txtable[["name"]],
                        gene_id=ucsc_txtable[[mapdef["colname"]]])
    gene_id_type <- mapdef["gene_id_type"]
    list(genes=genes, gene_id_type=gene_id_type)
}


### - - - - - - - - - - - - - - - - - - - - - - - - - - - - - - - - - - - - -
### Extract the 'transcripts' data frame from UCSC table.
###

.extractTranscriptsFromUCSCTxTable <- function(ucsc_txtable)
{
    message("Extract the 'transcripts' data frame ... ",
            appendLF=FALSE)
    tx_id <- seq_len(nrow(ucsc_txtable))
    tx_name <- ucsc_txtable$name
    tx_chrom <- ucsc_txtable$chrom
    tx_strand <- ucsc_txtable$strand
    tx_start <- ucsc_txtable$txStart + 1L
    tx_end <- ucsc_txtable$txEnd
    transcripts <- data.frame(
        tx_id=tx_id,
        tx_name=tx_name,
        tx_chrom=tx_chrom,
        tx_strand=tx_strand,
        tx_start=tx_start,
        tx_end=tx_end
    )
    message("OK")
    transcripts
}


### - - - - - - - - - - - - - - - - - - - - - - - - - - - - - - - - - - - - -
### Extract the 'splicings' data frame from UCSC table.
###

### Returns a named list with 2 elements. Each element is itself a list of
### integer vectors with no NAs. The 2 elements have the same "shape".
.extractExonLocsFromUCSCTxTable <- function(ucsc_txtable, check.exonCount=FALSE)
{ 
    exon_count <- ucsc_txtable$exonCount
    if (is.null(exon_count) && check.exonCount)
        stop("UCSC data anomaly: 'ucsc_txtable' has no \"exonCount\" column")
    exon_start <- strsplitAsListOfIntegerVectors(ucsc_txtable$exonStarts)
    exon_end <- strsplitAsListOfIntegerVectors(ucsc_txtable$exonEnds)
    if (is.null(exon_count)) {
        if (!identical(elementLengths(exon_start),
                       elementLengths(exon_end)))
            stop("UCSC data anomaly: shape of 'ucsc_txtable$exonStarts' ",
                 "and 'ucsc_txtable$exonEnds' differ")
    } else {
        if (!identical(elementLengths(exon_start), exon_count))
            stop("UCSC data anomaly: 'ucsc_txtable$exonStarts' ",
                 "inconsistent with 'ucsc_txtable$exonCount'")
        if (!identical(elementLengths(exon_end), exon_count))
            stop("UCSC data anomaly: 'ucsc_txtable$exonEnds' ",
                 "inconsistent with 'ucsc_txtable$exonCount'")
    }
    list(start=exon_start, end=exon_end)
}

### 'cdsStart0', 'cdsEnd1': single integers (resp. 0-based and 1-based).
### 'exon_start0', 'exon_end1': integer vectors of equal lengths (resp.
### 0-based and 1-based) and with no NAs.
### Returns a list with 2 elements, each of them being an integer vector of
### the same length as 'exon_start0' (or 'exon_end1') that may contain NAs.
### Notes (using genome="hg18"):
###   (1) In refGene table, transcript NM_001146685: cds cumulative length is
###       not a multiple of 3:
###                 name chrom strand txStart   txEnd cdsStart  cdsEnd
###         NM_001146685  chr1      + 1351370 1353029  1351370 1353029
###         exonCount       exonStarts         exonEnds id   name2
###                 2 1351370,1352796, 1351628,1353029,  0 TMEM88B     
###         cdsStartStat cdsEndStat exonFrames
###                 cmpl     incmpl       0,0,
###       --> cds lengths: 1351628 - 1351370 -> 258
###                        1353029 - 1352796 -> 233
###       --> cds cum length: 491
###       Note that the cds end is marked as "incomplete" (see the cdsEndStat
###       col) which, according to UCSC, means that "the CDS is NOT completely
###       contained in the alignment at this end". See this post on the Genome
###       mailing list for more information:
###       https://lists.soe.ucsc.edu/pipermail/genome/2005-December/009184.html
###       Note that the post is about the Gencode Genes. Is it reasonable to
###       assume that this applies to RefSeq Genes too?
###   (2) Same thing in ensGene table, transcript ENST00000371841.
###   (3) All transcripts in the knownGene and ccdsGene tables have a cds
###       cumulative length that is a multiple of 3 (the former doesn't even
###       have the cdsStartStat/cdsStartEnd columns). For hg19 ccdsGene, this
###       is not true anymore :-/
### TODO: Investigate (1) and (2).
.extractUCSCCdsStartEnd <- function(cdsStart0, cdsEnd1,
                                    exon_start0, exon_end1, tx_name)
{
    cds_start0 <- cds_end1 <- integer(length(exon_start0))
    cds_start0[] <- NA_integer_
    cds_end1[] <- NA_integer_
    if (cdsStart0 >= cdsEnd1)
        return(list(cds_start0, cds_end1))
    first_exon_with_cds <- which(exon_start0 <= cdsStart0
                                 & cdsStart0 < exon_end1)
    if (length(first_exon_with_cds) != 1L)
        stop("UCSC data ambiguity in transcript ", tx_name,
             ": cannot determine first exon with cds ('cdsStart' ",
             "falls in 0 or more than 1 exon)")
    last_exon_with_cds <- which(exon_start0 < cdsEnd1
                                & cdsEnd1 <= exon_end1)
    if (length(last_exon_with_cds) != 1L)
        stop("UCSC data ambiguity in transcript ", tx_name,
             ": cannot determine last exon with cds ('cdsEnd' ",
             "falls in 0 or more than 1 exon)")
    if (last_exon_with_cds < first_exon_with_cds)
        stop("UCSC data anomaly in transcript ", tx_name,
             ": last exon with cds occurs before first exon with cds")
    exons_with_cds <- first_exon_with_cds:last_exon_with_cds
    cds_start0[exons_with_cds] <- exon_start0[exons_with_cds]
    cds_end1[exons_with_cds] <- exon_end1[exons_with_cds]
    cds_start0[first_exon_with_cds] <- cdsStart0
    cds_end1[last_exon_with_cds] <- cdsEnd1
    if (sum(cds_end1 - cds_start0, na.rm=TRUE) %% 3L != 0L)
        warning("UCSC data anomaly in transcript ", tx_name,
                ": the cds cumulative length is not a multiple of 3")
    list(cds_start0, cds_end1)
}

### 'exon_locs' must be the list of 2 lists returned by
### .extractExonLocsFromUCSCTxTable().
### Returns a named list with 2 elements. Each element is itself a list of
### integer vectors with eventually NAs. The 2 elements have the same
### "shape" as the elements in 'exon_locs' and the NAs occur at the same
### places in the 2 elements.
.extractCdsLocsFromUCSCTxTable <- function(ucsc_txtable, exon_locs)
{
    cdsStart <- ucsc_txtable$cdsStart
    cdsEnd <- ucsc_txtable$cdsEnd
    cds_start <- cds_end <- vector(mode="list", length=nrow(ucsc_txtable))
    for (i in seq_len(nrow(ucsc_txtable))) {
        startend <- .extractUCSCCdsStartEnd(cdsStart[i], cdsEnd[i],
                                            exon_locs$start[[i]],
                                            exon_locs$end[[i]],
                                            ucsc_txtable$name[i])
        cds_start[[i]] <- startend[[1L]]
        cds_end[[i]] <- startend[[2L]]
    }
    list(start=cds_start, end=cds_end)
}

.extractSplicingsFromUCSCTxTable <- function(ucsc_txtable, transcripts_tx_id)
{
    message("Extract the 'splicings' data frame ... ",
            appendLF=FALSE)
    exon_count <- ucsc_txtable$exonCount
    splicings_tx_id <- rep.int(transcripts_tx_id, exon_count)
    if (length(exon_count) == 0L) {
        exon_rank <- exon_start <- exon_end <-
            cds_start <- cds_end <- integer(0)
    } else {
        if (min(exon_count) <= 0L)
            stop("UCSC data anomaly: 'ucsc_txtable$exonCount' contains ",
                 "non-positive values")
        exon_rank <- makeExonRankCol(exon_count, ucsc_txtable$strand)
        exon_locs <- .extractExonLocsFromUCSCTxTable(ucsc_txtable,
                                                     check.exonCount=TRUE)
        cds_locs <- .extractCdsLocsFromUCSCTxTable(ucsc_txtable, exon_locs)
        exon_start <- unlist(exon_locs$start) + 1L
        exon_end <- unlist(exon_locs$end)
        cds_start <- unlist(cds_locs$start) + 1L
        cds_end <- unlist(cds_locs$end)
    }
    splicings <- data.frame(
        tx_id=splicings_tx_id,
        exon_rank=exon_rank,
        exon_start=exon_start,
        exon_end=exon_end,
        cds_start=cds_start,
        cds_end=cds_end
    )
    message("OK")
    splicings
}


### - - - - - - - - - - - - - - - - - - - - - - - - - - - - - - - - - - - - -
### Preprocess the 'genes' data frame.
###

.makeUCSCGenes <- function(genes, ucsc_txtable)
{
    #genes <- genes[genes$tx_name %in% ucsc_txtable$name, ]
    genes
}


### - - - - - - - - - - - - - - - - - - - - - - - - - - - - - - - - - - - - -
### Download and preprocess the 'chrominfo' data frame.
###

.downloadChromInfoFromUCSC <- function(genome,
        goldenPath_url="http://hgdownload.cse.ucsc.edu/goldenPath")
{
    url <- paste(goldenPath_url, genome, "database/chromInfo.txt.gz", sep="/")
    destfile <- tempfile()
    download.file(url, destfile, quiet=TRUE)
    colnames <- c("chrom", "size", "fileName")
    ans <- read.table(destfile, sep="\t", quote="",
                      col.names=colnames, comment.char="",
                      stringsAsFactors=FALSE)
    ans
}

.makeUCSCChrominfo <- function(genome, circ_seqs,
        goldenPath_url="http://hgdownload.cse.ucsc.edu/goldenPath")
{
    message("Download and preprocess the 'chrominfo' data frame ... ",
            appendLF=FALSE)
    ucsc_chrominfotable <- .downloadChromInfoFromUCSC(genome, goldenPath_url)
    COL2CLASS <- c(
        chrom="character",
        size="integer"
    )
    ucsc_chrominfotable <- setDataFrameColClass(ucsc_chrominfotable, COL2CLASS,
                                                drop.extra.cols=TRUE)
    chrominfo <- data.frame(
        chrom=ucsc_chrominfotable$chrom,
        length=ucsc_chrominfotable$size,
        is_circular=matchCircularity(ucsc_chrominfotable$chrom, circ_seqs)
    )
    chrom_ids <- makeSeqnameIds(chrominfo$chrom)
    chrominfo <- chrominfo[order(chrom_ids), ]
    message("OK")
    chrominfo
}

### - - - - - - - - - - - - - - - - - - - - - - - - - - - - - - - - - - - - -
### Allow users to discover 'chrominfo' data frame.
###

getChromInfoFromUCSC <- function(genome,
          goldenPath_url="http://hgdownload.cse.ucsc.edu/goldenPath")
{
  chromInfo <-.makeUCSCChrominfo(genome, circ_seqs=character(),
                                 goldenPath_url=goldenPath_url)
  chromInfo[,1:2]
}


### - - - - - - - - - - - - - - - - - - - - - - - - - - - - - - - - - - - - -
### Prepare the 'metadata' data frame.
###

.prepareUCSCMetadata <- function(genome, tablename, gene_id_type, full_dataset,
                                 miRBaseBuild)
{
    message("Prepare the 'metadata' data frame ... ",
            appendLF=FALSE)
    if (!isSingleStringOrNA(miRBaseBuild))
        stop("'miRBaseBuild' must be a a single string or NA")
    metadata <- data.frame(
        name=c("Data source", "Genome", "Organism", "UCSC Table",
               "Resource URL", "Type of Gene ID", "Full dataset",
               "miRBase build ID"),
        value=c("UCSC", genome, UCSCGenomeToOrganism(genome),
                tablename, "http://genome.ucsc.edu/", gene_id_type,
                ifelse(full_dataset, "yes", "no"), miRBaseBuild)
    )
    message("OK")
    metadata
}


### - - - - - - - - - - - - - - - - - - - - - - - - - - - - - - - - - - - - -
### makeTranscriptDbFromUCSC()
###

.makeTranscriptDbFromUCSCTxTable <- function(ucsc_txtable, genes,
        genome, tablename, gene_id_type,
        full_dataset,
        circ_seqs,
        goldenPath_url="http://hgdownload.cse.ucsc.edu/goldenPath",
        miRBaseBuild=NA)
{
    ucsc_txtable <- setDataFrameColClass(ucsc_txtable, .UCSC_TXCOL2CLASS,
                                         drop.extra.cols=TRUE)

    transcripts <- .extractTranscriptsFromUCSCTxTable(ucsc_txtable)
    splicings <- .extractSplicingsFromUCSCTxTable(ucsc_txtable,
                                                  transcripts$tx_id)
    genes <- .makeUCSCGenes(genes, ucsc_txtable)
    chrominfo <- .makeUCSCChrominfo(genome, circ_seqs, goldenPath_url)
    metadata <- .prepareUCSCMetadata(genome, tablename, gene_id_type,
                                     full_dataset, miRBaseBuild)

    message("Make the TranscriptDb object ... ", appendLF=FALSE)
    txdb <- makeTranscriptDb(transcripts, splicings, genes=genes,
                             chrominfo=chrominfo, metadata=metadata,
                             reassign.ids=TRUE)
    message("OK")
    txdb
}

### The 2 main tasks that makeTranscriptDbFromUCSC() performs are:
###   (1) download the data from UCSC into a data.frame (the getTable() call);
###   (2) store that data.frame in an SQLite db (the
###       .makeTranscriptDbFromUCSCTxTable() call).
### Speed:
###   - for genome="hg18" and tablename="knownGene":
###       (1) download takes about 40-50 sec.
###       (2) db creation takes about 30-35 sec.
makeTranscriptDbFromUCSC <- function(genome="hg18",
        tablename="knownGene",
        transcript_ids=NULL,
        circ_seqs=DEFAULT_CIRC_SEQS,
        url="http://genome.ucsc.edu/cgi-bin/",
        goldenPath_url="http://hgdownload.cse.ucsc.edu/goldenPath",
        miRBaseBuild=NA)
{
    if (!isSingleString(genome))
        stop("'genome' must be a single string")
    if (!isSingleString(tablename))
        stop("'tablename' must be a single string")
    track <- supportedUCSCtables()[tablename, "track"]
    if (is.na(track))
        stop("table \"", tablename, "\" is not supported")
    if (!is.null(transcript_ids)) {
        if (!is.character(transcript_ids) || any(is.na(transcript_ids)))
            stop("'transcript_ids' must be a character vector with no NAs")
    }
    if (!isSingleString(url))
        stop("'url' must be a single string")
    if (!isSingleString(goldenPath_url))
        stop("'goldenPath_url' must be a single string")

    ## Create an UCSC Genome Browser session.
    session <- browserSession(url=url)
    genome(session) <- genome
    track_tables <- tableNames(ucscTableQuery(session, track=track))
    if (!(tablename %in% track_tables))
        stop("GenomicFeatures internal error: ", tablename, " table doesn't ",
             "exist or is not associated with ", track, " track. ",
             "Thank you for reporting this to the GenomicFeatures maintainer ",
             "or to the Bioconductor mailing list, and sorry for the ",
             "inconvenience.")

    ## Download the transcript table.
    message("Download the ", tablename, " table ... ", appendLF=FALSE)
    query <- ucscTableQuery(session, track, table=tablename,
                            names=transcript_ids)
    ucsc_txtable <- getTable(query)
    if (ncol(ucsc_txtable) < length(.UCSC_TXCOL2CLASS))
        stop("GenomicFeatures internal error: ", tablename, " table doesn't ",
             "exist, was corrupted during download, or doesn't contain ",
             "transcript information. ",
             "Thank you for reporting this to the GenomicFeatures maintainer ",
             "or to the Bioconductor mailing list, and sorry for the ",
             "inconvenience.")
    message("OK")

    ## Get the tx_name-to-gene_id mapping.
    mapdef <- .howToGetTxName2GeneIdMapping(tablename)
    if (is.null(mapdef)) {
        txname2geneid <- list(genes=NULL, gene_id_type="no gene ids")
    } else if (is.list(mapdef)) {
        txname2geneid <- .fetchTxName2GeneIdMappingFromUCSC(session, track,
                                 tablename, mapdef)
    } else if (is.character(mapdef)) {
        txname2geneid <- .extractTxName2GeneIdMappingFromUCSCTxTable(
                                 ucsc_txtable, mapdef)
    } else {
        stop("GenomicFeatures internal error: invalid 'mapdef'")
    }

    .makeTranscriptDbFromUCSCTxTable(ucsc_txtable, txname2geneid$genes,
                                     genome, tablename,
                                     txname2geneid$gene_id_type,
                                     full_dataset=is.null(transcript_ids),
                                     circ_seqs=circ_seqs,
                                     goldenPath_url=goldenPath_url,
                                     miRBaseBuild=miRBaseBuild)
}
