# Supplementary material for: Software for Computing and Annotating Genomic Ranges
Source: PLoS Comput Biol. 2013 Aug 8;9(8):e1003118. doi: 10.1371/journal.pcbi.1003118 (PMC3738458; doi:10.1371/journal.pcbi.1003118)
Supplement: Software S3 — The GenomicFeatures package. The GenomicFeatures package is a set of tools and methods for making and manipulating transcript-centric annotations. (GZ) [file pcbi.1003118.s003.gz › GenomicFeatures/R/regions.R]

transcripts_deprecated <- function(genes, proximal = 500L, distal = 10000L) {
  msg <- c("  transcripts_deprecated() is defunct.\n",
           "  Please use transcripts() on a TranscriptDb object instead ",
           "(see ?transcripts).")
  .Defunct(msg=msg)
}


.countPos <- function(pos) {
   strsplit(as.character(pos), ",", fixed=TRUE)
}

.splitPos <- function(pos) {
    as.integer(unlist(.countPos(pos), use.names=FALSE))
}


## Introns are stored in the local DB ... for now

exons_deprecated <- function(genes) {
  msg <- c("  exons_deprecated() is defunct.\n",
           "  Please use exons() on a TranscriptDb object instead ",
           "(see ?exons).")
  .Defunct(msg=msg)
}


introns_deprecated <- function(genes) {
  msg <- c("  introns_deprecated() is defunct.\n",
           "  Please use intronsByTranscript() on a TranscriptDb object instead ",
           "(see ?intronsByTranscript).")
  .Defunct(msg=msg)
}
