# Supplementary material for: Software for Computing and Annotating Genomic Ranges
Source: PLoS Comput Biol. 2013 Aug 8;9(8):e1003118. doi: 10.1371/journal.pcbi.1003118 (PMC3738458; doi:10.1371/journal.pcbi.1003118)
Supplement: Software S3 — The GenomicFeatures package. The GenomicFeatures package is a set of tools and methods for making and manipulating transcript-centric annotations. (GZ) [file pcbi.1003118.s003.gz › GenomicFeatures/R/saveFeatures.R]

### =========================================================================
### saveFeatures(), loadFeatures()
### -------------------------------------------------------------------------


setGeneric("saveFeatures", signature="x",
           function(x, file) standardGeneric("saveFeatures"))

setMethod("saveFeatures", "TranscriptDb",
          function(x, file)
          {	      
	    .Deprecated(new="saveDb")
            saveDb(x, file)
          }
)

setMethod("saveFeatures", "FeatureDb",
          function(x, file)
          {
            .Deprecated(new="saveDb")
            saveDb(x, file)
          }
)

## Old loadFeatures will be deprecated, but for now lets just not make any
## current users too unhappy.
loadFeatures <- function(file)
{
    .Deprecated(new="loadDb")
    loadDb(file)
}
