# Supplementary material for: Software for Computing and Annotating Genomic Ranges
Source: PLoS Comput Biol. 2013 Aug 8;9(8):e1003118. doi: 10.1371/journal.pcbi.1003118 (PMC3738458; doi:10.1371/journal.pcbi.1003118)
Supplement: Software S3 — The GenomicFeatures package. The GenomicFeatures package is a set of tools and methods for making and manipulating transcript-centric annotations. (GZ) [file pcbi.1003118.s003.gz › GenomicFeatures/R/transcriptsByOverlaps.R]

###

setGeneric("transcriptsByOverlaps", signature="x",
    function(x, ranges, maxgap = 0L, minoverlap = 1L,
             type = c("any", "start", "end"), ...)
        standardGeneric("transcriptsByOverlaps")
)

setMethod("transcriptsByOverlaps", "TranscriptDb",
    function(x, ranges, maxgap = 0L, minoverlap = 1L,
             type = c("any", "start", "end"),
             columns = c("tx_id", "tx_name"))
        subsetByOverlaps(transcripts(x, columns = columns), ranges,
                         maxgap = maxgap, minoverlap = minoverlap,
                         type = match.arg(type))
)

setGeneric("exonsByOverlaps", signature="x",
    function(x, ranges, maxgap = 0L, minoverlap = 1L,
             type = c("any", "start", "end"), ...)
        standardGeneric("exonsByOverlaps")
)

setMethod("exonsByOverlaps", "TranscriptDb",
    function(x, ranges, maxgap = 0L, minoverlap = 1L,
             type = c("any", "start", "end"),
             columns = "exon_id")
        subsetByOverlaps(exons(x, columns = columns), ranges,
                         maxgap = maxgap, minoverlap = minoverlap,
                         type = match.arg(type))
)

setGeneric("cdsByOverlaps", signature="x",
    function(x, ranges, maxgap = 0L, minoverlap = 1L,
             type = c("any", "start", "end"), ...)
        standardGeneric("cdsByOverlaps")
)

setMethod("cdsByOverlaps", "TranscriptDb",
    function(x, ranges, maxgap = 0L, minoverlap = 1L,
             type = c("any", "start", "end"),
             columns = "cds_id")
        subsetByOverlaps(cds(x, columns = columns), ranges,
                         maxgap = maxgap, minoverlap = minoverlap,
                         type = match.arg(type))
)
