# Supplementary material for: Software for Computing and Annotating Genomic Ranges
Source: PLoS Comput Biol. 2013 Aug 8;9(8):e1003118. doi: 10.1371/journal.pcbi.1003118 (PMC3738458; doi:10.1371/journal.pcbi.1003118)
Supplement: Software S3 — The GenomicFeatures package. The GenomicFeatures package is a set of tools and methods for making and manipulating transcript-centric annotations. (GZ) [file pcbi.1003118.s003.gz › GenomicFeatures/TODO]

- makeTranscriptDbFromUCSC() - Address the CDS non-completeness issue.
  The status of the CDS (complete or not) can be inferred from the
  cds*Stat field (when present) of the UCSC table.

- makeTranscriptDbFromBiomart() - Add support for chromosome lengths.

- makeTranscriptDbFromGFF3() - Primary target: GFF3 files on the TAIR,
  Flybase and Wormbase websites/FTP servers.
