# Supplementary material for: Software for Computing and Annotating Genomic Ranges
Source: PLoS Comput Biol. 2013 Aug 8;9(8):e1003118. doi: 10.1371/journal.pcbi.1003118 (PMC3738458; doi:10.1371/journal.pcbi.1003118)
Supplement: Software S3 — The GenomicFeatures package. The GenomicFeatures package is a set of tools and methods for making and manipulating transcript-centric annotations. (GZ) [file pcbi.1003118.s003.gz › GenomicFeatures/inst/doc/GenomicFeatures.Rnw]

%\VignetteIndexEntry{Making and Utilizing TranscriptDb Objects}
%\VignetteKeywords{annotation}
%\VignettePackage{GenomicFeatures}
\documentclass[11pt]{article}

\usepackage{url}

\newcommand{\Rfunction}[1]{{\texttt{#1}}}
\newcommand{\Robject}[1]{{\texttt{#1}}}
\newcommand{\Rpackage}[1]{{\textit{#1}}}
\newcommand{\Rmethod}[1]{{\texttt{#1}}}
\newcommand{\Rfunarg}[1]{{\texttt{#1}}}
\newcommand{\Rclass}[1]{{\textit{#1}}}
\newcommand{\Rcode}[1]{{\texttt{#1}}}
\newcommand{\software}[1]{\textsf{#1}}
\newcommand{\R}{\software{R}}

%% Question, Exercise, Solution
\usepackage{theorem}
\theoremstyle{break}
\newtheorem{Ext}{Exercise}
\newtheorem{Question}{Question}


\newenvironment{Exercise}{
  \renewcommand{\labelenumi}{\alph{enumi}.}\begin{Ext}%
}{\end{Ext}}
\newenvironment{Solution}{%
  \noindent\textbf{Solution:}\renewcommand{\labelenumi}{\alph{enumi}.}%
}{\bigskip}


\title{Making and Utilizing TranscriptDb Objects}
\author{Marc Carlson \and
  Patrick Aboyoun \and
  Herv\'{e} Pag\`{e}s \and
  Seth Falcon \and
  Martin Morgan}

\SweaveOpts{keep.source=TRUE}

\begin{document}

\maketitle


\section{Introduction}

The \Rpackage{GenomicFeatures} package retrieves and manages
transcript-related features from the UCSC Genome
Bioinformatics\footnote{\url{http://genome.ucsc.edu/}} and
BioMart\footnote{\url{http://www.biomart.org/}} data resources. The
package is useful for ChIP-chip, ChIP-seq, and RNA-seq analyses.

<<loadGenomicFeatures>>=
library("GenomicFeatures")
@


\section{\Rclass{TranscriptDb} Objects}

The \Rpackage{GenomicFeatures} package uses \Rclass{TranscriptDb}
objects to store transcript metadata. This class maps the 5' and 3'
untranslated regions (UTRs), protein coding sequences (CDSs) and exons
for a set of mRNA transcripts to their associated
genome. \Rclass{TranscriptDb} objects have numerous accessors functions to
allow such features to be retrieved individually or grouped together
in a way that reflects the underlying biology.

All \Rclass{TranscriptDb} objects are backed by a SQLite database that
manages genomic locations and the relationships between pre-processed
mRNA transcripts, exons, protein coding sequences, and their related
gene identifiers.


\section{Retrieving Data from \Rclass{TranscriptDb} objects}


\subsection{Loading Transcript Data}

There are two ways that users can load pre-existing data to generate a
\Rclass{TranscriptDb} object.  One method is to use the
\Rmethod{loadDb} method to load the object directly from an
appropriate .sqlite database file.

Here we are loading a previously created \Rclass{TranscriptDb} object
based on UCSC known gene data.  This database only contains a small
subset of the possible annotations for human and is only included to
demonstrate and test the functionality of the
\Rpackage{GenomicFeatures} packageas a demonstration.

<<loadDb>>=
samplefile <- system.file("extdata", "UCSC_knownGene_sample.sqlite",
                          package="GenomicFeatures")
txdb <- loadDb(samplefile)
txdb
@

In this case, the \Rclass{TranscriptDb} object has been returned by
the \Rmethod{loadDb} method.


More commonly however, we expect that users will just load a
TranscriptDb annotation package like this:

<<loadPackage>>=
library(TxDb.Hsapiens.UCSC.hg19.knownGene)
txdb <- TxDb.Hsapiens.UCSC.hg19.knownGene #shorthand (for convenience)
txdb
@

Loading the package like this will also create a \Rclass{TranscriptDb}
object, and by default that object will have the same name as the
package itself.


\subsection{Pre-filtering data based on Chromosomes}
It is possible to filter the data that is returned from a
\Rclass{TranscriptDb} object based on it's chromosome.  This can be a
useful way to limit the things that are returned if you are only
interested in studying a handful of chromosomes.


To determine which chromosomes are currently active, use the
\Rmethod{isActiveSeq} method.  For example:

<<isActive>>=
head(isActiveSeq(txdb))
@ 

Will tell you all the chromosomes that are active for the
TxDb.Hsapiens.UCSC.hg19.knownGene \Rclass{TranscriptDb} object (by
default it will be all of them).

If you then wanted to only set Chromosome 1 to be active you could do
it like this:
<<isActive2>>=
isActiveSeq(txdb)[seqlevels(txdb)] <- FALSE
isActiveSeq(txdb) <- c("chr1"=TRUE)
@ 

So if you ran this, then from this point on in your R session only
chromosome 1 would be consulted when you call the various retrieval
methods..

\begin{Exercise}
Use \Rmethod{isActiveSeq} to set only chromsome 15 to be active.  BTW,
the rest of this vignette will assume you have succeeded at this.
\end{Exercise}
\begin{Solution}
<<isActive3>>=
isActiveSeq(txdb)[seqlevels(txdb)] <- FALSE
isActiveSeq(txdb) <- c("chr15"=TRUE)
@
\end{Solution}


\subsection{Retrieving data using the select method}

The \Rclass{TranscriptDb} objects inherit from \Rclass{AnnotationDb}
objects (just as the \Rclass{ChipDb} and \Rclass{OrgDb} objects do).
One of the implications of this relationship is that these object
ought to be used in similar ways to each other.  Therefore we have
written supporting \Rmethod{cols}, \Rmethod{keytypes}, \Rmethod{keys}
and \Rmethod{select} methods for \Rclass{TranscriptDb} objects.

These methods can be a useful way of extracting data from a
\Rclass{TranscriptDb} object.  And they are used in the same way that
they would be used to extract information about a \Rclass{ChipDb} or
an \Rclass{OrgDb} object.  Here is a simple example of how to find the
UCSC transcript names that match with a set of gene IDs.

<<selectExample>>=
keys <- c("100033416", "100033417", "100033420")
cols(txdb)
keytypes(txdb)
select(txdb, keys = keys, cols="TXNAME", keytype="GENEID")
@ 

\begin{Exercise}
For the genes in the example above, find the chromosome and strand
information that will go with each of the transcript names.
\end{Exercise}
\begin{Solution}
<<selectExercise>>=
cols(txdb)
cols <- c("TXNAME", "TXSTRAND", "TXCHROM")
select(txdb, keys=keys, cols=cols, keytype="GENEID")
@
\end{Solution}


%% TODO: add exercises to the sections that follow

\subsection{Methods for returning \Rclass{GRanges} objects}

Retrieving data with select is useful, but sometimes it is more
convenient to extract the result as \Rclass{GRanges} objects.  This is
often the case when you are doing counting or specialized overlap
operations downstream.  For these use cases there is another family of
methods available.

Perhaps the most common operations for a \Rclass{TranscriptDb} object
is to retrieve the genomic coordinates or \textit{ranges} for exons,
transcripts or coding sequences.  The functions
\Rfunction{transcripts}, \Rfunction{exons}, and \Rfunction{cds} return
the coordinate information as a \Rclass{GRanges} object.

As an example, all transcripts present in a \Rclass{TranscriptDb} object
can be obtained as follows:

<<transcripts1>>=
GR <- transcripts(txdb)
GR[1:3]
@

The \Rfunction{transcripts} function returns a \Rclass{GRanges} class
object.  You can learn a lot more about the manipulation of these
objects by reading the \Rpackage{GenomicRanges} introductory
vignette.  The \Rmethod{show} method for a \Rclass{GRanges} object
will display the ranges, seqnames (a chromosome or a contig), and
strand on the left side and then present related metadata on the right
side.  At the bottom, the seqlengths display all the possible seqnames
along with the length of each sequence.


In addition, the \Rfunction{transcripts} function can also be used to
retrieve a subset of the transcripts available such as those on the
$+$-strand of chromosome 1.

<<transcripts2>>=
GR <- transcripts(txdb, vals <- list(tx_chrom = "chr15", tx_strand = "+"))
length(GR)
unique(strand(GR))
@

The \Rfunction{exons} and \Rfunction{cds} functions can also be used
in a similar fashion to retrive genomic coordinates for exons and
coding sequences.

\begin{Exercise}
Use \Rfunction{exons} to retrieve all the exons from chromosome 15.
How does the length of this compare to the value returned by
\Rfunction{transcripts}?
\end{Exercise}
\begin{Solution}
<<exonsExer1>>=
EX <- exons(txdb)
EX[1:4]
length(EX)
length(GR)
@
\end{Solution}


\subsection{Working with Grouped Features}

Often one is interested in how particular genomic features relate to
each other, and not just their location.  For example, it might be of
interest to group transcripts by gene or to group exons by transcript.
Such groupings are supported by the \Rfunction{transcriptsBy},
\Rfunction{exonsBy}, and \Rfunction{cdsBy} functions.

The following call can be used to group transcripts by genes:

<<transcriptsBy>>=
GRList <- transcriptsBy(txdb, by = "gene")
length(GRList)
names(GRList)[10:13]
GRList[11:12]
@

The \Rfunction{transcriptsBy} function returns a \Rclass{GRangesList}
class object.  As with \Rclass{GRanges} objects, you can learn more
about these objects by reading the \Rpackage{GenomicRanges}
introductory vignette.  The \Rmethod{show} method for a
\Rclass{GRangesList} object will display as a list of \Rclass{GRanges}
objects.  And, at the bottom the seqlengths will be displayed once for
the entire list.

For each of these three functions, there is a limited set of options
that can be passed into the \Rfunarg{by} argument to allow grouping.
For the \Rfunction{transcriptsBy} function, you can group by gene,
exon or cds, whereas for the \Rfunction{exonsBy} and \Rfunction{cdsBy}
functions can only be grouped by transcript (tx) or gene.


So as a further example, to extract all the exons for each transcript
you can call:

<<exonsBy>>=
GRList <- exonsBy(txdb, by = "tx")
length(GRList)
names(GRList)[10:13]
GRList[[12]]
@

As you can see, the \Rclass{GRangesList} objects returned from each
function contain locations and identifiers grouped into a list like
object according to the type of feature specified in the \Rfunarg{by}
argument. The object returned can then be used by functions like
\Rfunction{findOverlaps} to contextualize alignments from
high-throughput sequencing.

The identifiers used to label the \Rclass{GRanges} objects depend upon
the data source used to create the \Rclass{TranscriptDb} object.  So
the list identifiers will not always be Entrez Gene IDs, as they were
in the first example.  Furthermore, some data sources do not provide a
unique identifier for all features.  In this situation, the group
label will be a synthetic ID created by \Rpackage{GenomicFeatures} to
keep the relations between features consistent in the database this
was the case in the 2nd example.  Even though the results will
sometimes have to come back to you as synthetic IDs, you can still
always retrieve the original IDs.  


\begin{Exercise}
Starting with the tx\_ids that are the names of the GRList object we
just made, use \Rmethod{select} to retrieve that matching transcript
names.  Remember that the list used a \Rfunarg{by} argument = "tx", so
the list is grouped by transcript IDs.
\end{Exercise}
\begin{Solution}
<<internalID>>=
GRList <- exonsBy(txdb, by = "tx")
tx_ids <- names(GRList)
head(select(txdb, keys=tx_ids, cols="TXNAME", keytype="TXID"))
@ 
\end{Solution}


Finally, the order of the results in a \Rclass{GRangesList} object can
vary with the way in which things were grouped. In most cases the
grouped elements of the \Rclass{GRangesList} object will be listed in
the order that they occurred along the chromosome.  However, when
exons or CDS are grouped by transcript, they will instead be grouped
according to their position along the transcript itself.  This is
important because alternative splicing can mean that the order along
the transcript can be different from that along the chromosome.


\subsection{Predefined grouping functions}

The \Rfunction{intronsByTranscript}, \Rfunction{fiveUTRsByTranscript}
and \Rfunction{threeUTRsByTranscript} are convenience functions that
provide behavior equivalent to the grouping functions, but in
prespecified form. These functions return a \Rclass{GRangesList}
object grouped by transcript for introns, 5' UTR's, and 3' UTR's,
respectively.  Below are examples of how you can call these methods.

<<introns-UTRs>>=
length(intronsByTranscript(txdb))
length(fiveUTRsByTranscript(txdb))
length(threeUTRsByTranscript(txdb))
@


\subsection{Getting the actual sequence data}

The \Rpackage{GenomicFeatures} package also provides provides
functions for converting from ranges to actual sequence (when paired
with an appropriate \Rpackage{BSgenome} package).


<<extract>>=
library(BSgenome.Hsapiens.UCSC.hg19)
tx_seqs1 <- extractTranscriptsFromGenome(Hsapiens, 
                                         TxDb.Hsapiens.UCSC.hg19.knownGene)
@

And, once these sequences have been extracted, you can translate them
into proteins with \Rfunction{translate}:

<<translate>>=
translate(tx_seqs1)
@ 

\begin{Exercise}
But of course this is not a meaningful translation, because the call
to \Rfunction{extractTranscriptsFromGenome} will have extracted all
the transcribed regions of the genome regardless of whether or not
they are translated. look at the manual page for
\Rfunction{extractTranscriptsFromGenome} and see how you can use cdsBy
to only translate only the coding regions.
\end{Exercise}
\begin{Solution}
<<betterTranslation>>=
cds_seqs <- extractTranscriptsFromGenome(Hsapiens, cdsBy(txdb, by="tx"))
translate(cds_seqs)
@ 
\end{Solution}


\section{Creating New \Rclass{TranscriptDb} Objects or Packages}

The \Rpackage{GenomicFeatures} package provides functions to create
\Rclass{TranscriptDb} objects based on data downloaded from UCSC
Genome Bioinformatics or BioMart. The following subsections
demonstrate the use of these functions.  There is also support for
creating \Rclass{TranscriptDb} objects from custom data sources using
\Rfunction{makeTranscriptDb}; see the help page for this function for
details.

\subsection{Using \Rfunction{makeTranscriptDbFromUCSC}}

The function \Rfunction{makeTranscriptDbFromUCSC} downloads UCSC
Genome Bioinformatics transcript tables (e.g. \Rcode{"knownGene"},
\Rcode{"refGene"}, \Rcode{"ensGene"}) for a genome build (e.g.
\Rcode{"mm9"}, \Rcode{"hg19"}).  Use the
\Rfunction{supportedUCSCtables} utility function to get the list of
supported tables.
%%
<<supportedUCSCtables>>=
supportedUCSCtables()[1:4, ]
@
<<makeTranscriptDbFromUCSC, eval=FALSE>>=
mm9KG <- makeTranscriptDbFromUCSC(genome = "mm9", tablename = "knownGene")
@

The function \Rfunction{makeTranscriptDbFromUCSC} also takes an
important argument called \Robject{circ\_seqs} to label which
chromosomes are circular.  The argument is a character vector of
strings that correspond to the circular chromosomes (as labeled by the
source).  To discover what the source calls their chromosomes, use the
\Rfunction{getChromInfoFromUCSC} function to list them.  By default,
there is a supplied character vector that will attempt to label all
the mitochondrial chromosomes as circular by matching to them.  This
is the \Robject{DEFAULT\_CIRC\_SEQS} vector.  It contains strings that
usually correspond to mitochondrial chromosomes.  Once the database
has been generated with the circular chromosomes tagged in this way,
all subsequent analysis of these chromosomes will be able to consider
their circularity for analysis.  So it is important for the user to
make sure that they pass in the correct strings to the
\Robject{circ\_seqs} argument to ensure that the correct sequences are
tagged as circular by the database.

<<discoverChromNames>>=
head(getChromInfoFromUCSC("hg19"))
@ 

\subsection{Using \Rfunction{makeTranscriptDbFromBiomart}}

Retrieve data from BioMart by specifying the mart and the data set to
the \Rfunction{makeTranscriptDbFromBiomart} function (not all BioMart
data sets are currently supported):
%%
<<makeTranscriptDbFromBiomart, eval=FALSE>>=
mmusculusEnsembl <-
   makeTranscriptDbFromBiomart(biomart = "ensembl",
                              dataset = "mmusculus_gene_ensembl")
@

As with the \Rfunction{makeTranscriptDbFromUCSC} function, the
\Rfunction{makeTranscriptDbFromBiomart} function also has a
\Robject{circ\_seqs} argument that will default to using the contents
of the \Robject{DEFAULT\_CIRC\_SEQS} vector.  And just like those UCSC
sources, there is also a helper function called
\Rfunction{getChromInfoFromBiomart} that can show what the different
chromosomes are called for a given source.

Using the \Rfunction{makeTranscriptDbFromBiomart}
\Rfunction{makeTranscriptDbFromUCSC} functions can take a while and
may also require some bandwidth as these methods have to download and
then assemble a database from their respective sources.  It is not
expected that most users will want to do this step every time.
Instead, we suggest that you save your annotation objects and label
them with an appropriate time stamp so as to facilitate reproducible
research.


\subsection{Using \Rfunction{makeTranscriptDbFromGFF}}

You can also extract transcript information from either GFF3 or GTF
files by using the \Rfunction{makeTranscriptDbFromGFF} function.
Usage is similar to \Rfunction{makeTranscriptDbFromBiomart} and
\Rfunction{makeTranscriptDbFromUCSC}.  


\subsection{Saving and Loading a \Rclass{TranscriptDb} Object}

Once a \Rclass{TranscriptDb} object has been created, it can be saved
to avoid the time and bandwidth costs of recreating it and to make it
possible to reproduce results with identical genomic feature data at a
later date.  Since \Rclass{TranscriptDb} objects are backed by a
SQLite database, the save format is a SQLite database file (which
could be accessed from programs other than \R if desired).  Note that
it is not possible to serialize a \Rclass{TranscriptDb} object using
\R's \Rfunction{save} function.

<<saveFeatures 1, eval=FALSE>>=
saveDb(mm9KG, file="fileName.sqlite")
@

And as was mentioned earlier, a saved \Rclass{TranscriptDb} object can
be initialized from a .sqlite file by simply using \Rfunction{loadDb}.

<<loadFeatures-1, eval=FALSE>>=
mm9KG <- loadDb("fileName.sqlite")
@


\subsection{Using \Rfunction{makeTxDbPackageFromUCSC} and \Rfunction{makeTxDbPackageFromBiomart}}

It is often much more convenient to just make an annotation package
out of your annotations.  If you are finding that this is the case,
then you should consider the convenience functions:
\Rfunction{makeTxDbPackageFromUCSC} and
\Rfunction{makeTxDbPackageFromBiomart}.  These functions are similar
to \Rfunction{makeTranscriptDbFromUCSC} and
\Rfunction{makeTranscriptDbFromBiomart} except that they will take the
extra step of actually wrapping the database up into an annotation
package for you.  This package can then be installed and used as of
the standard TranscriptDb packages found on in the Bioconductor
repository.


\section{Session Information}

<<SessionInfo, echo=FALSE>>=
sessionInfo()
@

\end{document}
