# Supplementary material for: Software for Computing and Annotating Genomic Ranges
Source: PLoS Comput Biol. 2013 Aug 8;9(8):e1003118. doi: 10.1371/journal.pcbi.1003118 (PMC3738458; doi:10.1371/journal.pcbi.1003118)
Supplement: Software S3 — The GenomicFeatures package. The GenomicFeatures package is a set of tools and methods for making and manipulating transcript-centric annotations. (GZ) [file pcbi.1003118.s003.gz › GenomicFeatures/inst/extdata/Aedes_aegypti.partial.gtf]

supercont1.1	protein_coding	exon	35414	35644	.	+	.	gene_id "AAEL000064"; transcript_id "AAEL000064-RA"; exon_number "1"; seqedit "false";
supercont1.1	protein_coding	CDS	35524	35644	.	+	0	gene_id "AAEL000064"; transcript_id "AAEL000064-RA"; exon_number "1"; protein_id "AAEL000064-PA";
supercont1.1	protein_coding	start_codon	35524	35526	.	+	0	gene_id "AAEL000064"; transcript_id "AAEL000064-RA"; exon_number "1";
supercont1.1	protein_coding	exon	35699	35901	.	+	.	gene_id "AAEL000064"; transcript_id "AAEL000064-RA"; exon_number "2"; seqedit "false";
supercont1.1	protein_coding	CDS	35699	35901	.	+	0	gene_id "AAEL000064"; transcript_id "AAEL000064-RA"; exon_number "2"; protein_id "AAEL000064-PA";
supercont1.1	protein_coding	exon	35993	36098	.	+	.	gene_id "AAEL000064"; transcript_id "AAEL000064-RA"; exon_number "3"; seqedit "false";
supercont1.1	protein_coding	CDS	35993	36098	.	+	2	gene_id "AAEL000064"; transcript_id "AAEL000064-RA"; exon_number "3"; protein_id "AAEL000064-PA";
supercont1.1	protein_coding	exon	52193	52851	.	+	.	gene_id "AAEL000064"; transcript_id "AAEL000064-RA"; exon_number "4"; seqedit "false";
supercont1.1	protein_coding	CDS	52193	52851	.	+	1	gene_id "AAEL000064"; transcript_id "AAEL000064-RA"; exon_number "4"; protein_id "AAEL000064-PA";
supercont1.1	protein_coding	exon	52973	53420	.	+	.	gene_id "AAEL000064"; transcript_id "AAEL000064-RA"; exon_number "5"; seqedit "false";
supercont1.1	protein_coding	CDS	52973	53272	.	+	2	gene_id "AAEL000064"; transcript_id "AAEL000064-RA"; exon_number "5"; protein_id "AAEL000064-PA";
supercont1.1	protein_coding	stop_codon	53273	53275	.	+	0	gene_id "AAEL000064"; transcript_id "AAEL000064-RA"; exon_number "5";
supercont1.1	protein_coding	exon	67596	67696	.	+	.	gene_id "AAEL000024"; transcript_id "AAEL000024-RA"; exon_number "1"; seqedit "false";
supercont1.1	protein_coding	exon	68065	68188	.	+	.	gene_id "AAEL000024"; transcript_id "AAEL000024-RA"; exon_number "2"; seqedit "false";
supercont1.1	protein_coding	CDS	68071	68188	.	+	0	gene_id "AAEL000024"; transcript_id "AAEL000024-RA"; exon_number "2"; protein_id "AAEL000024-PA";
supercont1.1	protein_coding	start_codon	68071	68073	.	+	0	gene_id "AAEL000024"; transcript_id "AAEL000024-RA"; exon_number "2";
supercont1.1	protein_coding	exon	68248	68492	.	+	.	gene_id "AAEL000024"; transcript_id "AAEL000024-RA"; exon_number "3"; seqedit "false";
supercont1.1	protein_coding	CDS	68248	68492	.	+	0	gene_id "AAEL000024"; transcript_id "AAEL000024-RA"; exon_number "3"; protein_id "AAEL000024-PA";
supercont1.1	protein_coding	exon	78190	78879	.	+	.	gene_id "AAEL000024"; transcript_id "AAEL000024-RA"; exon_number "4"; seqedit "false";
supercont1.1	protein_coding	CDS	78190	78879	.	+	2	gene_id "AAEL000024"; transcript_id "AAEL000024-RA"; exon_number "4"; protein_id "AAEL000024-PA";
supercont1.1	protein_coding	exon	79230	79304	.	+	.	gene_id "AAEL000024"; transcript_id "AAEL000024-RA"; exon_number "5"; seqedit "false";
supercont1.1	protein_coding	CDS	79230	79304	.	+	2	gene_id "AAEL000024"; transcript_id "AAEL000024-RA"; exon_number "5"; protein_id "AAEL000024-PA";
supercont1.1	protein_coding	exon	79389	79580	.	+	.	gene_id "AAEL000024"; transcript_id "AAEL000024-RA"; exon_number "6"; seqedit "false";
supercont1.1	protein_coding	CDS	79389	79538	.	+	2	gene_id "AAEL000024"; transcript_id "AAEL000024-RA"; exon_number "6"; protein_id "AAEL000024-PA";
supercont1.1	protein_coding	stop_codon	79539	79541	.	+	0	gene_id "AAEL000024"; transcript_id "AAEL000024-RA"; exon_number "6";
supercont1.1	protein_coding	exon	86238	86420	.	+	.	gene_id "AAEL000029"; transcript_id "AAEL000029-RA"; exon_number "1"; seqedit "false";
supercont1.1	protein_coding	CDS	86294	86420	.	+	0	gene_id "AAEL000029"; transcript_id "AAEL000029-RA"; exon_number "1"; protein_id "AAEL000029-PA";
supercont1.1	protein_coding	start_codon	86294	86296	.	+	0	gene_id "AAEL000029"; transcript_id "AAEL000029-RA"; exon_number "1";
supercont1.1	protein_coding	exon	86471	86703	.	+	.	gene_id "AAEL000029"; transcript_id "AAEL000029-RA"; exon_number "2"; seqedit "false";
supercont1.1	protein_coding	CDS	86471	86703	.	+	0	gene_id "AAEL000029"; transcript_id "AAEL000029-RA"; exon_number "2"; protein_id "AAEL000029-PA";
supercont1.1	protein_coding	exon	86765	87532	.	+	.	gene_id "AAEL000029"; transcript_id "AAEL000029-RA"; exon_number "3"; seqedit "false";
supercont1.1	protein_coding	CDS	86765	87532	.	+	2	gene_id "AAEL000029"; transcript_id "AAEL000029-RA"; exon_number "3"; protein_id "AAEL000029-PA";
supercont1.1	protein_coding	exon	96341	96487	.	+	.	gene_id "AAEL000029"; transcript_id "AAEL000029-RA"; exon_number "4"; seqedit "false";
supercont1.1	protein_coding	CDS	96341	96484	.	+	2	gene_id "AAEL000029"; transcript_id "AAEL000029-RA"; exon_number "4"; protein_id "AAEL000029-PA";
supercont1.1	protein_coding	stop_codon	96485	96487	.	+	0	gene_id "AAEL000029"; transcript_id "AAEL000029-RA"; exon_number "4";
supercont1.1	protein_coding	exon	102745	103029	.	-	.	gene_id "AAEL000070"; transcript_id "AAEL000070-RA"; exon_number "1"; seqedit "false";
supercont1.1	protein_coding	CDS	102745	103029	.	-	0	gene_id "AAEL000070"; transcript_id "AAEL000070-RA"; exon_number "1"; protein_id "AAEL000070-PA";
supercont1.1	protein_coding	start_codon	103027	103029	.	-	0	gene_id "AAEL000070"; transcript_id "AAEL000070-RA"; exon_number "1";
supercont1.1	protein_coding	exon	101455	102687	.	-	.	gene_id "AAEL000070"; transcript_id "AAEL000070-RA"; exon_number "2"; seqedit "false";
supercont1.1	protein_coding	CDS	101455	102687	.	-	0	gene_id "AAEL000070"; transcript_id "AAEL000070-RA"; exon_number "2"; protein_id "AAEL000070-PA";
supercont1.1	protein_coding	exon	101228	101386	.	-	.	gene_id "AAEL000070"; transcript_id "AAEL000070-RA"; exon_number "3"; seqedit "false";
supercont1.1	protein_coding	CDS	101228	101386	.	-	0	gene_id "AAEL000070"; transcript_id "AAEL000070-RA"; exon_number "3"; protein_id "AAEL000070-PA";
supercont1.1	protein_coding	exon	101028	101162	.	-	.	gene_id "AAEL000070"; transcript_id "AAEL000070-RA"; exon_number "4"; seqedit "false";
supercont1.1	protein_coding	CDS	101028	101162	.	-	0	gene_id "AAEL000070"; transcript_id "AAEL000070-RA"; exon_number "4"; protein_id "AAEL000070-PA";
supercont1.1	protein_coding	exon	97841	97921	.	-	.	gene_id "AAEL000070"; transcript_id "AAEL000070-RA"; exon_number "5"; seqedit "false";
supercont1.1	protein_coding	CDS	97844	97921	.	-	0	gene_id "AAEL000070"; transcript_id "AAEL000070-RA"; exon_number "5"; protein_id "AAEL000070-PA";
supercont1.1	protein_coding	stop_codon	97841	97843	.	-	0	gene_id "AAEL000070"; transcript_id "AAEL000070-RA"; exon_number "5";
supercont1.1	protein_coding	exon	228726	229407	.	+	.	gene_id "AAEL000016"; transcript_id "AAEL000016-RA"; exon_number "1"; gene_name "AAEL000016"; transcript_name "U483_AEDAE"; seqedit "false";
supercont1.1	protein_coding	CDS	228831	229407	.	+	0	gene_id "AAEL000016"; transcript_id "AAEL000016-RA"; exon_number "1"; gene_name "AAEL000016"; transcript_name "U483_AEDAE"; protein_id "AAEL000016-PA";
supercont1.1	protein_coding	start_codon	228831	228833	.	+	0	gene_id "AAEL000016"; transcript_id "AAEL000016-RA"; exon_number "1"; gene_name "AAEL000016"; transcript_name "U483_AEDAE";
supercont1.1	protein_coding	exon	229997	230295	.	+	.	gene_id "AAEL000016"; transcript_id "AAEL000016-RA"; exon_number "2"; gene_name "AAEL000016"; transcript_name "U483_AEDAE"; seqedit "false";
supercont1.1	protein_coding	CDS	229997	230244	.	+	0	gene_id "AAEL000016"; transcript_id "AAEL000016-RA"; exon_number "2"; gene_name "AAEL000016"; transcript_name "U483_AEDAE"; protein_id "AAEL000016-PA";
supercont1.1	protein_coding	stop_codon	230245	230247	.	+	0	gene_id "AAEL000016"; transcript_id "AAEL000016-RA"; exon_number "2"; gene_name "AAEL000016"; transcript_name "U483_AEDAE";
supercont1.1	protein_coding	exon	271839	271865	.	-	.	gene_id "AAEL000084"; transcript_id "AAEL000084-RA"; exon_number "1"; seqedit "false";
supercont1.1	protein_coding	exon	271477	271732	.	-	.	gene_id "AAEL000084"; transcript_id "AAEL000084-RA"; exon_number "2"; seqedit "false";
supercont1.1	protein_coding	CDS	271477	271479	.	-	0	gene_id "AAEL000084"; transcript_id "AAEL000084-RA"; exon_number "2"; protein_id "AAEL000084-PA";
supercont1.1	protein_coding	start_codon	271477	271479	.	-	0	gene_id "AAEL000084"; transcript_id "AAEL000084-RA"; exon_number "2";
supercont1.1	protein_coding	exon	248482	249604	.	-	.	gene_id "AAEL000084"; transcript_id "AAEL000084-RA"; exon_number "3"; seqedit "false";
supercont1.1	protein_coding	CDS	249254	249604	.	-	1	gene_id "AAEL000084"; transcript_id "AAEL000084-RA"; exon_number "3"; protein_id "AAEL000084-PA";
supercont1.1	protein_coding	stop_codon	249251	249253	.	-	0	gene_id "AAEL000084"; transcript_id "AAEL000084-RA"; exon_number "3";
supercont1.1	protein_coding	exon	288792	290046	.	-	.	gene_id "AAEL000023"; transcript_id "AAEL000023-RA"; exon_number "1"; seqedit "false";
supercont1.1	protein_coding	CDS	289228	290046	.	-	0	gene_id "AAEL000023"; transcript_id "AAEL000023-RA"; exon_number "1"; protein_id "AAEL000023-PA";
supercont1.1	protein_coding	start_codon	290044	290046	.	-	0	gene_id "AAEL000023"; transcript_id "AAEL000023-RA"; exon_number "1";
supercont1.1	protein_coding	stop_codon	289225	289227	.	-	0	gene_id "AAEL000023"; transcript_id "AAEL000023-RA"; exon_number "1";
supercont1.1	protein_coding	exon	322042	322232	.	+	.	gene_id "AAEL000079"; transcript_id "AAEL000079-RA"; exon_number "1"; seqedit "false";
supercont1.1	protein_coding	exon	322301	323178	.	+	.	gene_id "AAEL000079"; transcript_id "AAEL000079-RA"; exon_number "2"; seqedit "false";
supercont1.1	protein_coding	exon	365519	366979	.	+	.	gene_id "AAEL000079"; transcript_id "AAEL000079-RA"; exon_number "3"; seqedit "false";
supercont1.1	protein_coding	CDS	365695	366979	.	+	0	gene_id "AAEL000079"; transcript_id "AAEL000079-RA"; exon_number "3"; protein_id "AAEL000079-PA";
supercont1.1	protein_coding	start_codon	365695	365697	.	+	0	gene_id "AAEL000079"; transcript_id "AAEL000079-RA"; exon_number "3";
supercont1.1	protein_coding	exon	377341	378002	.	+	.	gene_id "AAEL000079"; transcript_id "AAEL000079-RA"; exon_number "4"; seqedit "false";
supercont1.1	protein_coding	CDS	377341	378002	.	+	0	gene_id "AAEL000079"; transcript_id "AAEL000079-RA"; exon_number "4"; protein_id "AAEL000079-PA";
supercont1.1	protein_coding	exon	378174	379119	.	+	.	gene_id "AAEL000079"; transcript_id "AAEL000079-RA"; exon_number "5"; seqedit "false";
supercont1.1	protein_coding	CDS	378174	379119	.	+	2	gene_id "AAEL000079"; transcript_id "AAEL000079-RA"; exon_number "5"; protein_id "AAEL000079-PA";
supercont1.1	protein_coding	exon	379216	380180	.	+	.	gene_id "AAEL000079"; transcript_id "AAEL000079-RA"; exon_number "6"; seqedit "false";
supercont1.1	protein_coding	CDS	379216	380180	.	+	1	gene_id "AAEL000079"; transcript_id "AAEL000079-RA"; exon_number "6"; protein_id "AAEL000079-PA";
supercont1.1	protein_coding	exon	382693	384202	.	+	.	gene_id "AAEL000079"; transcript_id "AAEL000079-RA"; exon_number "7"; seqedit "false";
supercont1.1	protein_coding	CDS	382693	384202	.	+	2	gene_id "AAEL000079"; transcript_id "AAEL000079-RA"; exon_number "7"; protein_id "AAEL000079-PA";
supercont1.1	protein_coding	exon	389885	391518	.	+	.	gene_id "AAEL000079"; transcript_id "AAEL000079-RA"; exon_number "8"; seqedit "false";
supercont1.1	protein_coding	CDS	389885	390978	.	+	1	gene_id "AAEL000079"; transcript_id "AAEL000079-RA"; exon_number "8"; protein_id "AAEL000079-PA";
supercont1.1	protein_coding	stop_codon	390979	390981	.	+	0	gene_id "AAEL000079"; transcript_id "AAEL000079-RA"; exon_number "8";
supercont1.1	protein_coding	exon	413342	414591	.	+	.	gene_id "AAEL017328"; transcript_id "AAEL017328-RA"; exon_number "1"; seqedit "false";
supercont1.1	protein_coding	CDS	414317	414538	.	+	0	gene_id "AAEL017328"; transcript_id "AAEL017328-RA"; exon_number "1"; protein_id "AAEL017328-PA";
supercont1.1	protein_coding	start_codon	414317	414319	.	+	0	gene_id "AAEL017328"; transcript_id "AAEL017328-RA"; exon_number "1";
supercont1.1	protein_coding	stop_codon	414539	414541	.	+	0	gene_id "AAEL017328"; transcript_id "AAEL017328-RA"; exon_number "1";
supercont1.1	protein_coding	exon	453025	453215	.	+	.	gene_id "AAEL000096"; transcript_id "AAEL000096-RA"; exon_number "1"; seqedit "false";
supercont1.1	protein_coding	CDS	453025	453215	.	+	0	gene_id "AAEL000096"; transcript_id "AAEL000096-RA"; exon_number "1"; protein_id "AAEL000096-PA";
supercont1.1	protein_coding	start_codon	453025	453027	.	+	0	gene_id "AAEL000096"; transcript_id "AAEL000096-RA"; exon_number "1";
supercont1.1	protein_coding	exon	453294	453507	.	+	.	gene_id "AAEL000096"; transcript_id "AAEL000096-RA"; exon_number "2"; seqedit "false";
supercont1.1	protein_coding	CDS	453294	453504	.	+	1	gene_id "AAEL000096"; transcript_id "AAEL000096-RA"; exon_number "2"; protein_id "AAEL000096-PA";
supercont1.1	protein_coding	stop_codon	453505	453507	.	+	0	gene_id "AAEL000096"; transcript_id "AAEL000096-RA"; exon_number "2";
supercont1.1	protein_coding	exon	454156	454174	.	+	.	gene_id "AAEL000061"; transcript_id "AAEL000061-RA"; exon_number "1"; seqedit "false";
supercont1.1	protein_coding	CDS	454156	454174	.	+	0	gene_id "AAEL000061"; transcript_id "AAEL000061-RA"; exon_number "1"; protein_id "AAEL000061-PA";
supercont1.1	protein_coding	start_codon	454156	454158	.	+	0	gene_id "AAEL000061"; transcript_id "AAEL000061-RA"; exon_number "1";
supercont1.1	protein_coding	exon	458284	458711	.	+	.	gene_id "AAEL000061"; transcript_id "AAEL000061-RA"; exon_number "2"; seqedit "false";
supercont1.1	protein_coding	CDS	458284	458606	.	+	2	gene_id "AAEL000061"; transcript_id "AAEL000061-RA"; exon_number "2"; protein_id "AAEL000061-PA";
supercont1.1	protein_coding	stop_codon	458607	458609	.	+	0	gene_id "AAEL000061"; transcript_id "AAEL000061-RA"; exon_number "2";
supercont1.1	protein_coding	exon	458777	459075	.	+	.	gene_id "AAEL000061"; transcript_id "AAEL000061-RA"; exon_number "3"; seqedit "false";
supercont1.1	protein_coding	exon	529205	529329	.	+	.	gene_id "AAEL000072"; transcript_id "AAEL000072-RA"; exon_number "1"; seqedit "false";
supercont1.1	protein_coding	CDS	529205	529329	.	+	0	gene_id "AAEL000072"; transcript_id "AAEL000072-RA"; exon_number "1"; protein_id "AAEL000072-PA";
supercont1.1	protein_coding	start_codon	529205	529207	.	+	0	gene_id "AAEL000072"; transcript_id "AAEL000072-RA"; exon_number "1";
supercont1.1	protein_coding	exon	530742	531069	.	+	.	gene_id "AAEL000072"; transcript_id "AAEL000072-RA"; exon_number "2"; seqedit "false";
supercont1.1	protein_coding	CDS	530742	531066	.	+	1	gene_id "AAEL000072"; transcript_id "AAEL000072-RA"; exon_number "2"; protein_id "AAEL000072-PA";
supercont1.1	protein_coding	stop_codon	531067	531069	.	+	0	gene_id "AAEL000072"; transcript_id "AAEL000072-RA"; exon_number "2";
supercont1.1	protein_coding	exon	536848	537308	.	-	.	gene_id "AAEL000081"; transcript_id "AAEL000081-RA"; exon_number "1"; seqedit "false";
supercont1.1	protein_coding	CDS	536848	537308	.	-	0	gene_id "AAEL000081"; transcript_id "AAEL000081-RA"; exon_number "1"; protein_id "AAEL000081-PA";
supercont1.1	protein_coding	exon	534191	534596	.	-	.	gene_id "AAEL000081"; transcript_id "AAEL000081-RA"; exon_number "2"; seqedit "false";
supercont1.1	protein_coding	CDS	534191	534596	.	-	1	gene_id "AAEL000081"; transcript_id "AAEL000081-RA"; exon_number "2"; protein_id "AAEL000081-PA";
supercont1.1	protein_coding	exon	533624	534126	.	-	.	gene_id "AAEL000081"; transcript_id "AAEL000081-RA"; exon_number "3"; seqedit "false";
supercont1.1	protein_coding	CDS	533624	534126	.	-	0	gene_id "AAEL000081"; transcript_id "AAEL000081-RA"; exon_number "3"; protein_id "AAEL000081-PA";
supercont1.1	protein_coding	exon	533449	533527	.	-	.	gene_id "AAEL000081"; transcript_id "AAEL000081-RA"; exon_number "4"; seqedit "false";
supercont1.1	protein_coding	CDS	533449	533527	.	-	1	gene_id "AAEL000081"; transcript_id "AAEL000081-RA"; exon_number "4"; protein_id "AAEL000081-PA";
supercont1.1	protein_coding	exon	532372	533109	.	-	.	gene_id "AAEL000081"; transcript_id "AAEL000081-RA"; exon_number "5"; seqedit "false";
supercont1.1	protein_coding	CDS	532372	533109	.	-	0	gene_id "AAEL000081"; transcript_id "AAEL000081-RA"; exon_number "5"; protein_id "AAEL000081-PA";
supercont1.1	protein_coding	exon	531735	532310	.	-	.	gene_id "AAEL000081"; transcript_id "AAEL000081-RA"; exon_number "6"; seqedit "false";
supercont1.1	protein_coding	CDS	531735	532310	.	-	0	gene_id "AAEL000081"; transcript_id "AAEL000081-RA"; exon_number "6"; protein_id "AAEL000081-PA";
supercont1.1	protein_coding	exon	531068	531669	.	-	.	gene_id "AAEL000081"; transcript_id "AAEL000081-RA"; exon_number "7"; seqedit "false";
supercont1.1	protein_coding	CDS	531613	531669	.	-	0	gene_id "AAEL000081"; transcript_id "AAEL000081-RA"; exon_number "7"; protein_id "AAEL000081-PA";
supercont1.1	protein_coding	stop_codon	531610	531612	.	-	0	gene_id "AAEL000081"; transcript_id "AAEL000081-RA"; exon_number "7";
supercont1.1	protein_coding	exon	560028	560183	.	+	.	gene_id "AAEL000045"; transcript_id "AAEL000045-RA"; exon_number "1"; seqedit "false";
supercont1.1	protein_coding	CDS	560028	560183	.	+	0	gene_id "AAEL000045"; transcript_id "AAEL000045-RA"; exon_number "1"; protein_id "AAEL000045-PA";
supercont1.1	protein_coding	start_codon	560028	560030	.	+	0	gene_id "AAEL000045"; transcript_id "AAEL000045-RA"; exon_number "1";
supercont1.1	protein_coding	exon	560246	560494	.	+	.	gene_id "AAEL000045"; transcript_id "AAEL000045-RA"; exon_number "2"; seqedit "false";
supercont1.1	protein_coding	CDS	560246	560494	.	+	0	gene_id "AAEL000045"; transcript_id "AAEL000045-RA"; exon_number "2"; protein_id "AAEL000045-PA";
supercont1.1	protein_coding	exon	560556	560897	.	+	.	gene_id "AAEL000045"; transcript_id "AAEL000045-RA"; exon_number "3"; seqedit "false";
supercont1.1	protein_coding	CDS	560556	560894	.	+	0	gene_id "AAEL000045"; transcript_id "AAEL000045-RA"; exon_number "3"; protein_id "AAEL000045-PA";
supercont1.1	protein_coding	stop_codon	560895	560897	.	+	0	gene_id "AAEL000045"; transcript_id "AAEL000045-RA"; exon_number "3";
supercont1.1	protein_coding	exon	566572	567163	.	-	.	gene_id "AAEL000049"; transcript_id "AAEL000049-RA"; exon_number "1"; seqedit "false";
supercont1.1	protein_coding	CDS	566572	566839	.	-	0	gene_id "AAEL000049"; transcript_id "AAEL000049-RA"; exon_number "1"; protein_id "AAEL000049-PA";
supercont1.1	protein_coding	start_codon	566837	566839	.	-	0	gene_id "AAEL000049"; transcript_id "AAEL000049-RA"; exon_number "1";
supercont1.1	protein_coding	exon	565618	566515	.	-	.	gene_id "AAEL000049"; transcript_id "AAEL000049-RA"; exon_number "2"; seqedit "false";
supercont1.1	protein_coding	CDS	565824	566515	.	-	2	gene_id "AAEL000049"; transcript_id "AAEL000049-RA"; exon_number "2"; protein_id "AAEL000049-PA";
supercont1.1	protein_coding	stop_codon	565821	565823	.	-	0	gene_id "AAEL000049"; transcript_id "AAEL000049-RA"; exon_number "2";
supercont1.1	tRNA	exon	757489	757563	.	+	.	gene_id "AAEL015998"; transcript_id "AAEL015998-RA"; exon_number "1"; seqedit "false";
supercont1.1	protein_coding	exon	764426	764830	.	+	.	gene_id "AAEL000056"; transcript_id "AAEL000056-RA"; exon_number "1"; seqedit "false";
supercont1.1	protein_coding	CDS	764426	764830	.	+	0	gene_id "AAEL000056"; transcript_id "AAEL000056-RA"; exon_number "1"; protein_id "AAEL000056-PA";
supercont1.1	protein_coding	start_codon	764426	764428	.	+	0	gene_id "AAEL000056"; transcript_id "AAEL000056-RA"; exon_number "1";
supercont1.1	protein_coding	exon	768022	768048	.	+	.	gene_id "AAEL000056"; transcript_id "AAEL000056-RA"; exon_number "2"; seqedit "false";
supercont1.1	protein_coding	CDS	768022	768045	.	+	0	gene_id "AAEL000056"; transcript_id "AAEL000056-RA"; exon_number "2"; protein_id "AAEL000056-PA";
supercont1.1	protein_coding	stop_codon	768046	768048	.	+	0	gene_id "AAEL000056"; transcript_id "AAEL000056-RA"; exon_number "2";
supercont1.1	protein_coding	exon	850730	850794	.	+	.	gene_id "AAEL000017"; transcript_id "AAEL000017-RA"; exon_number "1"; seqedit "false";
supercont1.1	protein_coding	exon	850911	851486	.	+	.	gene_id "AAEL000017"; transcript_id "AAEL000017-RA"; exon_number "2"; seqedit "false";
supercont1.1	protein_coding	CDS	851120	851486	.	+	0	gene_id "AAEL000017"; transcript_id "AAEL000017-RA"; exon_number "2"; protein_id "AAEL000017-PA";
supercont1.1	protein_coding	start_codon	851120	851122	.	+	0	gene_id "AAEL000017"; transcript_id "AAEL000017-RA"; exon_number "2";
supercont1.1	protein_coding	exon	868273	868471	.	+	.	gene_id "AAEL000017"; transcript_id "AAEL000017-RA"; exon_number "3"; seqedit "false";
supercont1.1	protein_coding	CDS	868273	868331	.	+	0	gene_id "AAEL000017"; transcript_id "AAEL000017-RA"; exon_number "3"; protein_id "AAEL000017-PA";
supercont1.1	protein_coding	stop_codon	868332	868334	.	+	0	gene_id "AAEL000017"; transcript_id "AAEL000017-RA"; exon_number "3";
supercont1.1	protein_coding	exon	891842	891902	.	+	.	gene_id "AAEL000062"; transcript_id "AAEL000062-RA"; exon_number "1"; seqedit "false";
supercont1.1	protein_coding	CDS	891842	891902	.	+	0	gene_id "AAEL000062"; transcript_id "AAEL000062-RA"; exon_number "1"; protein_id "AAEL000062-PA";
supercont1.1	protein_coding	start_codon	891842	891844	.	+	0	gene_id "AAEL000062"; transcript_id "AAEL000062-RA"; exon_number "1";
supercont1.1	protein_coding	exon	904767	905176	.	+	.	gene_id "AAEL000062"; transcript_id "AAEL000062-RA"; exon_number "2"; seqedit "false";
supercont1.1	protein_coding	CDS	904767	905176	.	+	2	gene_id "AAEL000062"; transcript_id "AAEL000062-RA"; exon_number "2"; protein_id "AAEL000062-PA";
supercont1.1	protein_coding	exon	905578	905904	.	+	.	gene_id "AAEL000062"; transcript_id "AAEL000062-RA"; exon_number "3"; seqedit "false";
supercont1.1	protein_coding	CDS	905578	905904	.	+	0	gene_id "AAEL000062"; transcript_id "AAEL000062-RA"; exon_number "3"; protein_id "AAEL000062-PA";
supercont1.1	protein_coding	exon	906205	906397	.	+	.	gene_id "AAEL000062"; transcript_id "AAEL000062-RA"; exon_number "4"; seqedit "false";
supercont1.1	protein_coding	CDS	906205	906397	.	+	0	gene_id "AAEL000062"; transcript_id "AAEL000062-RA"; exon_number "4"; protein_id "AAEL000062-PA";
supercont1.1	protein_coding	exon	922140	922528	.	+	.	gene_id "AAEL000062"; transcript_id "AAEL000062-RA"; exon_number "5"; seqedit "false";
supercont1.1	protein_coding	CDS	922140	922528	.	+	2	gene_id "AAEL000062"; transcript_id "AAEL000062-RA"; exon_number "5"; protein_id "AAEL000062-PA";
supercont1.1	protein_coding	exon	922598	924631	.	+	.	gene_id "AAEL000062"; transcript_id "AAEL000062-RA"; exon_number "6"; seqedit "false";
supercont1.1	protein_coding	CDS	922598	924631	.	+	0	gene_id "AAEL000062"; transcript_id "AAEL000062-RA"; exon_number "6"; protein_id "AAEL000062-PA";
supercont1.1	protein_coding	exon	937862	938158	.	+	.	gene_id "AAEL000062"; transcript_id "AAEL000062-RA"; exon_number "7"; seqedit "false";
supercont1.1	protein_coding	CDS	937862	938158	.	+	0	gene_id "AAEL000062"; transcript_id "AAEL000062-RA"; exon_number "7"; protein_id "AAEL000062-PA";
supercont1.1	protein_coding	exon	938215	938440	.	+	.	gene_id "AAEL000062"; transcript_id "AAEL000062-RA"; exon_number "8"; seqedit "false";
supercont1.1	protein_coding	CDS	938215	938440	.	+	0	gene_id "AAEL000062"; transcript_id "AAEL000062-RA"; exon_number "8"; protein_id "AAEL000062-PA";
supercont1.1	protein_coding	exon	939441	939586	.	+	.	gene_id "AAEL000062"; transcript_id "AAEL000062-RA"; exon_number "9"; seqedit "false";
supercont1.1	protein_coding	CDS	939441	939586	.	+	2	gene_id "AAEL000062"; transcript_id "AAEL000062-RA"; exon_number "9"; protein_id "AAEL000062-PA";
supercont1.1	protein_coding	exon	939652	940069	.	+	.	gene_id "AAEL000062"; transcript_id "AAEL000062-RA"; exon_number "10"; seqedit "false";
supercont1.1	protein_coding	CDS	939652	939768	.	+	0	gene_id "AAEL000062"; transcript_id "AAEL000062-RA"; exon_number "10"; protein_id "AAEL000062-PA";
supercont1.1	protein_coding	stop_codon	939769	939771	.	+	0	gene_id "AAEL000062"; transcript_id "AAEL000062-RA"; exon_number "10";
supercont1.1	protein_coding	exon	1037310	1037325	.	+	.	gene_id "AAEL000093"; transcript_id "AAEL000093-RA"; exon_number "1"; seqedit "false";
supercont1.1	protein_coding	CDS	1037310	1037325	.	+	0	gene_id "AAEL000093"; transcript_id "AAEL000093-RA"; exon_number "1"; protein_id "AAEL000093-PA";
supercont1.1	protein_coding	start_codon	1037310	1037312	.	+	0	gene_id "AAEL000093"; transcript_id "AAEL000093-RA"; exon_number "1";
supercont1.1	protein_coding	exon	1037406	1037871	.	+	.	gene_id "AAEL000093"; transcript_id "AAEL000093-RA"; exon_number "2"; seqedit "false";
supercont1.1	protein_coding	CDS	1037406	1037871	.	+	2	gene_id "AAEL000093"; transcript_id "AAEL000093-RA"; exon_number "2"; protein_id "AAEL000093-PA";
supercont1.1	protein_coding	exon	1038037	1039291	.	+	.	gene_id "AAEL000093"; transcript_id "AAEL000093-RA"; exon_number "3"; seqedit "false";
supercont1.1	protein_coding	CDS	1038037	1039291	.	+	1	gene_id "AAEL000093"; transcript_id "AAEL000093-RA"; exon_number "3"; protein_id "AAEL000093-PA";
supercont1.1	protein_coding	exon	1052353	1052600	.	+	.	gene_id "AAEL000093"; transcript_id "AAEL000093-RA"; exon_number "4"; seqedit "false";
supercont1.1	protein_coding	CDS	1052353	1052600	.	+	0	gene_id "AAEL000093"; transcript_id "AAEL000093-RA"; exon_number "4"; protein_id "AAEL000093-PA";
supercont1.1	protein_coding	exon	1060974	1061172	.	+	.	gene_id "AAEL000093"; transcript_id "AAEL000093-RA"; exon_number "5"; seqedit "false";
supercont1.1	protein_coding	CDS	1060974	1061172	.	+	1	gene_id "AAEL000093"; transcript_id "AAEL000093-RA"; exon_number "5"; protein_id "AAEL000093-PA";
supercont1.1	protein_coding	exon	1080788	1080939	.	+	.	gene_id "AAEL000093"; transcript_id "AAEL000093-RA"; exon_number "6"; seqedit "false";
supercont1.1	protein_coding	CDS	1080788	1080939	.	+	0	gene_id "AAEL000093"; transcript_id "AAEL000093-RA"; exon_number "6"; protein_id "AAEL000093-PA";
supercont1.1	protein_coding	exon	1099049	1100565	.	+	.	gene_id "AAEL000093"; transcript_id "AAEL000093-RA"; exon_number "7"; seqedit "false";
supercont1.1	protein_coding	CDS	1099049	1099559	.	+	1	gene_id "AAEL000093"; transcript_id "AAEL000093-RA"; exon_number "7"; protein_id "AAEL000093-PA";
supercont1.1	protein_coding	stop_codon	1099560	1099562	.	+	0	gene_id "AAEL000093"; transcript_id "AAEL000093-RA"; exon_number "7";
supercont1.1	protein_coding	exon	1130757	1130900	.	+	.	gene_id "AAEL000100"; transcript_id "AAEL000100-RA"; exon_number "1"; seqedit "false";
supercont1.1	protein_coding	CDS	1130757	1130900	.	+	0	gene_id "AAEL000100"; transcript_id "AAEL000100-RA"; exon_number "1"; protein_id "AAEL000100-PA";
supercont1.1	protein_coding	start_codon	1130757	1130759	.	+	0	gene_id "AAEL000100"; transcript_id "AAEL000100-RA"; exon_number "1";
supercont1.1	protein_coding	exon	1151502	1151525	.	+	.	gene_id "AAEL000100"; transcript_id "AAEL000100-RA"; exon_number "2"; seqedit "false";
supercont1.1	protein_coding	CDS	1151502	1151522	.	+	0	gene_id "AAEL000100"; transcript_id "AAEL000100-RA"; exon_number "2"; protein_id "AAEL000100-PA";
supercont1.1	protein_coding	stop_codon	1151523	1151525	.	+	0	gene_id "AAEL000100"; transcript_id "AAEL000100-RA"; exon_number "2";
supercont1.1	protein_coding	exon	1151653	1151850	.	+	.	gene_id "AAEL000002"; transcript_id "AAEL000002-RA"; exon_number "1"; seqedit "false";
supercont1.1	protein_coding	CDS	1151653	1151847	.	+	0	gene_id "AAEL000002"; transcript_id "AAEL000002-RA"; exon_number "1"; protein_id "AAEL000002-PA";
supercont1.1	protein_coding	start_codon	1151653	1151655	.	+	0	gene_id "AAEL000002"; transcript_id "AAEL000002-RA"; exon_number "1";
supercont1.1	protein_coding	stop_codon	1151848	1151850	.	+	0	gene_id "AAEL000002"; transcript_id "AAEL000002-RA"; exon_number "1";
supercont1.1	protein_coding	exon	1513913	1514074	.	-	.	gene_id "AAEL000053"; transcript_id "AAEL000053-RA"; exon_number "1"; seqedit "false";
supercont1.1	protein_coding	CDS	1513913	1514062	.	-	0	gene_id "AAEL000053"; transcript_id "AAEL000053-RA"; exon_number "1"; protein_id "AAEL000053-PA";
supercont1.1	protein_coding	start_codon	1514060	1514062	.	-	0	gene_id "AAEL000053"; transcript_id "AAEL000053-RA"; exon_number "1";
supercont1.1	protein_coding	exon	1489508	1490439	.	-	.	gene_id "AAEL000053"; transcript_id "AAEL000053-RA"; exon_number "2"; seqedit "false";
supercont1.1	protein_coding	CDS	1489508	1490439	.	-	2	gene_id "AAEL000053"; transcript_id "AAEL000053-RA"; exon_number "2"; protein_id "AAEL000053-PA";
supercont1.1	protein_coding	exon	1487559	1488721	.	-	.	gene_id "AAEL000053"; transcript_id "AAEL000053-RA"; exon_number "3"; seqedit "false";
supercont1.1	protein_coding	CDS	1488085	1488721	.	-	0	gene_id "AAEL000053"; transcript_id "AAEL000053-RA"; exon_number "3"; protein_id "AAEL000053-PA";
supercont1.1	protein_coding	stop_codon	1488082	1488084	.	-	0	gene_id "AAEL000053"; transcript_id "AAEL000053-RA"; exon_number "3";
supercont1.1	protein_coding	exon	1528739	1528785	.	+	.	gene_id "AAEL000013"; transcript_id "AAEL000013-RA"; exon_number "1"; seqedit "false";
supercont1.1	protein_coding	exon	1529287	1529683	.	+	.	gene_id "AAEL000013"; transcript_id "AAEL000013-RA"; exon_number "2"; seqedit "false";
supercont1.1	protein_coding	CDS	1529581	1529683	.	+	0	gene_id "AAEL000013"; transcript_id "AAEL000013-RA"; exon_number "2"; protein_id "AAEL000013-PA";
supercont1.1	protein_coding	start_codon	1529581	1529583	.	+	0	gene_id "AAEL000013"; transcript_id "AAEL000013-RA"; exon_number "2";
supercont1.1	protein_coding	exon	1529742	1529989	.	+	.	gene_id "AAEL000013"; transcript_id "AAEL000013-RA"; exon_number "3"; seqedit "false";
supercont1.1	protein_coding	CDS	1529742	1529989	.	+	0	gene_id "AAEL000013"; transcript_id "AAEL000013-RA"; exon_number "3"; protein_id "AAEL000013-PA";
supercont1.1	protein_coding	exon	1543554	1543871	.	+	.	gene_id "AAEL000013"; transcript_id "AAEL000013-RA"; exon_number "4"; seqedit "false";
supercont1.1	protein_coding	CDS	1543554	1543871	.	+	2	gene_id "AAEL000013"; transcript_id "AAEL000013-RA"; exon_number "4"; protein_id "AAEL000013-PA";
supercont1.1	protein_coding	exon	1543934	1544606	.	+	.	gene_id "AAEL000013"; transcript_id "AAEL000013-RA"; exon_number "5"; seqedit "false";
supercont1.1	protein_coding	CDS	1543934	1544401	.	+	2	gene_id "AAEL000013"; transcript_id "AAEL000013-RA"; exon_number "5"; protein_id "AAEL000013-PA";
supercont1.1	protein_coding	stop_codon	1544402	1544404	.	+	0	gene_id "AAEL000013"; transcript_id "AAEL000013-RA"; exon_number "5";
supercont1.1	protein_coding	exon	1752482	1752632	.	-	.	gene_id "AAEL017335"; transcript_id "AAEL017335-RA"; exon_number "1"; gene_name "GPRGHP2"; transcript_name "GPRGHP2"; seqedit "false";
supercont1.1	protein_coding	CDS	1752482	1752632	.	-	0	gene_id "AAEL017335"; transcript_id "AAEL017335-RA"; exon_number "1"; gene_name "GPRGHP2"; transcript_name "GPRGHP2"; protein_id "AAEL017335-PA";
supercont1.1	protein_coding	exon	1693273	1693563	.	-	.	gene_id "AAEL017335"; transcript_id "AAEL017335-RA"; exon_number "2"; gene_name "GPRGHP2"; transcript_name "GPRGHP2"; seqedit "false";
supercont1.1	protein_coding	CDS	1693273	1693563	.	-	2	gene_id "AAEL017335"; transcript_id "AAEL017335-RA"; exon_number "2"; gene_name "GPRGHP2"; transcript_name "GPRGHP2"; protein_id "AAEL017335-PA";
supercont1.1	protein_coding	exon	1679080	1679256	.	-	.	gene_id "AAEL017335"; transcript_id "AAEL017335-RA"; exon_number "3"; gene_name "GPRGHP2"; transcript_name "GPRGHP2"; seqedit "false";
supercont1.1	protein_coding	CDS	1679080	1679256	.	-	2	gene_id "AAEL017335"; transcript_id "AAEL017335-RA"; exon_number "3"; gene_name "GPRGHP2"; transcript_name "GPRGHP2"; protein_id "AAEL017335-PA";
supercont1.1	protein_coding	exon	1666627	1666771	.	-	.	gene_id "AAEL017335"; transcript_id "AAEL017335-RA"; exon_number "4"; gene_name "GPRGHP2"; transcript_name "GPRGHP2"; seqedit "false";
supercont1.1	protein_coding	CDS	1666627	1666771	.	-	2	gene_id "AAEL017335"; transcript_id "AAEL017335-RA"; exon_number "4"; gene_name "GPRGHP2"; transcript_name "GPRGHP2"; protein_id "AAEL017335-PA";
supercont1.1	protein_coding	exon	1594435	1594525	.	-	.	gene_id "AAEL017335"; transcript_id "AAEL017335-RA"; exon_number "5"; gene_name "GPRGHP2"; transcript_name "GPRGHP2"; seqedit "false";
supercont1.1	protein_coding	CDS	1594435	1594525	.	-	1	gene_id "AAEL017335"; transcript_id "AAEL017335-RA"; exon_number "5"; gene_name "GPRGHP2"; transcript_name "GPRGHP2"; protein_id "AAEL017335-PA";
supercont1.1	protein_coding	exon	1973051	1973248	.	-	.	gene_id "AAEL000087"; transcript_id "AAEL000087-RA"; exon_number "1"; seqedit "false";
supercont1.1	protein_coding	CDS	1973051	1973248	.	-	0	gene_id "AAEL000087"; transcript_id "AAEL000087-RA"; exon_number "1"; protein_id "AAEL000087-PA";
supercont1.1	protein_coding	start_codon	1973246	1973248	.	-	0	gene_id "AAEL000087"; transcript_id "AAEL000087-RA"; exon_number "1";
supercont1.1	protein_coding	exon	1972772	1972987	.	-	.	gene_id "AAEL000087"; transcript_id "AAEL000087-RA"; exon_number "2"; seqedit "false";
supercont1.1	protein_coding	CDS	1972772	1972987	.	-	0	gene_id "AAEL000087"; transcript_id "AAEL000087-RA"; exon_number "2"; protein_id "AAEL000087-PA";
supercont1.1	protein_coding	exon	1967827	1967869	.	-	.	gene_id "AAEL000087"; transcript_id "AAEL000087-RA"; exon_number "3"; seqedit "false";
supercont1.1	protein_coding	CDS	1967827	1967869	.	-	0	gene_id "AAEL000087"; transcript_id "AAEL000087-RA"; exon_number "3"; protein_id "AAEL000087-PA";
supercont1.1	protein_coding	exon	1967355	1967768	.	-	.	gene_id "AAEL000087"; transcript_id "AAEL000087-RA"; exon_number "4"; seqedit "false";
supercont1.1	protein_coding	CDS	1967355	1967768	.	-	2	gene_id "AAEL000087"; transcript_id "AAEL000087-RA"; exon_number "4"; protein_id "AAEL000087-PA";
supercont1.1	protein_coding	exon	1961239	1961532	.	-	.	gene_id "AAEL000087"; transcript_id "AAEL000087-RA"; exon_number "5"; seqedit "false";
supercont1.1	protein_coding	CDS	1961239	1961532	.	-	2	gene_id "AAEL000087"; transcript_id "AAEL000087-RA"; exon_number "5"; protein_id "AAEL000087-PA";
supercont1.1	protein_coding	exon	1959920	1961178	.	-	.	gene_id "AAEL000087"; transcript_id "AAEL000087-RA"; exon_number "6"; seqedit "false";
supercont1.1	protein_coding	CDS	1959920	1961178	.	-	2	gene_id "AAEL000087"; transcript_id "AAEL000087-RA"; exon_number "6"; protein_id "AAEL000087-PA";
supercont1.1	protein_coding	exon	1945336	1945489	.	-	.	gene_id "AAEL000087"; transcript_id "AAEL000087-RA"; exon_number "7"; seqedit "false";
supercont1.1	protein_coding	CDS	1945336	1945489	.	-	0	gene_id "AAEL000087"; transcript_id "AAEL000087-RA"; exon_number "7"; protein_id "AAEL000087-PA";
supercont1.1	protein_coding	exon	1944984	1945263	.	-	.	gene_id "AAEL000087"; transcript_id "AAEL000087-RA"; exon_number "8"; seqedit "false";
supercont1.1	protein_coding	CDS	1945178	1945263	.	-	2	gene_id "AAEL000087"; transcript_id "AAEL000087-RA"; exon_number "8"; protein_id "AAEL000087-PA";
supercont1.1	protein_coding	stop_codon	1945175	1945177	.	-	0	gene_id "AAEL000087"; transcript_id "AAEL000087-RA"; exon_number "8";
supercont1.1	protein_coding	exon	2034971	2035040	.	-	.	gene_id "AAEL000099"; transcript_id "AAEL000099-RA"; exon_number "1"; gene_name "CLIPB33"; transcript_name "CLIPB33"; seqedit "false";
supercont1.1	protein_coding	CDS	2034971	2035040	.	-	0	gene_id "AAEL000099"; transcript_id "AAEL000099-RA"; exon_number "1"; gene_name "CLIPB33"; transcript_name "CLIPB33"; protein_id "AAEL000099-PA";
supercont1.1	protein_coding	start_codon	2035038	2035040	.	-	0	gene_id "AAEL000099"; transcript_id "AAEL000099-RA"; exon_number "1"; gene_name "CLIPB33"; transcript_name "CLIPB33";
supercont1.1	protein_coding	exon	2034734	2034900	.	-	.	gene_id "AAEL000099"; transcript_id "AAEL000099-RA"; exon_number "2"; gene_name "CLIPB33"; transcript_name "CLIPB33"; seqedit "false";
supercont1.1	protein_coding	CDS	2034734	2034900	.	-	2	gene_id "AAEL000099"; transcript_id "AAEL000099-RA"; exon_number "2"; gene_name "CLIPB33"; transcript_name "CLIPB33"; protein_id "AAEL000099-PA";
supercont1.1	protein_coding	exon	2031878	2032122	.	-	.	gene_id "AAEL000099"; transcript_id "AAEL000099-RA"; exon_number "3"; gene_name "CLIPB33"; transcript_name "CLIPB33"; seqedit "false";
supercont1.1	protein_coding	CDS	2031878	2032122	.	-	0	gene_id "AAEL000099"; transcript_id "AAEL000099-RA"; exon_number "3"; gene_name "CLIPB33"; transcript_name "CLIPB33"; protein_id "AAEL000099-PA";
supercont1.1	protein_coding	exon	2031211	2031811	.	-	.	gene_id "AAEL000099"; transcript_id "AAEL000099-RA"; exon_number "4"; gene_name "CLIPB33"; transcript_name "CLIPB33"; seqedit "false";
supercont1.1	protein_coding	CDS	2031214	2031811	.	-	1	gene_id "AAEL000099"; transcript_id "AAEL000099-RA"; exon_number "4"; gene_name "CLIPB33"; transcript_name "CLIPB33"; protein_id "AAEL000099-PA";
supercont1.1	protein_coding	stop_codon	2031211	2031213	.	-	0	gene_id "AAEL000099"; transcript_id "AAEL000099-RA"; exon_number "4"; gene_name "CLIPB33"; transcript_name "CLIPB33";
supercont1.1	protein_coding	exon	2113267	2113327	.	-	.	gene_id "AAEL000028"; transcript_id "AAEL000028-RA"; exon_number "1"; gene_name "CLIPB34"; transcript_name "CLIPB34"; seqedit "false";
supercont1.1	protein_coding	CDS	2113267	2113327	.	-	0	gene_id "AAEL000028"; transcript_id "AAEL000028-RA"; exon_number "1"; gene_name "CLIPB34"; transcript_name "CLIPB34"; protein_id "AAEL000028-PA";
supercont1.1	protein_coding	start_codon	2113325	2113327	.	-	0	gene_id "AAEL000028"; transcript_id "AAEL000028-RA"; exon_number "1"; gene_name "CLIPB34"; transcript_name "CLIPB34";
supercont1.1	protein_coding	exon	2113021	2113187	.	-	.	gene_id "AAEL000028"; transcript_id "AAEL000028-RA"; exon_number "2"; gene_name "CLIPB34"; transcript_name "CLIPB34"; seqedit "false";
supercont1.1	protein_coding	CDS	2113021	2113187	.	-	2	gene_id "AAEL000028"; transcript_id "AAEL000028-RA"; exon_number "2"; gene_name "CLIPB34"; transcript_name "CLIPB34"; protein_id "AAEL000028-PA";
supercont1.1	protein_coding	exon	2103843	2104108	.	-	.	gene_id "AAEL000028"; transcript_id "AAEL000028-RA"; exon_number "3"; gene_name "CLIPB34"; transcript_name "CLIPB34"; seqedit "false";
supercont1.1	protein_coding	CDS	2103843	2104108	.	-	0	gene_id "AAEL000028"; transcript_id "AAEL000028-RA"; exon_number "3"; gene_name "CLIPB34"; transcript_name "CLIPB34"; protein_id "AAEL000028-PA";
supercont1.1	protein_coding	exon	2095012	2095606	.	-	.	gene_id "AAEL000028"; transcript_id "AAEL000028-RA"; exon_number "4"; gene_name "CLIPB34"; transcript_name "CLIPB34"; seqedit "false";
supercont1.1	protein_coding	CDS	2095015	2095606	.	-	1	gene_id "AAEL000028"; transcript_id "AAEL000028-RA"; exon_number "4"; gene_name "CLIPB34"; transcript_name "CLIPB34"; protein_id "AAEL000028-PA";
supercont1.1	protein_coding	stop_codon	2095012	2095014	.	-	0	gene_id "AAEL000028"; transcript_id "AAEL000028-RA"; exon_number "4"; gene_name "CLIPB34"; transcript_name "CLIPB34";
supercont1.1	protein_coding	exon	2130058	2130121	.	-	.	gene_id "AAEL000059"; transcript_id "AAEL000059-RA"; exon_number "1"; gene_name "CLIPB19"; transcript_name "CLIPB19"; seqedit "false";
supercont1.1	protein_coding	CDS	2130058	2130121	.	-	0	gene_id "AAEL000059"; transcript_id "AAEL000059-RA"; exon_number "1"; gene_name "CLIPB19"; transcript_name "CLIPB19"; protein_id "AAEL000059-PA";
supercont1.1	protein_coding	start_codon	2130119	2130121	.	-	0	gene_id "AAEL000059"; transcript_id "AAEL000059-RA"; exon_number "1"; gene_name "CLIPB19"; transcript_name "CLIPB19";
supercont1.1	protein_coding	exon	2128642	2128814	.	-	.	gene_id "AAEL000059"; transcript_id "AAEL000059-RA"; exon_number "2"; gene_name "CLIPB19"; transcript_name "CLIPB19"; seqedit "false";
supercont1.1	protein_coding	CDS	2128642	2128814	.	-	2	gene_id "AAEL000059"; transcript_id "AAEL000059-RA"; exon_number "2"; gene_name "CLIPB19"; transcript_name "CLIPB19"; protein_id "AAEL000059-PA";
supercont1.1	protein_coding	exon	2127853	2128094	.	-	.	gene_id "AAEL000059"; transcript_id "AAEL000059-RA"; exon_number "3"; gene_name "CLIPB19"; transcript_name "CLIPB19"; seqedit "false";
supercont1.1	protein_coding	CDS	2127853	2128094	.	-	0	gene_id "AAEL000059"; transcript_id "AAEL000059-RA"; exon_number "3"; gene_name "CLIPB19"; transcript_name "CLIPB19"; protein_id "AAEL000059-PA";
supercont1.1	protein_coding	exon	2126793	2127085	.	-	.	gene_id "AAEL000059"; transcript_id "AAEL000059-RA"; exon_number "4"; gene_name "CLIPB19"; transcript_name "CLIPB19"; seqedit "false";
supercont1.1	protein_coding	CDS	2126793	2127085	.	-	1	gene_id "AAEL000059"; transcript_id "AAEL000059-RA"; exon_number "4"; gene_name "CLIPB19"; transcript_name "CLIPB19"; protein_id "AAEL000059-PA";
supercont1.1	protein_coding	exon	2126420	2126733	.	-	.	gene_id "AAEL000059"; transcript_id "AAEL000059-RA"; exon_number "5"; gene_name "CLIPB19"; transcript_name "CLIPB19"; seqedit "false";
supercont1.1	protein_coding	CDS	2126423	2126733	.	-	2	gene_id "AAEL000059"; transcript_id "AAEL000059-RA"; exon_number "5"; gene_name "CLIPB19"; transcript_name "CLIPB19"; protein_id "AAEL000059-PA";
supercont1.1	protein_coding	stop_codon	2126420	2126422	.	-	0	gene_id "AAEL000059"; transcript_id "AAEL000059-RA"; exon_number "5"; gene_name "CLIPB19"; transcript_name "CLIPB19";
supercont1.1	protein_coding	exon	2153404	2153425	.	-	.	gene_id "AAEL000030"; transcript_id "AAEL000030-RA"; exon_number "1"; seqedit "false";
supercont1.1	protein_coding	CDS	2153404	2153425	.	-	0	gene_id "AAEL000030"; transcript_id "AAEL000030-RA"; exon_number "1"; protein_id "AAEL000030-PA";
supercont1.1	protein_coding	start_codon	2153423	2153425	.	-	0	gene_id "AAEL000030"; transcript_id "AAEL000030-RA"; exon_number "1";
supercont1.1	protein_coding	exon	2153082	2153340	.	-	.	gene_id "AAEL000030"; transcript_id "AAEL000030-RA"; exon_number "2"; seqedit "false";
supercont1.1	protein_coding	CDS	2153082	2153340	.	-	2	gene_id "AAEL000030"; transcript_id "AAEL000030-RA"; exon_number "2"; protein_id "AAEL000030-PA";
supercont1.1	protein_coding	exon	2152822	2153015	.	-	.	gene_id "AAEL000030"; transcript_id "AAEL000030-RA"; exon_number "3"; seqedit "false";
supercont1.1	protein_coding	CDS	2152822	2153015	.	-	1	gene_id "AAEL000030"; transcript_id "AAEL000030-RA"; exon_number "3"; protein_id "AAEL000030-PA";
supercont1.1	protein_coding	exon	2151520	2152065	.	-	.	gene_id "AAEL000030"; transcript_id "AAEL000030-RA"; exon_number "4"; seqedit "false";
supercont1.1	protein_coding	CDS	2151668	2152065	.	-	2	gene_id "AAEL000030"; transcript_id "AAEL000030-RA"; exon_number "4"; protein_id "AAEL000030-PA";
supercont1.1	protein_coding	stop_codon	2151665	2151667	.	-	0	gene_id "AAEL000030"; transcript_id "AAEL000030-RA"; exon_number "4";
supercont1.1	protein_coding	exon	2166416	2167372	.	-	.	gene_id "AAEL000040"; transcript_id "AAEL000040-RA"; exon_number "1"; seqedit "false";
supercont1.1	protein_coding	CDS	2166419	2167372	.	-	0	gene_id "AAEL000040"; transcript_id "AAEL000040-RA"; exon_number "1"; protein_id "AAEL000040-PA";
supercont1.1	protein_coding	start_codon	2167370	2167372	.	-	0	gene_id "AAEL000040"; transcript_id "AAEL000040-RA"; exon_number "1";
supercont1.1	protein_coding	stop_codon	2166416	2166418	.	-	0	gene_id "AAEL000040"; transcript_id "AAEL000040-RA"; exon_number "1";
supercont1.1	protein_coding	exon	2192857	2192938	.	-	.	gene_id "AAEL000037"; transcript_id "AAEL000037-RA"; exon_number "1"; gene_name "CLIPB35"; transcript_name "CLIPB35"; seqedit "false";
supercont1.1	protein_coding	CDS	2192857	2192938	.	-	0	gene_id "AAEL000037"; transcript_id "AAEL000037-RA"; exon_number "1"; gene_name "CLIPB35"; transcript_name "CLIPB35"; protein_id "AAEL000037-PA";
supercont1.1	protein_coding	start_codon	2192936	2192938	.	-	0	gene_id "AAEL000037"; transcript_id "AAEL000037-RA"; exon_number "1"; gene_name "CLIPB35"; transcript_name "CLIPB35";
supercont1.1	protein_coding	exon	2192632	2192798	.	-	.	gene_id "AAEL000037"; transcript_id "AAEL000037-RA"; exon_number "2"; gene_name "CLIPB35"; transcript_name "CLIPB35"; seqedit "false";
supercont1.1	protein_coding	CDS	2192632	2192798	.	-	2	gene_id "AAEL000037"; transcript_id "AAEL000037-RA"; exon_number "2"; gene_name "CLIPB35"; transcript_name "CLIPB35"; protein_id "AAEL000037-PA";
supercont1.1	protein_coding	exon	2192326	2192567	.	-	.	gene_id "AAEL000037"; transcript_id "AAEL000037-RA"; exon_number "3"; gene_name "CLIPB35"; transcript_name "CLIPB35"; seqedit "false";
supercont1.1	protein_coding	CDS	2192326	2192567	.	-	0	gene_id "AAEL000037"; transcript_id "AAEL000037-RA"; exon_number "3"; gene_name "CLIPB35"; transcript_name "CLIPB35"; protein_id "AAEL000037-PA";
supercont1.1	protein_coding	exon	2191663	2191958	.	-	.	gene_id "AAEL000037"; transcript_id "AAEL000037-RA"; exon_number "4"; gene_name "CLIPB35"; transcript_name "CLIPB35"; seqedit "false";
supercont1.1	protein_coding	CDS	2191663	2191958	.	-	1	gene_id "AAEL000037"; transcript_id "AAEL000037-RA"; exon_number "4"; gene_name "CLIPB35"; transcript_name "CLIPB35"; protein_id "AAEL000037-PA";
supercont1.1	protein_coding	exon	2191296	2191600	.	-	.	gene_id "AAEL000037"; transcript_id "AAEL000037-RA"; exon_number "5"; gene_name "CLIPB35"; transcript_name "CLIPB35"; seqedit "false";
supercont1.1	protein_coding	CDS	2191299	2191600	.	-	2	gene_id "AAEL000037"; transcript_id "AAEL000037-RA"; exon_number "5"; gene_name "CLIPB35"; transcript_name "CLIPB35"; protein_id "AAEL000037-PA";
supercont1.1	protein_coding	stop_codon	2191296	2191298	.	-	0	gene_id "AAEL000037"; transcript_id "AAEL000037-RA"; exon_number "5"; gene_name "CLIPB35"; transcript_name "CLIPB35";
supercont1.1	protein_coding	exon	2207362	2207580	.	-	.	gene_id "AAEL000086"; transcript_id "AAEL000086-RA"; exon_number "1"; gene_name "CLIPB32"; transcript_name "CLIPB32"; seqedit "false";
supercont1.1	protein_coding	CDS	2207362	2207580	.	-	0	gene_id "AAEL000086"; transcript_id "AAEL000086-RA"; exon_number "1"; gene_name "CLIPB32"; transcript_name "CLIPB32"; protein_id "AAEL000086-PA";
supercont1.1	protein_coding	start_codon	2207578	2207580	.	-	0	gene_id "AAEL000086"; transcript_id "AAEL000086-RA"; exon_number "1"; gene_name "CLIPB32"; transcript_name "CLIPB32";
supercont1.1	protein_coding	exon	2207263	2207299	.	-	.	gene_id "AAEL000086"; transcript_id "AAEL000086-RA"; exon_number "2"; gene_name "CLIPB32"; transcript_name "CLIPB32"; seqedit "false";
supercont1.1	protein_coding	CDS	2207263	2207299	.	-	0	gene_id "AAEL000086"; transcript_id "AAEL000086-RA"; exon_number "2"; gene_name "CLIPB32"; transcript_name "CLIPB32"; protein_id "AAEL000086-PA";
supercont1.1	protein_coding	exon	2206875	2207064	.	-	.	gene_id "AAEL000086"; transcript_id "AAEL000086-RA"; exon_number "3"; gene_name "CLIPB32"; transcript_name "CLIPB32"; seqedit "false";
supercont1.1	protein_coding	CDS	2206875	2207064	.	-	2	gene_id "AAEL000086"; transcript_id "AAEL000086-RA"; exon_number "3"; gene_name "CLIPB32"; transcript_name "CLIPB32"; protein_id "AAEL000086-PA";
supercont1.1	protein_coding	exon	2206523	2206815	.	-	.	gene_id "AAEL000086"; transcript_id "AAEL000086-RA"; exon_number "4"; gene_name "CLIPB32"; transcript_name "CLIPB32"; seqedit "false";
supercont1.1	protein_coding	CDS	2206523	2206815	.	-	1	gene_id "AAEL000086"; transcript_id "AAEL000086-RA"; exon_number "4"; gene_name "CLIPB32"; transcript_name "CLIPB32"; protein_id "AAEL000086-PA";
supercont1.1	protein_coding	exon	2206160	2206461	.	-	.	gene_id "AAEL000086"; transcript_id "AAEL000086-RA"; exon_number "5"; gene_name "CLIPB32"; transcript_name "CLIPB32"; seqedit "false";
supercont1.1	protein_coding	CDS	2206163	2206461	.	-	2	gene_id "AAEL000086"; transcript_id "AAEL000086-RA"; exon_number "5"; gene_name "CLIPB32"; transcript_name "CLIPB32"; protein_id "AAEL000086-PA";
supercont1.1	protein_coding	stop_codon	2206160	2206162	.	-	0	gene_id "AAEL000086"; transcript_id "AAEL000086-RA"; exon_number "5"; gene_name "CLIPB32"; transcript_name "CLIPB32";
supercont1.1	protein_coding	exon	2229604	2229673	.	+	.	gene_id "AAEL000074"; transcript_id "AAEL000074-RA"; exon_number "1"; gene_name "CLIPB1"; transcript_name "CLIPB1"; seqedit "false";
supercont1.1	protein_coding	CDS	2229604	2229673	.	+	0	gene_id "AAEL000074"; transcript_id "AAEL000074-RA"; exon_number "1"; gene_name "CLIPB1"; transcript_name "CLIPB1"; protein_id "AAEL000074-PA";
supercont1.1	protein_coding	start_codon	2229604	2229606	.	+	0	gene_id "AAEL000074"; transcript_id "AAEL000074-RA"; exon_number "1"; gene_name "CLIPB1"; transcript_name "CLIPB1";
supercont1.1	protein_coding	exon	2229737	2230066	.	+	.	gene_id "AAEL000074"; transcript_id "AAEL000074-RA"; exon_number "2"; gene_name "CLIPB1"; transcript_name "CLIPB1"; seqedit "false";
supercont1.1	protein_coding	CDS	2229737	2230066	.	+	2	gene_id "AAEL000074"; transcript_id "AAEL000074-RA"; exon_number "2"; gene_name "CLIPB1"; transcript_name "CLIPB1"; protein_id "AAEL000074-PA";
supercont1.1	protein_coding	exon	2240868	2240970	.	+	.	gene_id "AAEL000074"; transcript_id "AAEL000074-RA"; exon_number "3"; gene_name "CLIPB1"; transcript_name "CLIPB1"; seqedit "false";
supercont1.1	protein_coding	CDS	2240868	2240970	.	+	2	gene_id "AAEL000074"; transcript_id "AAEL000074-RA"; exon_number "3"; gene_name "CLIPB1"; transcript_name "CLIPB1"; protein_id "AAEL000074-PA";
supercont1.1	protein_coding	exon	2241038	2241653	.	+	.	gene_id "AAEL000074"; transcript_id "AAEL000074-RA"; exon_number "4"; gene_name "CLIPB1"; transcript_name "CLIPB1"; seqedit "false";
supercont1.1	protein_coding	CDS	2241038	2241650	.	+	1	gene_id "AAEL000074"; transcript_id "AAEL000074-RA"; exon_number "4"; gene_name "CLIPB1"; transcript_name "CLIPB1"; protein_id "AAEL000074-PA";
supercont1.1	protein_coding	stop_codon	2241651	2241653	.	+	0	gene_id "AAEL000074"; transcript_id "AAEL000074-RA"; exon_number "4"; gene_name "CLIPB1"; transcript_name "CLIPB1";
supercont1.1	protein_coding	exon	2253794	2253857	.	-	.	gene_id "AAEL000038"; transcript_id "AAEL000038-RA"; exon_number "1"; gene_name "CLIPB6"; transcript_name "CLIPB6"; seqedit "false";
supercont1.1	protein_coding	CDS	2253794	2253857	.	-	0	gene_id "AAEL000038"; transcript_id "AAEL000038-RA"; exon_number "1"; gene_name "CLIPB6"; transcript_name "CLIPB6"; protein_id "AAEL000038-PA";
supercont1.1	protein_coding	start_codon	2253855	2253857	.	-	0	gene_id "AAEL000038"; transcript_id "AAEL000038-RA"; exon_number "1"; gene_name "CLIPB6"; transcript_name "CLIPB6";
supercont1.1	protein_coding	exon	2253318	2253725	.	-	.	gene_id "AAEL000038"; transcript_id "AAEL000038-RA"; exon_number "2"; gene_name "CLIPB6"; transcript_name "CLIPB6"; seqedit "false";
supercont1.1	protein_coding	CDS	2253318	2253725	.	-	2	gene_id "AAEL000038"; transcript_id "AAEL000038-RA"; exon_number "2"; gene_name "CLIPB6"; transcript_name "CLIPB6"; protein_id "AAEL000038-PA";
supercont1.1	protein_coding	exon	2253150	2253246	.	-	.	gene_id "AAEL000038"; transcript_id "AAEL000038-RA"; exon_number "3"; gene_name "CLIPB6"; transcript_name "CLIPB6"; seqedit "false";
supercont1.1	protein_coding	CDS	2253150	2253246	.	-	2	gene_id "AAEL000038"; transcript_id "AAEL000038-RA"; exon_number "3"; gene_name "CLIPB6"; transcript_name "CLIPB6"; protein_id "AAEL000038-PA";
supercont1.1	protein_coding	exon	2242586	2242875	.	-	.	gene_id "AAEL000038"; transcript_id "AAEL000038-RA"; exon_number "4"; gene_name "CLIPB6"; transcript_name "CLIPB6"; seqedit "false";
supercont1.1	protein_coding	CDS	2242586	2242875	.	-	1	gene_id "AAEL000038"; transcript_id "AAEL000038-RA"; exon_number "4"; gene_name "CLIPB6"; transcript_name "CLIPB6"; protein_id "AAEL000038-PA";
supercont1.1	protein_coding	exon	2242204	2242520	.	-	.	gene_id "AAEL000038"; transcript_id "AAEL000038-RA"; exon_number "5"; gene_name "CLIPB6"; transcript_name "CLIPB6"; seqedit "false";
supercont1.1	protein_coding	CDS	2242207	2242520	.	-	2	gene_id "AAEL000038"; transcript_id "AAEL000038-RA"; exon_number "5"; gene_name "CLIPB6"; transcript_name "CLIPB6"; protein_id "AAEL000038-PA";
supercont1.1	protein_coding	stop_codon	2242204	2242206	.	-	0	gene_id "AAEL000038"; transcript_id "AAEL000038-RA"; exon_number "5"; gene_name "CLIPB6"; transcript_name "CLIPB6";
supercont1.1	protein_coding	exon	2284929	2285007	.	-	.	gene_id "AAEL017325"; transcript_id "AAEL017325-RA"; exon_number "1"; gene_name "CLIPB36"; transcript_name "CLIPB36"; seqedit "false";
supercont1.1	protein_coding	CDS	2284929	2285007	.	-	0	gene_id "AAEL017325"; transcript_id "AAEL017325-RA"; exon_number "1"; gene_name "CLIPB36"; transcript_name "CLIPB36"; protein_id "AAEL017325-PA";
supercont1.1	protein_coding	start_codon	2285005	2285007	.	-	0	gene_id "AAEL017325"; transcript_id "AAEL017325-RA"; exon_number "1"; gene_name "CLIPB36"; transcript_name "CLIPB36";
supercont1.1	protein_coding	exon	2276102	2276509	.	-	.	gene_id "AAEL017325"; transcript_id "AAEL017325-RA"; exon_number "2"; gene_name "CLIPB36"; transcript_name "CLIPB36"; seqedit "false";
supercont1.1	protein_coding	CDS	2276102	2276509	.	-	2	gene_id "AAEL017325"; transcript_id "AAEL017325-RA"; exon_number "2"; gene_name "CLIPB36"; transcript_name "CLIPB36"; protein_id "AAEL017325-PA";
supercont1.1	protein_coding	exon	2275623	2275719	.	-	.	gene_id "AAEL017325"; transcript_id "AAEL017325-RA"; exon_number "3"; gene_name "CLIPB36"; transcript_name "CLIPB36"; seqedit "false";
supercont1.1	protein_coding	CDS	2275623	2275719	.	-	2	gene_id "AAEL017325"; transcript_id "AAEL017325-RA"; exon_number "3"; gene_name "CLIPB36"; transcript_name "CLIPB36"; protein_id "AAEL017325-PA";
supercont1.1	protein_coding	exon	2275256	2275553	.	-	.	gene_id "AAEL017325"; transcript_id "AAEL017325-RA"; exon_number "4"; gene_name "CLIPB36"; transcript_name "CLIPB36"; seqedit "false";
supercont1.1	protein_coding	CDS	2275256	2275553	.	-	1	gene_id "AAEL017325"; transcript_id "AAEL017325-RA"; exon_number "4"; gene_name "CLIPB36"; transcript_name "CLIPB36"; protein_id "AAEL017325-PA";
supercont1.1	protein_coding	exon	2297653	2298450	.	+	.	gene_id "AAEL000048"; transcript_id "AAEL000048-RA"; exon_number "1"; gene_name "GPRgr4"; transcript_name "GPRgr4"; seqedit "false";
supercont1.1	protein_coding	CDS	2297653	2298450	.	+	0	gene_id "AAEL000048"; transcript_id "AAEL000048-RA"; exon_number "1"; gene_name "GPRgr4"; transcript_name "GPRgr4"; protein_id "AAEL000048-PA";
supercont1.1	protein_coding	start_codon	2297653	2297655	.	+	0	gene_id "AAEL000048"; transcript_id "AAEL000048-RA"; exon_number "1"; gene_name "GPRgr4"; transcript_name "GPRgr4";
supercont1.1	protein_coding	exon	2298504	2298658	.	+	.	gene_id "AAEL000048"; transcript_id "AAEL000048-RA"; exon_number "2"; gene_name "GPRgr4"; transcript_name "GPRgr4"; seqedit "false";
supercont1.1	protein_coding	CDS	2298504	2298658	.	+	0	gene_id "AAEL000048"; transcript_id "AAEL000048-RA"; exon_number "2"; gene_name "GPRgr4"; transcript_name "GPRgr4"; protein_id "AAEL000048-PA";
supercont1.1	protein_coding	exon	2298720	2299065	.	+	.	gene_id "AAEL000048"; transcript_id "AAEL000048-RA"; exon_number "3"; gene_name "GPRgr4"; transcript_name "GPRgr4"; seqedit "false";
supercont1.1	protein_coding	CDS	2298720	2299065	.	+	1	gene_id "AAEL000048"; transcript_id "AAEL000048-RA"; exon_number "3"; gene_name "GPRgr4"; transcript_name "GPRgr4"; protein_id "AAEL000048-PA";
supercont1.1	protein_coding	exon	2321199	2321277	.	+	.	gene_id "AAEL000043"; transcript_id "AAEL000043-RA"; exon_number "1"; seqedit "false";
supercont1.1	protein_coding	CDS	2321199	2321277	.	+	0	gene_id "AAEL000043"; transcript_id "AAEL000043-RA"; exon_number "1"; protein_id "AAEL000043-PA";
supercont1.1	protein_coding	start_codon	2321199	2321201	.	+	0	gene_id "AAEL000043"; transcript_id "AAEL000043-RA"; exon_number "1";
supercont1.1	protein_coding	exon	2321339	2321599	.	+	.	gene_id "AAEL000043"; transcript_id "AAEL000043-RA"; exon_number "2"; seqedit "false";
supercont1.1	protein_coding	CDS	2321339	2321599	.	+	2	gene_id "AAEL000043"; transcript_id "AAEL000043-RA"; exon_number "2"; protein_id "AAEL000043-PA";
supercont1.1	protein_coding	exon	2321655	2322276	.	+	.	gene_id "AAEL000043"; transcript_id "AAEL000043-RA"; exon_number "3"; seqedit "false";
supercont1.1	protein_coding	CDS	2321655	2322276	.	+	2	gene_id "AAEL000043"; transcript_id "AAEL000043-RA"; exon_number "3"; protein_id "AAEL000043-PA";
supercont1.1	protein_coding	exon	2322334	2322496	.	+	.	gene_id "AAEL000043"; transcript_id "AAEL000043-RA"; exon_number "4"; seqedit "false";
supercont1.1	protein_coding	CDS	2322334	2322496	.	+	1	gene_id "AAEL000043"; transcript_id "AAEL000043-RA"; exon_number "4"; protein_id "AAEL000043-PA";
supercont1.1	protein_coding	exon	2323352	2323441	.	+	.	gene_id "AAEL000043"; transcript_id "AAEL000043-RA"; exon_number "5"; seqedit "false";
supercont1.1	protein_coding	CDS	2323352	2323441	.	+	0	gene_id "AAEL000043"; transcript_id "AAEL000043-RA"; exon_number "5"; protein_id "AAEL000043-PA";
supercont1.1	protein_coding	exon	2323524	2323613	.	+	.	gene_id "AAEL000043"; transcript_id "AAEL000043-RA"; exon_number "6"; seqedit "false";
supercont1.1	protein_coding	CDS	2323524	2323610	.	+	0	gene_id "AAEL000043"; transcript_id "AAEL000043-RA"; exon_number "6"; protein_id "AAEL000043-PA";
supercont1.1	protein_coding	stop_codon	2323611	2323613	.	+	0	gene_id "AAEL000043"; transcript_id "AAEL000043-RA"; exon_number "6";
supercont1.1	protein_coding	exon	2334445	2334625	.	+	.	gene_id "AAEL000082"; transcript_id "AAEL000082-RA"; exon_number "1"; gene_name "GPRgr10"; transcript_name "GPRgr10"; seqedit "false";
supercont1.1	protein_coding	CDS	2334445	2334625	.	+	0	gene_id "AAEL000082"; transcript_id "AAEL000082-RA"; exon_number "1"; gene_name "GPRgr10"; transcript_name "GPRgr10"; protein_id "AAEL000082-PA";
supercont1.1	protein_coding	start_codon	2334445	2334447	.	+	0	gene_id "AAEL000082"; transcript_id "AAEL000082-RA"; exon_number "1"; gene_name "GPRgr10"; transcript_name "GPRgr10";
supercont1.1	protein_coding	exon	2334684	2335528	.	+	.	gene_id "AAEL000082"; transcript_id "AAEL000082-RA"; exon_number "2"; gene_name "GPRgr10"; transcript_name "GPRgr10"; seqedit "false";
supercont1.1	protein_coding	CDS	2334684	2335528	.	+	2	gene_id "AAEL000082"; transcript_id "AAEL000082-RA"; exon_number "2"; gene_name "GPRgr10"; transcript_name "GPRgr10"; protein_id "AAEL000082-PA";
supercont1.1	protein_coding	exon	2335573	2335755	.	+	.	gene_id "AAEL000082"; transcript_id "AAEL000082-RA"; exon_number "3"; gene_name "GPRgr10"; transcript_name "GPRgr10"; seqedit "false";
supercont1.1	protein_coding	CDS	2335573	2335755	.	+	0	gene_id "AAEL000082"; transcript_id "AAEL000082-RA"; exon_number "3"; gene_name "GPRgr10"; transcript_name "GPRgr10"; protein_id "AAEL000082-PA";
supercont1.1	protein_coding	exon	2335819	2335908	.	+	.	gene_id "AAEL000082"; transcript_id "AAEL000082-RA"; exon_number "4"; gene_name "GPRgr10"; transcript_name "GPRgr10"; seqedit "false";
supercont1.1	protein_coding	CDS	2335819	2335908	.	+	0	gene_id "AAEL000082"; transcript_id "AAEL000082-RA"; exon_number "4"; gene_name "GPRgr10"; transcript_name "GPRgr10"; protein_id "AAEL000082-PA";
supercont1.1	protein_coding	exon	2348645	2348731	.	+	.	gene_id "AAEL000082"; transcript_id "AAEL000082-RA"; exon_number "5"; gene_name "GPRgr10"; transcript_name "GPRgr10"; seqedit "false";
supercont1.1	protein_coding	CDS	2348645	2348731	.	+	0	gene_id "AAEL000082"; transcript_id "AAEL000082-RA"; exon_number "5"; gene_name "GPRgr10"; transcript_name "GPRgr10"; protein_id "AAEL000082-PA";
supercont1.1	protein_coding	exon	2348850	2349168	.	+	.	gene_id "AAEL000075"; transcript_id "AAEL000075-RA"; exon_number "1"; gene_name "GPRgr9"; transcript_name "GPRgr9"; seqedit "false";
supercont1.1	protein_coding	CDS	2348850	2349168	.	+	0	gene_id "AAEL000075"; transcript_id "AAEL000075-RA"; exon_number "1"; gene_name "GPRgr9"; transcript_name "GPRgr9"; protein_id "AAEL000075-PA";
supercont1.1	protein_coding	start_codon	2348850	2348852	.	+	0	gene_id "AAEL000075"; transcript_id "AAEL000075-RA"; exon_number "1"; gene_name "GPRgr9"; transcript_name "GPRgr9";
supercont1.1	protein_coding	exon	2349229	2349423	.	+	.	gene_id "AAEL000075"; transcript_id "AAEL000075-RA"; exon_number "2"; gene_name "GPRgr9"; transcript_name "GPRgr9"; seqedit "false";
supercont1.1	protein_coding	CDS	2349229	2349423	.	+	2	gene_id "AAEL000075"; transcript_id "AAEL000075-RA"; exon_number "2"; gene_name "GPRgr9"; transcript_name "GPRgr9"; protein_id "AAEL000075-PA";
supercont1.1	protein_coding	exon	2350007	2350445	.	+	.	gene_id "AAEL000075"; transcript_id "AAEL000075-RA"; exon_number "3"; gene_name "GPRgr9"; transcript_name "GPRgr9"; seqedit "false";
supercont1.1	protein_coding	CDS	2350007	2350445	.	+	2	gene_id "AAEL000075"; transcript_id "AAEL000075-RA"; exon_number "3"; gene_name "GPRgr9"; transcript_name "GPRgr9"; protein_id "AAEL000075-PA";
supercont1.1	protein_coding	exon	2350510	2350672	.	+	.	gene_id "AAEL000075"; transcript_id "AAEL000075-RA"; exon_number "4"; gene_name "GPRgr9"; transcript_name "GPRgr9"; seqedit "false";
supercont1.1	protein_coding	CDS	2350510	2350672	.	+	1	gene_id "AAEL000075"; transcript_id "AAEL000075-RA"; exon_number "4"; gene_name "GPRgr9"; transcript_name "GPRgr9"; protein_id "AAEL000075-PA";
supercont1.1	protein_coding	exon	2350736	2350825	.	+	.	gene_id "AAEL000075"; transcript_id "AAEL000075-RA"; exon_number "5"; gene_name "GPRgr9"; transcript_name "GPRgr9"; seqedit "false";
supercont1.1	protein_coding	CDS	2350736	2350825	.	+	0	gene_id "AAEL000075"; transcript_id "AAEL000075-RA"; exon_number "5"; gene_name "GPRgr9"; transcript_name "GPRgr9"; protein_id "AAEL000075-PA";
supercont1.1	protein_coding	exon	2350883	2350978	.	+	.	gene_id "AAEL000075"; transcript_id "AAEL000075-RA"; exon_number "6"; gene_name "GPRgr9"; transcript_name "GPRgr9"; seqedit "false";
supercont1.1	protein_coding	CDS	2350883	2350978	.	+	0	gene_id "AAEL000075"; transcript_id "AAEL000075-RA"; exon_number "6"; gene_name "GPRgr9"; transcript_name "GPRgr9"; protein_id "AAEL000075-PA";
supercont1.1	protein_coding	exon	2360773	2360862	.	+	.	gene_id "AAEL000092"; transcript_id "AAEL000092-RA"; exon_number "1"; gene_name "GSTX1"; transcript_name "GSTX1"; seqedit "false";
supercont1.1	protein_coding	CDS	2360773	2360862	.	+	0	gene_id "AAEL000092"; transcript_id "AAEL000092-RA"; exon_number "1"; gene_name "GSTX1"; transcript_name "GSTX1"; protein_id "AAEL000092-PA";
supercont1.1	protein_coding	start_codon	2360773	2360775	.	+	0	gene_id "AAEL000092"; transcript_id "AAEL000092-RA"; exon_number "1"; gene_name "GSTX1"; transcript_name "GSTX1";
supercont1.1	protein_coding	exon	2360930	2361352	.	+	.	gene_id "AAEL000092"; transcript_id "AAEL000092-RA"; exon_number "2"; gene_name "GSTX1"; transcript_name "GSTX1"; seqedit "false";
supercont1.1	protein_coding	CDS	2360930	2361352	.	+	0	gene_id "AAEL000092"; transcript_id "AAEL000092-RA"; exon_number "2"; gene_name "GSTX1"; transcript_name "GSTX1"; protein_id "AAEL000092-PA";
supercont1.1	protein_coding	exon	2361413	2361556	.	+	.	gene_id "AAEL000092"; transcript_id "AAEL000092-RA"; exon_number "3"; gene_name "GSTX1"; transcript_name "GSTX1"; seqedit "false";
supercont1.1	protein_coding	CDS	2361413	2361553	.	+	0	gene_id "AAEL000092"; transcript_id "AAEL000092-RA"; exon_number "3"; gene_name "GSTX1"; transcript_name "GSTX1"; protein_id "AAEL000092-PA";
supercont1.1	protein_coding	stop_codon	2361554	2361556	.	+	0	gene_id "AAEL000092"; transcript_id "AAEL000092-RA"; exon_number "3"; gene_name "GSTX1"; transcript_name "GSTX1";
supercont1.1	protein_coding	exon	2396254	2396506	.	-	.	gene_id "AAEL000069"; transcript_id "AAEL000069-RA"; exon_number "1"; seqedit "false";
supercont1.1	protein_coding	CDS	2396254	2396506	.	-	0	gene_id "AAEL000069"; transcript_id "AAEL000069-RA"; exon_number "1"; protein_id "AAEL000069-PA";
supercont1.1	protein_coding	start_codon	2396504	2396506	.	-	0	gene_id "AAEL000069"; transcript_id "AAEL000069-RA"; exon_number "1";
supercont1.1	protein_coding	exon	2396030	2396193	.	-	.	gene_id "AAEL000069"; transcript_id "AAEL000069-RA"; exon_number "2"; seqedit "false";
supercont1.1	protein_coding	CDS	2396030	2396193	.	-	2	gene_id "AAEL000069"; transcript_id "AAEL000069-RA"; exon_number "2"; protein_id "AAEL000069-PA";
supercont1.1	protein_coding	exon	2395681	2395964	.	-	.	gene_id "AAEL000069"; transcript_id "AAEL000069-RA"; exon_number "3"; seqedit "false";
supercont1.1	protein_coding	CDS	2395681	2395964	.	-	0	gene_id "AAEL000069"; transcript_id "AAEL000069-RA"; exon_number "3"; protein_id "AAEL000069-PA";
supercont1.1	protein_coding	exon	2385629	2385791	.	-	.	gene_id "AAEL000069"; transcript_id "AAEL000069-RA"; exon_number "4"; seqedit "false";
supercont1.1	protein_coding	CDS	2385629	2385791	.	-	1	gene_id "AAEL000069"; transcript_id "AAEL000069-RA"; exon_number "4"; protein_id "AAEL000069-PA";
supercont1.1	protein_coding	exon	2384461	2384550	.	-	.	gene_id "AAEL000069"; transcript_id "AAEL000069-RA"; exon_number "5"; seqedit "false";
supercont1.1	protein_coding	CDS	2384461	2384550	.	-	0	gene_id "AAEL000069"; transcript_id "AAEL000069-RA"; exon_number "5"; protein_id "AAEL000069-PA";
supercont1.1	protein_coding	exon	2384259	2384372	.	-	.	gene_id "AAEL000069"; transcript_id "AAEL000069-RA"; exon_number "6"; seqedit "false";
supercont1.1	protein_coding	CDS	2384262	2384372	.	-	0	gene_id "AAEL000069"; transcript_id "AAEL000069-RA"; exon_number "6"; protein_id "AAEL000069-PA";
supercont1.1	protein_coding	stop_codon	2384259	2384261	.	-	0	gene_id "AAEL000069"; transcript_id "AAEL000069-RA"; exon_number "6";
supercont1.1	protein_coding	exon	2593701	2593806	.	+	.	gene_id "AAEL000060"; transcript_id "AAEL000060-RA"; exon_number "1"; gene_name "GPRgr7"; transcript_name "GPRgr7"; seqedit "false";
supercont1.1	protein_coding	CDS	2593701	2593806	.	+	0	gene_id "AAEL000060"; transcript_id "AAEL000060-RA"; exon_number "1"; gene_name "GPRgr7"; transcript_name "GPRgr7"; protein_id "AAEL000060-PA";
supercont1.1	protein_coding	start_codon	2593701	2593703	.	+	0	gene_id "AAEL000060"; transcript_id "AAEL000060-RA"; exon_number "1"; gene_name "GPRgr7"; transcript_name "GPRgr7";
supercont1.1	protein_coding	exon	2593875	2594264	.	+	.	gene_id "AAEL000060"; transcript_id "AAEL000060-RA"; exon_number "2"; gene_name "GPRgr7"; transcript_name "GPRgr7"; seqedit "false";
supercont1.1	protein_coding	CDS	2593875	2594264	.	+	2	gene_id "AAEL000060"; transcript_id "AAEL000060-RA"; exon_number "2"; gene_name "GPRgr7"; transcript_name "GPRgr7"; protein_id "AAEL000060-PA";
supercont1.1	protein_coding	exon	2594341	2594510	.	+	.	gene_id "AAEL000060"; transcript_id "AAEL000060-RA"; exon_number "3"; gene_name "GPRgr7"; transcript_name "GPRgr7"; seqedit "false";
supercont1.1	protein_coding	CDS	2594341	2594510	.	+	2	gene_id "AAEL000060"; transcript_id "AAEL000060-RA"; exon_number "3"; gene_name "GPRgr7"; transcript_name "GPRgr7"; protein_id "AAEL000060-PA";
supercont1.1	protein_coding	exon	2608544	2608830	.	+	.	gene_id "AAEL000060"; transcript_id "AAEL000060-RA"; exon_number "4"; gene_name "GPRgr7"; transcript_name "GPRgr7"; seqedit "false";
supercont1.1	protein_coding	CDS	2608544	2608830	.	+	0	gene_id "AAEL000060"; transcript_id "AAEL000060-RA"; exon_number "4"; gene_name "GPRgr7"; transcript_name "GPRgr7"; protein_id "AAEL000060-PA";
supercont1.1	protein_coding	exon	2608908	2609070	.	+	.	gene_id "AAEL000060"; transcript_id "AAEL000060-RA"; exon_number "5"; gene_name "GPRgr7"; transcript_name "GPRgr7"; seqedit "false";
supercont1.1	protein_coding	CDS	2608908	2609070	.	+	1	gene_id "AAEL000060"; transcript_id "AAEL000060-RA"; exon_number "5"; gene_name "GPRgr7"; transcript_name "GPRgr7"; protein_id "AAEL000060-PA";
supercont1.1	protein_coding	exon	2613078	2613167	.	+	.	gene_id "AAEL000060"; transcript_id "AAEL000060-RA"; exon_number "6"; gene_name "GPRgr7"; transcript_name "GPRgr7"; seqedit "false";
supercont1.1	protein_coding	CDS	2613078	2613167	.	+	0	gene_id "AAEL000060"; transcript_id "AAEL000060-RA"; exon_number "6"; gene_name "GPRgr7"; transcript_name "GPRgr7"; protein_id "AAEL000060-PA";
supercont1.1	protein_coding	exon	2613971	2614087	.	+	.	gene_id "AAEL000060"; transcript_id "AAEL000060-RA"; exon_number "7"; gene_name "GPRgr7"; transcript_name "GPRgr7"; seqedit "false";
supercont1.1	protein_coding	CDS	2613971	2614087	.	+	0	gene_id "AAEL000060"; transcript_id "AAEL000060-RA"; exon_number "7"; gene_name "GPRgr7"; transcript_name "GPRgr7"; protein_id "AAEL000060-PA";
supercont1.1	protein_coding	exon	2681591	2681723	.	+	.	gene_id "AAEL000012"; transcript_id "AAEL000012-RA"; exon_number "1"; gene_name "GPRgr6"; transcript_name "GPRgr6"; seqedit "false";
supercont1.1	protein_coding	CDS	2681591	2681723	.	+	0	gene_id "AAEL000012"; transcript_id "AAEL000012-RA"; exon_number "1"; gene_name "GPRgr6"; transcript_name "GPRgr6"; protein_id "AAEL000012-PA";
supercont1.1	protein_coding	start_codon	2681591	2681593	.	+	0	gene_id "AAEL000012"; transcript_id "AAEL000012-RA"; exon_number "1"; gene_name "GPRgr6"; transcript_name "GPRgr6";
supercont1.1	protein_coding	exon	2681781	2682161	.	+	.	gene_id "AAEL000012"; transcript_id "AAEL000012-RA"; exon_number "2"; gene_name "GPRgr6"; transcript_name "GPRgr6"; seqedit "false";
supercont1.1	protein_coding	CDS	2681781	2682161	.	+	2	gene_id "AAEL000012"; transcript_id "AAEL000012-RA"; exon_number "2"; gene_name "GPRgr6"; transcript_name "GPRgr6"; protein_id "AAEL000012-PA";
supercont1.1	protein_coding	exon	2682219	2682382	.	+	.	gene_id "AAEL000012"; transcript_id "AAEL000012-RA"; exon_number "3"; gene_name "GPRgr6"; transcript_name "GPRgr6"; seqedit "false";
supercont1.1	protein_coding	CDS	2682219	2682382	.	+	2	gene_id "AAEL000012"; transcript_id "AAEL000012-RA"; exon_number "3"; gene_name "GPRgr6"; transcript_name "GPRgr6"; protein_id "AAEL000012-PA";
supercont1.1	protein_coding	exon	2682484	2683017	.	+	.	gene_id "AAEL000012"; transcript_id "AAEL000012-RA"; exon_number "4"; gene_name "GPRgr6"; transcript_name "GPRgr6"; seqedit "false";
supercont1.1	protein_coding	CDS	2682484	2683017	.	+	0	gene_id "AAEL000012"; transcript_id "AAEL000012-RA"; exon_number "4"; gene_name "GPRgr6"; transcript_name "GPRgr6"; protein_id "AAEL000012-PA";
supercont1.1	protein_coding	exon	2683080	2683190	.	+	.	gene_id "AAEL000012"; transcript_id "AAEL000012-RA"; exon_number "5"; gene_name "GPRgr6"; transcript_name "GPRgr6"; seqedit "false";
supercont1.1	protein_coding	CDS	2683080	2683190	.	+	0	gene_id "AAEL000012"; transcript_id "AAEL000012-RA"; exon_number "5"; gene_name "GPRgr6"; transcript_name "GPRgr6"; protein_id "AAEL000012-PA";
supercont1.1	protein_coding	exon	2706401	2706707	.	-	.	gene_id "AAEL000033"; transcript_id "AAEL000033-RA"; exon_number "1"; seqedit "false";
supercont1.1	protein_coding	CDS	2706401	2706591	.	-	0	gene_id "AAEL000033"; transcript_id "AAEL000033-RA"; exon_number "1"; protein_id "AAEL000033-PA";
supercont1.1	protein_coding	start_codon	2706589	2706591	.	-	0	gene_id "AAEL000033"; transcript_id "AAEL000033-RA"; exon_number "1";
supercont1.1	protein_coding	exon	2706073	2706334	.	-	.	gene_id "AAEL000033"; transcript_id "AAEL000033-RA"; exon_number "2"; seqedit "false";
supercont1.1	protein_coding	CDS	2706073	2706334	.	-	0	gene_id "AAEL000033"; transcript_id "AAEL000033-RA"; exon_number "2"; protein_id "AAEL000033-PA";
supercont1.1	protein_coding	exon	2704119	2705612	.	-	.	gene_id "AAEL000033"; transcript_id "AAEL000033-RA"; exon_number "3"; seqedit "false";
supercont1.1	protein_coding	CDS	2704185	2705612	.	-	2	gene_id "AAEL000033"; transcript_id "AAEL000033-RA"; exon_number "3"; protein_id "AAEL000033-PA";
supercont1.1	protein_coding	stop_codon	2704182	2704184	.	-	0	gene_id "AAEL000033"; transcript_id "AAEL000033-RA"; exon_number "3";
supercont1.1	protein_coding	exon	2718145	2718269	.	-	.	gene_id "AAEL000004"; transcript_id "AAEL000004-RA"; exon_number "1"; seqedit "false";
supercont1.1	protein_coding	CDS	2718145	2718269	.	-	0	gene_id "AAEL000004"; transcript_id "AAEL000004-RA"; exon_number "1"; protein_id "AAEL000004-PA";
supercont1.1	protein_coding	start_codon	2718267	2718269	.	-	0	gene_id "AAEL000004"; transcript_id "AAEL000004-RA"; exon_number "1";
supercont1.1	protein_coding	exon	2715150	2716004	.	-	.	gene_id "AAEL000004"; transcript_id "AAEL000004-RA"; exon_number "2"; seqedit "false";
supercont1.1	protein_coding	CDS	2715150	2716004	.	-	1	gene_id "AAEL000004"; transcript_id "AAEL000004-RA"; exon_number "2"; protein_id "AAEL000004-PA";
supercont1.1	protein_coding	exon	2714033	2715086	.	-	.	gene_id "AAEL000004"; transcript_id "AAEL000004-RA"; exon_number "3"; seqedit "false";
supercont1.1	protein_coding	CDS	2714516	2715086	.	-	1	gene_id "AAEL000004"; transcript_id "AAEL000004-RA"; exon_number "3"; protein_id "AAEL000004-PA";
supercont1.1	protein_coding	stop_codon	2714513	2714515	.	-	0	gene_id "AAEL000004"; transcript_id "AAEL000004-RA"; exon_number "3";
supercont1.1	protein_coding	exon	2724170	2724358	.	-	.	gene_id "AAEL000091"; transcript_id "AAEL000091-RA"; exon_number "1"; seqedit "false";
supercont1.1	protein_coding	CDS	2724170	2724261	.	-	0	gene_id "AAEL000091"; transcript_id "AAEL000091-RA"; exon_number "1"; protein_id "AAEL000091-PA";
supercont1.1	protein_coding	start_codon	2724259	2724261	.	-	0	gene_id "AAEL000091"; transcript_id "AAEL000091-RA"; exon_number "1";
supercont1.1	protein_coding	exon	2723083	2724115	.	-	.	gene_id "AAEL000091"; transcript_id "AAEL000091-RA"; exon_number "2"; seqedit "false";
supercont1.1	protein_coding	CDS	2723212	2724115	.	-	1	gene_id "AAEL000091"; transcript_id "AAEL000091-RA"; exon_number "2"; protein_id "AAEL000091-PA";
supercont1.1	protein_coding	stop_codon	2723209	2723211	.	-	0	gene_id "AAEL000091"; transcript_id "AAEL000091-RA"; exon_number "2";
supercont1.1	protein_coding	exon	2726733	2727079	.	+	.	gene_id "AAEL000026"; transcript_id "AAEL000026-RA"; exon_number "1"; seqedit "false";
supercont1.1	protein_coding	CDS	2726884	2727079	.	+	0	gene_id "AAEL000026"; transcript_id "AAEL000026-RA"; exon_number "1"; protein_id "AAEL000026-PA";
supercont1.1	protein_coding	start_codon	2726884	2726886	.	+	0	gene_id "AAEL000026"; transcript_id "AAEL000026-RA"; exon_number "1";
supercont1.1	protein_coding	exon	2728062	2728501	.	+	.	gene_id "AAEL000026"; transcript_id "AAEL000026-RA"; exon_number "2"; seqedit "false";
supercont1.1	protein_coding	CDS	2728062	2728315	.	+	0	gene_id "AAEL000026"; transcript_id "AAEL000026-RA"; exon_number "2"; protein_id "AAEL000026-PA";
supercont1.1	protein_coding	stop_codon	2728316	2728318	.	+	0	gene_id "AAEL000026"; transcript_id "AAEL000026-RA"; exon_number "2";
supercont1.1	protein_coding	exon	2728508	2728642	.	+	.	gene_id "AAEL000097"; transcript_id "AAEL000097-RA"; exon_number "1"; seqedit "false";
supercont1.1	protein_coding	CDS	2728508	2728642	.	+	0	gene_id "AAEL000097"; transcript_id "AAEL000097-RA"; exon_number "1"; protein_id "AAEL000097-PA";
supercont1.1	protein_coding	exon	2732749	2733482	.	+	.	gene_id "AAEL000097"; transcript_id "AAEL000097-RA"; exon_number "2"; seqedit "false";
supercont1.1	protein_coding	CDS	2732749	2733482	.	+	0	gene_id "AAEL000097"; transcript_id "AAEL000097-RA"; exon_number "2"; protein_id "AAEL000097-PA";
supercont1.1	protein_coding	exon	2733498	2733789	.	+	.	gene_id "AAEL000097"; transcript_id "AAEL000097-RA"; exon_number "3"; seqedit "false";
supercont1.1	protein_coding	CDS	2733498	2733786	.	+	1	gene_id "AAEL000097"; transcript_id "AAEL000097-RA"; exon_number "3"; protein_id "AAEL000097-PA";
supercont1.1	protein_coding	stop_codon	2733787	2733789	.	+	0	gene_id "AAEL000097"; transcript_id "AAEL000097-RA"; exon_number "3";
supercont1.1	protein_coding	exon	2750774	2750947	.	-	.	gene_id "AAEL000077"; transcript_id "AAEL000077-RA"; exon_number "1"; seqedit "false";
supercont1.1	protein_coding	exon	2750262	2750541	.	-	.	gene_id "AAEL000077"; transcript_id "AAEL000077-RA"; exon_number "2"; seqedit "false";
supercont1.1	protein_coding	CDS	2750262	2750442	.	-	0	gene_id "AAEL000077"; transcript_id "AAEL000077-RA"; exon_number "2"; protein_id "AAEL000077-PA";
supercont1.1	protein_coding	start_codon	2750440	2750442	.	-	0	gene_id "AAEL000077"; transcript_id "AAEL000077-RA"; exon_number "2";
supercont1.1	protein_coding	exon	2743470	2744836	.	-	.	gene_id "AAEL000077"; transcript_id "AAEL000077-RA"; exon_number "3"; seqedit "false";
supercont1.1	protein_coding	CDS	2743905	2744836	.	-	2	gene_id "AAEL000077"; transcript_id "AAEL000077-RA"; exon_number "3"; protein_id "AAEL000077-PA";
supercont1.1	protein_coding	stop_codon	2743902	2743904	.	-	0	gene_id "AAEL000077"; transcript_id "AAEL000077-RA"; exon_number "3";
supercont1.1	protein_coding	exon	2764664	2764750	.	+	.	gene_id "AAEL000068"; transcript_id "AAEL000068-RA"; exon_number "1"; seqedit "false";
supercont1.1	protein_coding	CDS	2764664	2764750	.	+	0	gene_id "AAEL000068"; transcript_id "AAEL000068-RA"; exon_number "1"; protein_id "AAEL000068-PA";
supercont1.1	protein_coding	start_codon	2764664	2764666	.	+	0	gene_id "AAEL000068"; transcript_id "AAEL000068-RA"; exon_number "1";
supercont1.1	protein_coding	exon	2766707	2766868	.	+	.	gene_id "AAEL000068"; transcript_id "AAEL000068-RA"; exon_number "2"; seqedit "false";
supercont1.1	protein_coding	CDS	2766707	2766868	.	+	0	gene_id "AAEL000068"; transcript_id "AAEL000068-RA"; exon_number "2"; protein_id "AAEL000068-PA";
supercont1.1	protein_coding	exon	2767263	2767539	.	+	.	gene_id "AAEL000068"; transcript_id "AAEL000068-RA"; exon_number "3"; seqedit "false";
supercont1.1	protein_coding	CDS	2767263	2767539	.	+	0	gene_id "AAEL000068"; transcript_id "AAEL000068-RA"; exon_number "3"; protein_id "AAEL000068-PA";
supercont1.1	protein_coding	exon	2779613	2779903	.	+	.	gene_id "AAEL000068"; transcript_id "AAEL000068-RA"; exon_number "4"; seqedit "false";
supercont1.1	protein_coding	CDS	2779613	2779689	.	+	2	gene_id "AAEL000068"; transcript_id "AAEL000068-RA"; exon_number "4"; protein_id "AAEL000068-PA";
supercont1.1	protein_coding	stop_codon	2779690	2779692	.	+	0	gene_id "AAEL000068"; transcript_id "AAEL000068-RA"; exon_number "4";
supercont1.1	protein_coding	exon	2764664	2764750	.	+	.	gene_id "AAEL000068"; transcript_id "AAEL000068-RB"; exon_number "1"; seqedit "false";
supercont1.1	protein_coding	CDS	2764664	2764750	.	+	0	gene_id "AAEL000068"; transcript_id "AAEL000068-RB"; exon_number "1"; protein_id "AAEL000068-PB";
supercont1.1	protein_coding	start_codon	2764664	2764666	.	+	0	gene_id "AAEL000068"; transcript_id "AAEL000068-RB"; exon_number "1";
supercont1.1	protein_coding	exon	2766707	2766868	.	+	.	gene_id "AAEL000068"; transcript_id "AAEL000068-RB"; exon_number "2"; seqedit "false";
supercont1.1	protein_coding	CDS	2766707	2766868	.	+	0	gene_id "AAEL000068"; transcript_id "AAEL000068-RB"; exon_number "2"; protein_id "AAEL000068-PB";
supercont1.1	protein_coding	exon	2767263	2767539	.	+	.	gene_id "AAEL000068"; transcript_id "AAEL000068-RB"; exon_number "3"; seqedit "false";
supercont1.1	protein_coding	CDS	2767263	2767539	.	+	0	gene_id "AAEL000068"; transcript_id "AAEL000068-RB"; exon_number "3"; protein_id "AAEL000068-PB";
supercont1.1	protein_coding	exon	2779613	2779707	.	+	.	gene_id "AAEL000068"; transcript_id "AAEL000068-RB"; exon_number "4"; seqedit "false";
supercont1.1	protein_coding	CDS	2779613	2779689	.	+	2	gene_id "AAEL000068"; transcript_id "AAEL000068-RB"; exon_number "4"; protein_id "AAEL000068-PB";
supercont1.1	protein_coding	stop_codon	2779690	2779692	.	+	0	gene_id "AAEL000068"; transcript_id "AAEL000068-RB"; exon_number "4";
supercont1.1	protein_coding	exon	2779794	2779895	.	+	.	gene_id "AAEL000068"; transcript_id "AAEL000068-RB"; exon_number "5"; seqedit "false";
supercont1.1	protein_coding	exon	2783158	2783352	.	-	.	gene_id "AAEL000046"; transcript_id "AAEL000046-RA"; exon_number "1"; seqedit "false";
supercont1.1	protein_coding	CDS	2783158	2783240	.	-	0	gene_id "AAEL000046"; transcript_id "AAEL000046-RA"; exon_number "1"; protein_id "AAEL000046-PA";
supercont1.1	protein_coding	start_codon	2783238	2783240	.	-	0	gene_id "AAEL000046"; transcript_id "AAEL000046-RA"; exon_number "1";
supercont1.1	protein_coding	exon	2782314	2783098	.	-	.	gene_id "AAEL000046"; transcript_id "AAEL000046-RA"; exon_number "2"; seqedit "false";
supercont1.1	protein_coding	CDS	2782372	2783098	.	-	1	gene_id "AAEL000046"; transcript_id "AAEL000046-RA"; exon_number "2"; protein_id "AAEL000046-PA";
supercont1.1	protein_coding	stop_codon	2782369	2782371	.	-	0	gene_id "AAEL000046"; transcript_id "AAEL000046-RA"; exon_number "2";
supercont1.1	protein_coding	exon	2796903	2797717	.	+	.	gene_id "AAEL000020"; transcript_id "AAEL000020-RA"; exon_number "1"; seqedit "false";
supercont1.1	protein_coding	CDS	2797022	2797717	.	+	0	gene_id "AAEL000020"; transcript_id "AAEL000020-RA"; exon_number "1"; protein_id "AAEL000020-PA";
supercont1.1	protein_coding	start_codon	2797022	2797024	.	+	0	gene_id "AAEL000020"; transcript_id "AAEL000020-RA"; exon_number "1";
supercont1.1	protein_coding	exon	2800456	2801475	.	+	.	gene_id "AAEL000020"; transcript_id "AAEL000020-RA"; exon_number "2"; seqedit "false";
supercont1.1	protein_coding	CDS	2800456	2801475	.	+	0	gene_id "AAEL000020"; transcript_id "AAEL000020-RA"; exon_number "2"; protein_id "AAEL000020-PA";
supercont1.1	protein_coding	exon	2802530	2803586	.	+	.	gene_id "AAEL000020"; transcript_id "AAEL000020-RA"; exon_number "3"; seqedit "false";
supercont1.1	protein_coding	CDS	2802530	2802601	.	+	1	gene_id "AAEL000020"; transcript_id "AAEL000020-RA"; exon_number "3"; protein_id "AAEL000020-PA";
supercont1.1	protein_coding	stop_codon	2802602	2802604	.	+	0	gene_id "AAEL000020"; transcript_id "AAEL000020-RA"; exon_number "3";
supercont1.1	protein_coding	exon	2803674	2803837	.	-	.	gene_id "AAEL000076"; transcript_id "AAEL000076-RA"; exon_number "1"; seqedit "false";
supercont1.1	protein_coding	CDS	2803674	2803731	.	-	0	gene_id "AAEL000076"; transcript_id "AAEL000076-RA"; exon_number "1"; protein_id "AAEL000076-PA";
supercont1.1	protein_coding	start_codon	2803729	2803731	.	-	0	gene_id "AAEL000076"; transcript_id "AAEL000076-RA"; exon_number "1";
supercont1.1	protein_coding	exon	2802670	2803606	.	-	.	gene_id "AAEL000076"; transcript_id "AAEL000076-RA"; exon_number "2"; seqedit "false";
supercont1.1	protein_coding	CDS	2802747	2803606	.	-	1	gene_id "AAEL000076"; transcript_id "AAEL000076-RA"; exon_number "2"; protein_id "AAEL000076-PA";
supercont1.1	protein_coding	stop_codon	2802744	2802746	.	-	0	gene_id "AAEL000076"; transcript_id "AAEL000076-RA"; exon_number "2";
supercont1.1	protein_coding	exon	2816881	2817025	.	-	.	gene_id "AAEL000034"; transcript_id "AAEL000034-RA"; exon_number "1"; seqedit "false";
supercont1.1	protein_coding	CDS	2816881	2817025	.	-	0	gene_id "AAEL000034"; transcript_id "AAEL000034-RA"; exon_number "1"; protein_id "AAEL000034-PA";
supercont1.1	protein_coding	exon	2816216	2816818	.	-	.	gene_id "AAEL000034"; transcript_id "AAEL000034-RA"; exon_number "2"; seqedit "false";
supercont1.1	protein_coding	CDS	2816216	2816818	.	-	2	gene_id "AAEL000034"; transcript_id "AAEL000034-RA"; exon_number "2"; protein_id "AAEL000034-PA";
supercont1.1	protein_coding	exon	2813760	2814588	.	-	.	gene_id "AAEL000034"; transcript_id "AAEL000034-RA"; exon_number "3"; seqedit "false";
supercont1.1	protein_coding	CDS	2813760	2814588	.	-	2	gene_id "AAEL000034"; transcript_id "AAEL000034-RA"; exon_number "3"; protein_id "AAEL000034-PA";
supercont1.1	protein_coding	exon	2813196	2813625	.	-	.	gene_id "AAEL000034"; transcript_id "AAEL000034-RA"; exon_number "4"; seqedit "false";
supercont1.1	protein_coding	CDS	2813310	2813625	.	-	1	gene_id "AAEL000034"; transcript_id "AAEL000034-RA"; exon_number "4"; protein_id "AAEL000034-PA";
supercont1.1	protein_coding	stop_codon	2813307	2813309	.	-	0	gene_id "AAEL000034"; transcript_id "AAEL000034-RA"; exon_number "4";
supercont1.1	protein_coding	exon	2864906	2865077	.	-	.	gene_id "AAEL000054"; transcript_id "AAEL000054-RA"; exon_number "1"; seqedit "false";
supercont1.1	protein_coding	CDS	2864906	2865077	.	-	0	gene_id "AAEL000054"; transcript_id "AAEL000054-RA"; exon_number "1"; protein_id "AAEL000054-PA";
supercont1.1	protein_coding	exon	2855048	2855284	.	-	.	gene_id "AAEL000054"; transcript_id "AAEL000054-RA"; exon_number "2"; seqedit "false";
supercont1.1	protein_coding	CDS	2855048	2855284	.	-	2	gene_id "AAEL000054"; transcript_id "AAEL000054-RA"; exon_number "2"; protein_id "AAEL000054-PA";
supercont1.1	protein_coding	exon	2854121	2854969	.	-	.	gene_id "AAEL000054"; transcript_id "AAEL000054-RA"; exon_number "3"; seqedit "false";
supercont1.1	protein_coding	CDS	2854121	2854969	.	-	2	gene_id "AAEL000054"; transcript_id "AAEL000054-RA"; exon_number "3"; protein_id "AAEL000054-PA";
supercont1.1	protein_coding	exon	2853854	2854093	.	-	.	gene_id "AAEL000054"; transcript_id "AAEL000054-RA"; exon_number "4"; seqedit "false";
supercont1.1	protein_coding	CDS	2853854	2854093	.	-	2	gene_id "AAEL000054"; transcript_id "AAEL000054-RA"; exon_number "4"; protein_id "AAEL000054-PA";
supercont1.1	protein_coding	exon	2850881	2853724	.	-	.	gene_id "AAEL000054"; transcript_id "AAEL000054-RA"; exon_number "5"; seqedit "false";
supercont1.1	protein_coding	CDS	2850881	2853724	.	-	2	gene_id "AAEL000054"; transcript_id "AAEL000054-RA"; exon_number "5"; protein_id "AAEL000054-PA";
supercont1.1	protein_coding	exon	2850174	2850832	.	-	.	gene_id "AAEL000054"; transcript_id "AAEL000054-RA"; exon_number "6"; seqedit "false";
supercont1.1	protein_coding	CDS	2850174	2850832	.	-	2	gene_id "AAEL000054"; transcript_id "AAEL000054-RA"; exon_number "6"; protein_id "AAEL000054-PA";
supercont1.1	protein_coding	exon	2849829	2850029	.	-	.	gene_id "AAEL000054"; transcript_id "AAEL000054-RA"; exon_number "7"; seqedit "false";
supercont1.1	protein_coding	CDS	2849829	2850029	.	-	0	gene_id "AAEL000054"; transcript_id "AAEL000054-RA"; exon_number "7"; protein_id "AAEL000054-PA";
supercont1.1	protein_coding	exon	2848017	2849762	.	-	.	gene_id "AAEL000054"; transcript_id "AAEL000054-RA"; exon_number "8"; seqedit "false";
supercont1.1	protein_coding	CDS	2848017	2849762	.	-	0	gene_id "AAEL000054"; transcript_id "AAEL000054-RA"; exon_number "8"; protein_id "AAEL000054-PA";
supercont1.1	protein_coding	exon	2847036	2847806	.	-	.	gene_id "AAEL000054"; transcript_id "AAEL000054-RA"; exon_number "9"; seqedit "false";
supercont1.1	protein_coding	CDS	2847036	2847806	.	-	0	gene_id "AAEL000054"; transcript_id "AAEL000054-RA"; exon_number "9"; protein_id "AAEL000054-PA";
supercont1.1	protein_coding	exon	2846403	2846915	.	-	.	gene_id "AAEL000054"; transcript_id "AAEL000054-RA"; exon_number "10"; seqedit "false";
supercont1.1	protein_coding	CDS	2846403	2846915	.	-	0	gene_id "AAEL000054"; transcript_id "AAEL000054-RA"; exon_number "10"; protein_id "AAEL000054-PA";
supercont1.1	protein_coding	exon	2845840	2846333	.	-	.	gene_id "AAEL000054"; transcript_id "AAEL000054-RA"; exon_number "11"; seqedit "false";
supercont1.1	protein_coding	CDS	2845840	2846333	.	-	0	gene_id "AAEL000054"; transcript_id "AAEL000054-RA"; exon_number "11"; protein_id "AAEL000054-PA";
supercont1.1	protein_coding	exon	2842473	2842606	.	-	.	gene_id "AAEL000054"; transcript_id "AAEL000054-RA"; exon_number "12"; seqedit "false";
supercont1.1	protein_coding	CDS	2842473	2842606	.	-	1	gene_id "AAEL000054"; transcript_id "AAEL000054-RA"; exon_number "12"; protein_id "AAEL000054-PA";
supercont1.1	protein_coding	exon	2842220	2842395	.	-	.	gene_id "AAEL000054"; transcript_id "AAEL000054-RA"; exon_number "13"; seqedit "false";
supercont1.1	protein_coding	CDS	2842220	2842395	.	-	2	gene_id "AAEL000054"; transcript_id "AAEL000054-RA"; exon_number "13"; protein_id "AAEL000054-PA";
supercont1.1	protein_coding	exon	2834690	2835221	.	-	.	gene_id "AAEL000054"; transcript_id "AAEL000054-RA"; exon_number "14"; seqedit "false";
supercont1.1	protein_coding	CDS	2835051	2835221	.	-	0	gene_id "AAEL000054"; transcript_id "AAEL000054-RA"; exon_number "14"; protein_id "AAEL000054-PA";
supercont1.1	protein_coding	stop_codon	2835048	2835050	.	-	0	gene_id "AAEL000054"; transcript_id "AAEL000054-RA"; exon_number "14";
supercont1.1	protein_coding	exon	2988303	2988497	.	+	.	gene_id "AAEL000050"; transcript_id "AAEL000050-RA"; exon_number "1"; seqedit "false";
supercont1.1	protein_coding	exon	2988577	2989379	.	+	.	gene_id "AAEL000050"; transcript_id "AAEL000050-RA"; exon_number "2"; seqedit "false";
supercont1.1	protein_coding	CDS	2988587	2989165	.	+	0	gene_id "AAEL000050"; transcript_id "AAEL000050-RA"; exon_number "2"; protein_id "AAEL000050-PA";
supercont1.1	protein_coding	start_codon	2988587	2988589	.	+	0	gene_id "AAEL000050"; transcript_id "AAEL000050-RA"; exon_number "2";
supercont1.1	protein_coding	stop_codon	2989166	2989168	.	+	0	gene_id "AAEL000050"; transcript_id "AAEL000050-RA"; exon_number "2";
supercont1.1	protein_coding	exon	3024447	3024476	.	-	.	gene_id "AAEL000085"; transcript_id "AAEL000085-RA"; exon_number "1"; seqedit "false";
supercont1.1	protein_coding	CDS	3024447	3024476	.	-	0	gene_id "AAEL000085"; transcript_id "AAEL000085-RA"; exon_number "1"; protein_id "AAEL000085-PA";
supercont1.1	protein_coding	start_codon	3024474	3024476	.	-	0	gene_id "AAEL000085"; transcript_id "AAEL000085-RA"; exon_number "1";
supercont1.1	protein_coding	exon	3005569	3005799	.	-	.	gene_id "AAEL000085"; transcript_id "AAEL000085-RA"; exon_number "2"; seqedit "false";
supercont1.1	protein_coding	CDS	3005569	3005799	.	-	0	gene_id "AAEL000085"; transcript_id "AAEL000085-RA"; exon_number "2"; protein_id "AAEL000085-PA";
supercont1.1	protein_coding	exon	2999360	2999578	.	-	.	gene_id "AAEL000085"; transcript_id "AAEL000085-RA"; exon_number "3"; seqedit "false";
supercont1.1	protein_coding	CDS	2999363	2999578	.	-	0	gene_id "AAEL000085"; transcript_id "AAEL000085-RA"; exon_number "3"; protein_id "AAEL000085-PA";
supercont1.1	protein_coding	stop_codon	2999360	2999362	.	-	0	gene_id "AAEL000085"; transcript_id "AAEL000085-RA"; exon_number "3";
supercont1.1	protein_coding	exon	3098687	3098740	.	-	.	gene_id "AAEL000067"; transcript_id "AAEL000067-RA"; exon_number "1"; seqedit "false";
supercont1.1	protein_coding	CDS	3098687	3098740	.	-	0	gene_id "AAEL000067"; transcript_id "AAEL000067-RA"; exon_number "1"; protein_id "AAEL000067-PA";
supercont1.1	protein_coding	start_codon	3098738	3098740	.	-	0	gene_id "AAEL000067"; transcript_id "AAEL000067-RA"; exon_number "1";
supercont1.1	protein_coding	exon	3098237	3098357	.	-	.	gene_id "AAEL000067"; transcript_id "AAEL000067-RA"; exon_number "2"; seqedit "false";
supercont1.1	protein_coding	CDS	3098237	3098357	.	-	0	gene_id "AAEL000067"; transcript_id "AAEL000067-RA"; exon_number "2"; protein_id "AAEL000067-PA";
supercont1.1	protein_coding	exon	3085298	3089378	.	-	.	gene_id "AAEL000067"; transcript_id "AAEL000067-RA"; exon_number "3"; seqedit "false";
supercont1.1	protein_coding	CDS	3085298	3089378	.	-	2	gene_id "AAEL000067"; transcript_id "AAEL000067-RA"; exon_number "3"; protein_id "AAEL000067-PA";
supercont1.1	protein_coding	exon	3074291	3074900	.	-	.	gene_id "AAEL000067"; transcript_id "AAEL000067-RA"; exon_number "4"; seqedit "false";
supercont1.1	protein_coding	CDS	3074294	3074900	.	-	1	gene_id "AAEL000067"; transcript_id "AAEL000067-RA"; exon_number "4"; protein_id "AAEL000067-PA";
supercont1.1	protein_coding	stop_codon	3074291	3074293	.	-	0	gene_id "AAEL000067"; transcript_id "AAEL000067-RA"; exon_number "4";
supercont1.1	protein_coding	exon	3144752	3145074	.	-	.	gene_id "AAEL000094"; transcript_id "AAEL000094-RA"; exon_number "1"; seqedit "false";
supercont1.1	protein_coding	CDS	3144752	3145074	.	-	0	gene_id "AAEL000094"; transcript_id "AAEL000094-RA"; exon_number "1"; protein_id "AAEL000094-PA";
supercont1.1	protein_coding	start_codon	3145072	3145074	.	-	0	gene_id "AAEL000094"; transcript_id "AAEL000094-RA"; exon_number "1";
supercont1.1	protein_coding	exon	3144309	3144679	.	-	.	gene_id "AAEL000094"; transcript_id "AAEL000094-RA"; exon_number "2"; seqedit "false";
supercont1.1	protein_coding	CDS	3144309	3144679	.	-	1	gene_id "AAEL000094"; transcript_id "AAEL000094-RA"; exon_number "2"; protein_id "AAEL000094-PA";
supercont1.1	protein_coding	exon	3143822	3143962	.	-	.	gene_id "AAEL000094"; transcript_id "AAEL000094-RA"; exon_number "3"; seqedit "false";
supercont1.1	protein_coding	CDS	3143822	3143962	.	-	2	gene_id "AAEL000094"; transcript_id "AAEL000094-RA"; exon_number "3"; protein_id "AAEL000094-PA";
supercont1.1	protein_coding	exon	3143035	3143774	.	-	.	gene_id "AAEL000094"; transcript_id "AAEL000094-RA"; exon_number "4"; seqedit "false";
supercont1.1	protein_coding	CDS	3143038	3143774	.	-	2	gene_id "AAEL000094"; transcript_id "AAEL000094-RA"; exon_number "4"; protein_id "AAEL000094-PA";
supercont1.1	protein_coding	stop_codon	3143035	3143037	.	-	0	gene_id "AAEL000094"; transcript_id "AAEL000094-RA"; exon_number "4";
supercont1.1	protein_coding	exon	3238279	3238933	.	+	.	gene_id "AAEL000058"; transcript_id "AAEL000058-RA"; exon_number "1"; seqedit "false";
supercont1.1	protein_coding	CDS	3238279	3238933	.	+	0	gene_id "AAEL000058"; transcript_id "AAEL000058-RA"; exon_number "1"; protein_id "AAEL000058-PA";
supercont1.1	protein_coding	start_codon	3238279	3238281	.	+	0	gene_id "AAEL000058"; transcript_id "AAEL000058-RA"; exon_number "1";
supercont1.1	protein_coding	exon	3239030	3239933	.	+	.	gene_id "AAEL000058"; transcript_id "AAEL000058-RA"; exon_number "2"; seqedit "false";
supercont1.1	protein_coding	CDS	3239030	3239933	.	+	2	gene_id "AAEL000058"; transcript_id "AAEL000058-RA"; exon_number "2"; protein_id "AAEL000058-PA";
supercont1.1	protein_coding	exon	3239995	3240149	.	+	.	gene_id "AAEL000058"; transcript_id "AAEL000058-RA"; exon_number "3"; seqedit "false";
supercont1.1	protein_coding	CDS	3239995	3240112	.	+	1	gene_id "AAEL000058"; transcript_id "AAEL000058-RA"; exon_number "3"; protein_id "AAEL000058-PA";
supercont1.1	protein_coding	stop_codon	3240113	3240115	.	+	0	gene_id "AAEL000058"; transcript_id "AAEL000058-RA"; exon_number "3";
supercont1.1	protein_coding	exon	3303600	3303715	.	-	.	gene_id "AAEL000098"; transcript_id "AAEL000098-RA"; exon_number "1"; seqedit "false";
supercont1.1	protein_coding	CDS	3303600	3303715	.	-	0	gene_id "AAEL000098"; transcript_id "AAEL000098-RA"; exon_number "1"; protein_id "AAEL000098-PA";
supercont1.1	protein_coding	start_codon	3303713	3303715	.	-	0	gene_id "AAEL000098"; transcript_id "AAEL000098-RA"; exon_number "1";
supercont1.1	protein_coding	exon	3291372	3292266	.	-	.	gene_id "AAEL000098"; transcript_id "AAEL000098-RA"; exon_number "2"; seqedit "false";
supercont1.1	protein_coding	CDS	3291375	3292266	.	-	1	gene_id "AAEL000098"; transcript_id "AAEL000098-RA"; exon_number "2"; protein_id "AAEL000098-PA";
supercont1.1	protein_coding	stop_codon	3291372	3291374	.	-	0	gene_id "AAEL000098"; transcript_id "AAEL000098-RA"; exon_number "2";
supercont1.1	protein_coding	exon	3333430	3333873	.	+	.	gene_id "AAEL000019"; transcript_id "AAEL000019-RA"; exon_number "1"; seqedit "false";
supercont1.1	protein_coding	CDS	3333508	3333726	.	+	0	gene_id "AAEL000019"; transcript_id "AAEL000019-RA"; exon_number "1"; protein_id "AAEL000019-PA";
supercont1.1	protein_coding	start_codon	3333508	3333510	.	+	0	gene_id "AAEL000019"; transcript_id "AAEL000019-RA"; exon_number "1";
supercont1.1	protein_coding	stop_codon	3333727	3333729	.	+	0	gene_id "AAEL000019"; transcript_id "AAEL000019-RA"; exon_number "1";
supercont1.1	protein_coding	exon	3472770	3473142	.	-	.	gene_id "AAEL000036"; transcript_id "AAEL000036-RA"; exon_number "1"; seqedit "false";
supercont1.1	protein_coding	CDS	3472770	3473142	.	-	0	gene_id "AAEL000036"; transcript_id "AAEL000036-RA"; exon_number "1"; protein_id "AAEL000036-PA";
supercont1.1	protein_coding	start_codon	3473140	3473142	.	-	0	gene_id "AAEL000036"; transcript_id "AAEL000036-RA"; exon_number "1";
supercont1.1	protein_coding	exon	3466274	3466812	.	-	.	gene_id "AAEL000036"; transcript_id "AAEL000036-RA"; exon_number "2"; seqedit "false";
supercont1.1	protein_coding	CDS	3466277	3466812	.	-	2	gene_id "AAEL000036"; transcript_id "AAEL000036-RA"; exon_number "2"; protein_id "AAEL000036-PA";
supercont1.1	protein_coding	stop_codon	3466274	3466276	.	-	0	gene_id "AAEL000036"; transcript_id "AAEL000036-RA"; exon_number "2";
supercont1.1	protein_coding	exon	3553073	3553355	.	-	.	gene_id "AAEL000021"; transcript_id "AAEL000021-RA"; exon_number "1"; seqedit "false";
supercont1.1	protein_coding	CDS	3553073	3553078	.	-	0	gene_id "AAEL000021"; transcript_id "AAEL000021-RA"; exon_number "1"; protein_id "AAEL000021-PA";
supercont1.1	protein_coding	start_codon	3553076	3553078	.	-	0	gene_id "AAEL000021"; transcript_id "AAEL000021-RA"; exon_number "1";
supercont1.1	protein_coding	exon	3523024	3524208	.	-	.	gene_id "AAEL000021"; transcript_id "AAEL000021-RA"; exon_number "2"; seqedit "false";
supercont1.1	protein_coding	CDS	3523027	3524208	.	-	1	gene_id "AAEL000021"; transcript_id "AAEL000021-RA"; exon_number "2"; protein_id "AAEL000021-PA";
supercont1.1	protein_coding	stop_codon	3523024	3523026	.	-	0	gene_id "AAEL000021"; transcript_id "AAEL000021-RA"; exon_number "2";
supercont1.1	protein_coding	exon	3553073	3553355	.	-	.	gene_id "AAEL000021"; transcript_id "AAEL000021-RB"; exon_number "1"; seqedit "false";
supercont1.1	protein_coding	exon	3533458	3533579	.	-	.	gene_id "AAEL000021"; transcript_id "AAEL000021-RB"; exon_number "2"; seqedit "false";
supercont1.1	protein_coding	exon	3523024	3524208	.	-	.	gene_id "AAEL000021"; transcript_id "AAEL000021-RB"; exon_number "3"; seqedit "false";
supercont1.1	protein_coding	CDS	3523027	3524052	.	-	0	gene_id "AAEL000021"; transcript_id "AAEL000021-RB"; exon_number "3"; protein_id "AAEL000021-PB";
supercont1.1	protein_coding	start_codon	3524050	3524052	.	-	0	gene_id "AAEL000021"; transcript_id "AAEL000021-RB"; exon_number "3";
supercont1.1	protein_coding	stop_codon	3523024	3523026	.	-	0	gene_id "AAEL000021"; transcript_id "AAEL000021-RB"; exon_number "3";
supercont1.1	protein_coding	exon	3588966	3589063	.	+	.	gene_id "AAEL000057"; transcript_id "AAEL000057-RA"; exon_number "1"; gene_name "TOLL5B"; transcript_name "TOLL5B"; seqedit "false";
supercont1.1	protein_coding	CDS	3588966	3589063	.	+	0	gene_id "AAEL000057"; transcript_id "AAEL000057-RA"; exon_number "1"; gene_name "TOLL5B"; transcript_name "TOLL5B"; protein_id "AAEL000057-PA";
supercont1.1	protein_coding	start_codon	3588966	3588968	.	+	0	gene_id "AAEL000057"; transcript_id "AAEL000057-RA"; exon_number "1"; gene_name "TOLL5B"; transcript_name "TOLL5B";
supercont1.1	protein_coding	exon	3591405	3591428	.	+	.	gene_id "AAEL000057"; transcript_id "AAEL000057-RA"; exon_number "2"; gene_name "TOLL5B"; transcript_name "TOLL5B"; seqedit "false";
supercont1.1	protein_coding	CDS	3591405	3591428	.	+	1	gene_id "AAEL000057"; transcript_id "AAEL000057-RA"; exon_number "2"; gene_name "TOLL5B"; transcript_name "TOLL5B"; protein_id "AAEL000057-PA";
supercont1.1	protein_coding	exon	3599098	3599164	.	+	.	gene_id "AAEL000057"; transcript_id "AAEL000057-RA"; exon_number "3"; gene_name "TOLL5B"; transcript_name "TOLL5B"; seqedit "false";
supercont1.1	protein_coding	CDS	3599098	3599164	.	+	1	gene_id "AAEL000057"; transcript_id "AAEL000057-RA"; exon_number "3"; gene_name "TOLL5B"; transcript_name "TOLL5B"; protein_id "AAEL000057-PA";
supercont1.1	protein_coding	exon	3599587	3599626	.	+	.	gene_id "AAEL000057"; transcript_id "AAEL000057-RA"; exon_number "4"; gene_name "TOLL5B"; transcript_name "TOLL5B"; seqedit "false";
supercont1.1	protein_coding	CDS	3599587	3599626	.	+	0	gene_id "AAEL000057"; transcript_id "AAEL000057-RA"; exon_number "4"; gene_name "TOLL5B"; transcript_name "TOLL5B"; protein_id "AAEL000057-PA";
supercont1.1	protein_coding	exon	3603961	3604519	.	+	.	gene_id "AAEL000057"; transcript_id "AAEL000057-RA"; exon_number "5"; gene_name "TOLL5B"; transcript_name "TOLL5B"; seqedit "false";
supercont1.1	protein_coding	CDS	3603961	3604519	.	+	2	gene_id "AAEL000057"; transcript_id "AAEL000057-RA"; exon_number "5"; gene_name "TOLL5B"; transcript_name "TOLL5B"; protein_id "AAEL000057-PA";
supercont1.1	protein_coding	exon	3618668	3620114	.	+	.	gene_id "AAEL000057"; transcript_id "AAEL000057-RA"; exon_number "6"; gene_name "TOLL5B"; transcript_name "TOLL5B"; seqedit "false";
supercont1.1	protein_coding	CDS	3618668	3620114	.	+	1	gene_id "AAEL000057"; transcript_id "AAEL000057-RA"; exon_number "6"; gene_name "TOLL5B"; transcript_name "TOLL5B"; protein_id "AAEL000057-PA";
supercont1.1	protein_coding	exon	3620170	3620514	.	+	.	gene_id "AAEL000057"; transcript_id "AAEL000057-RA"; exon_number "7"; gene_name "TOLL5B"; transcript_name "TOLL5B"; seqedit "false";
supercont1.1	protein_coding	CDS	3620170	3620511	.	+	0	gene_id "AAEL000057"; transcript_id "AAEL000057-RA"; exon_number "7"; gene_name "TOLL5B"; transcript_name "TOLL5B"; protein_id "AAEL000057-PA";
supercont1.1	protein_coding	stop_codon	3620512	3620514	.	+	0	gene_id "AAEL000057"; transcript_id "AAEL000057-RA"; exon_number "7"; gene_name "TOLL5B"; transcript_name "TOLL5B";
supercont1.1	protein_coding	exon	3644561	3644835	.	+	.	gene_id "AAEL000003"; transcript_id "AAEL000003-RA"; exon_number "1"; seqedit "false";
supercont1.1	protein_coding	CDS	3644561	3644835	.	+	0	gene_id "AAEL000003"; transcript_id "AAEL000003-RA"; exon_number "1"; protein_id "AAEL000003-PA";
supercont1.1	protein_coding	start_codon	3644561	3644563	.	+	0	gene_id "AAEL000003"; transcript_id "AAEL000003-RA"; exon_number "1";
supercont1.1	protein_coding	exon	3655641	3655938	.	+	.	gene_id "AAEL000003"; transcript_id "AAEL000003-RA"; exon_number "2"; seqedit "false";
supercont1.1	protein_coding	CDS	3655641	3655938	.	+	1	gene_id "AAEL000003"; transcript_id "AAEL000003-RA"; exon_number "2"; protein_id "AAEL000003-PA";
supercont1.1	protein_coding	exon	3655972	3656837	.	+	.	gene_id "AAEL000003"; transcript_id "AAEL000003-RA"; exon_number "3"; seqedit "false";
supercont1.1	protein_coding	CDS	3655972	3656837	.	+	0	gene_id "AAEL000003"; transcript_id "AAEL000003-RA"; exon_number "3"; protein_id "AAEL000003-PA";
supercont1.1	protein_coding	exon	3667513	3667705	.	+	.	gene_id "AAEL000003"; transcript_id "AAEL000003-RA"; exon_number "4"; seqedit "false";
supercont1.1	protein_coding	CDS	3667513	3667705	.	+	1	gene_id "AAEL000003"; transcript_id "AAEL000003-RA"; exon_number "4"; protein_id "AAEL000003-PA";
supercont1.1	protein_coding	exon	3667772	3668187	.	+	.	gene_id "AAEL000003"; transcript_id "AAEL000003-RA"; exon_number "5"; seqedit "false";
supercont1.1	protein_coding	CDS	3667772	3668128	.	+	0	gene_id "AAEL000003"; transcript_id "AAEL000003-RA"; exon_number "5"; protein_id "AAEL000003-PA";
supercont1.1	protein_coding	stop_codon	3668129	3668131	.	+	0	gene_id "AAEL000003"; transcript_id "AAEL000003-RA"; exon_number "5";
supercont1.1	protein_coding	exon	3668716	3668784	.	-	.	gene_id "AAEL000035"; transcript_id "AAEL000035-RA"; exon_number "1"; seqedit "false";
supercont1.1	protein_coding	CDS	3668716	3668784	.	-	0	gene_id "AAEL000035"; transcript_id "AAEL000035-RA"; exon_number "1"; protein_id "AAEL000035-PA";
supercont1.1	protein_coding	exon	3668288	3668674	.	-	.	gene_id "AAEL000035"; transcript_id "AAEL000035-RA"; exon_number "2"; seqedit "false";
supercont1.1	protein_coding	CDS	3668291	3668674	.	-	0	gene_id "AAEL000035"; transcript_id "AAEL000035-RA"; exon_number "2"; protein_id "AAEL000035-PA";
supercont1.1	protein_coding	stop_codon	3668288	3668290	.	-	0	gene_id "AAEL000035"; transcript_id "AAEL000035-RA"; exon_number "2";
supercont1.1	protein_coding	exon	3683218	3683393	.	-	.	gene_id "AAEL000063"; transcript_id "AAEL000063-RA"; exon_number "1"; seqedit "false";
supercont1.1	protein_coding	CDS	3683218	3683393	.	-	0	gene_id "AAEL000063"; transcript_id "AAEL000063-RA"; exon_number "1"; protein_id "AAEL000063-PA";
supercont1.1	protein_coding	start_codon	3683391	3683393	.	-	0	gene_id "AAEL000063"; transcript_id "AAEL000063-RA"; exon_number "1";
supercont1.1	protein_coding	exon	3682751	3683162	.	-	.	gene_id "AAEL000063"; transcript_id "AAEL000063-RA"; exon_number "2"; seqedit "false";
supercont1.1	protein_coding	CDS	3682751	3683162	.	-	1	gene_id "AAEL000063"; transcript_id "AAEL000063-RA"; exon_number "2"; protein_id "AAEL000063-PA";
supercont1.1	protein_coding	exon	3682190	3682690	.	-	.	gene_id "AAEL000063"; transcript_id "AAEL000063-RA"; exon_number "3"; seqedit "false";
supercont1.1	protein_coding	CDS	3682193	3682690	.	-	0	gene_id "AAEL000063"; transcript_id "AAEL000063-RA"; exon_number "3"; protein_id "AAEL000063-PA";
supercont1.1	protein_coding	stop_codon	3682190	3682192	.	-	0	gene_id "AAEL000063"; transcript_id "AAEL000063-RA"; exon_number "3";
supercont1.1	protein_coding	exon	3722835	3723438	.	+	.	gene_id "AAEL000027"; transcript_id "AAEL000027-RA"; exon_number "1"; seqedit "false";
supercont1.1	protein_coding	CDS	3722835	3723438	.	+	0	gene_id "AAEL000027"; transcript_id "AAEL000027-RA"; exon_number "1"; protein_id "AAEL000027-PA";
supercont1.1	protein_coding	start_codon	3722835	3722837	.	+	0	gene_id "AAEL000027"; transcript_id "AAEL000027-RA"; exon_number "1";
supercont1.1	protein_coding	exon	3723493	3723679	.	+	.	gene_id "AAEL000027"; transcript_id "AAEL000027-RA"; exon_number "2"; seqedit "false";
supercont1.1	protein_coding	CDS	3723493	3723679	.	+	2	gene_id "AAEL000027"; transcript_id "AAEL000027-RA"; exon_number "2"; protein_id "AAEL000027-PA";
supercont1.1	protein_coding	exon	3723738	3724149	.	+	.	gene_id "AAEL000027"; transcript_id "AAEL000027-RA"; exon_number "3"; seqedit "false";
supercont1.1	protein_coding	CDS	3723738	3724149	.	+	1	gene_id "AAEL000027"; transcript_id "AAEL000027-RA"; exon_number "3"; protein_id "AAEL000027-PA";
supercont1.1	protein_coding	exon	3724208	3724765	.	+	.	gene_id "AAEL000027"; transcript_id "AAEL000027-RA"; exon_number "4"; seqedit "false";
supercont1.1	protein_coding	CDS	3724208	3724762	.	+	0	gene_id "AAEL000027"; transcript_id "AAEL000027-RA"; exon_number "4"; protein_id "AAEL000027-PA";
supercont1.1	protein_coding	stop_codon	3724763	3724765	.	+	0	gene_id "AAEL000027"; transcript_id "AAEL000027-RA"; exon_number "4";
supercont1.1	protein_coding	exon	3739394	3739433	.	+	.	gene_id "AAEL000095"; transcript_id "AAEL000095-RA"; exon_number "1"; seqedit "false";
supercont1.1	protein_coding	CDS	3739394	3739433	.	+	0	gene_id "AAEL000095"; transcript_id "AAEL000095-RA"; exon_number "1"; protein_id "AAEL000095-PA";
supercont1.1	protein_coding	start_codon	3739394	3739396	.	+	0	gene_id "AAEL000095"; transcript_id "AAEL000095-RA"; exon_number "1";
supercont1.1	protein_coding	exon	3746420	3746606	.	+	.	gene_id "AAEL000095"; transcript_id "AAEL000095-RA"; exon_number "2"; seqedit "false";
supercont1.1	protein_coding	CDS	3746420	3746606	.	+	2	gene_id "AAEL000095"; transcript_id "AAEL000095-RA"; exon_number "2"; protein_id "AAEL000095-PA";
supercont1.1	protein_coding	exon	3762001	3762412	.	+	.	gene_id "AAEL000095"; transcript_id "AAEL000095-RA"; exon_number "3"; seqedit "false";
supercont1.1	protein_coding	CDS	3762001	3762412	.	+	1	gene_id "AAEL000095"; transcript_id "AAEL000095-RA"; exon_number "3"; protein_id "AAEL000095-PA";
supercont1.1	protein_coding	exon	3762478	3763059	.	+	.	gene_id "AAEL000095"; transcript_id "AAEL000095-RA"; exon_number "4"; seqedit "false";
supercont1.1	protein_coding	CDS	3762478	3763056	.	+	0	gene_id "AAEL000095"; transcript_id "AAEL000095-RA"; exon_number "4"; protein_id "AAEL000095-PA";
supercont1.1	protein_coding	stop_codon	3763057	3763059	.	+	0	gene_id "AAEL000095"; transcript_id "AAEL000095-RA"; exon_number "4";
supercont1.1	protein_coding	exon	3778357	3779042	.	-	.	gene_id "AAEL000011"; transcript_id "AAEL000011-RA"; exon_number "1"; seqedit "false";
supercont1.1	protein_coding	CDS	3778357	3779042	.	-	0	gene_id "AAEL000011"; transcript_id "AAEL000011-RA"; exon_number "1"; protein_id "AAEL000011-PA";
supercont1.1	protein_coding	start_codon	3779040	3779042	.	-	0	gene_id "AAEL000011"; transcript_id "AAEL000011-RA"; exon_number "1";
supercont1.1	protein_coding	exon	3777347	3778289	.	-	.	gene_id "AAEL000011"; transcript_id "AAEL000011-RA"; exon_number "2"; seqedit "false";
supercont1.1	protein_coding	CDS	3777350	3778289	.	-	1	gene_id "AAEL000011"; transcript_id "AAEL000011-RA"; exon_number "2"; protein_id "AAEL000011-PA";
supercont1.1	protein_coding	stop_codon	3777347	3777349	.	-	0	gene_id "AAEL000011"; transcript_id "AAEL000011-RA"; exon_number "2";
supercont1.1	protein_coding	exon	3800555	3801162	.	-	.	gene_id "AAEL000052"; transcript_id "AAEL000052-RA"; exon_number "1"; seqedit "false";
supercont1.1	protein_coding	CDS	3800555	3801162	.	-	0	gene_id "AAEL000052"; transcript_id "AAEL000052-RA"; exon_number "1"; protein_id "AAEL000052-PA";
supercont1.1	protein_coding	start_codon	3801160	3801162	.	-	0	gene_id "AAEL000052"; transcript_id "AAEL000052-RA"; exon_number "1";
supercont1.1	protein_coding	exon	3800081	3800486	.	-	.	gene_id "AAEL000052"; transcript_id "AAEL000052-RA"; exon_number "2"; seqedit "false";
supercont1.1	protein_coding	CDS	3800081	3800486	.	-	1	gene_id "AAEL000052"; transcript_id "AAEL000052-RA"; exon_number "2"; protein_id "AAEL000052-PA";
supercont1.1	protein_coding	exon	3799548	3800017	.	-	.	gene_id "AAEL000052"; transcript_id "AAEL000052-RA"; exon_number "3"; seqedit "false";
supercont1.1	protein_coding	CDS	3799548	3800017	.	-	0	gene_id "AAEL000052"; transcript_id "AAEL000052-RA"; exon_number "3"; protein_id "AAEL000052-PA";
supercont1.1	protein_coding	exon	3792032	3792128	.	-	.	gene_id "AAEL000052"; transcript_id "AAEL000052-RA"; exon_number "4"; seqedit "false";
supercont1.1	protein_coding	CDS	3792035	3792128	.	-	1	gene_id "AAEL000052"; transcript_id "AAEL000052-RA"; exon_number "4"; protein_id "AAEL000052-PA";
supercont1.1	protein_coding	stop_codon	3792032	3792034	.	-	0	gene_id "AAEL000052"; transcript_id "AAEL000052-RA"; exon_number "4";
supercont1.1	protein_coding	exon	3812381	3812464	.	-	.	gene_id "AAEL000031"; transcript_id "AAEL000031-RA"; exon_number "1"; seqedit "false";
supercont1.1	protein_coding	CDS	3812381	3812464	.	-	0	gene_id "AAEL000031"; transcript_id "AAEL000031-RA"; exon_number "1"; protein_id "AAEL000031-PA";
supercont1.1	protein_coding	exon	3812008	3812312	.	-	.	gene_id "AAEL000031"; transcript_id "AAEL000031-RA"; exon_number "2"; seqedit "false";
supercont1.1	protein_coding	CDS	3812008	3812312	.	-	0	gene_id "AAEL000031"; transcript_id "AAEL000031-RA"; exon_number "2"; protein_id "AAEL000031-PA";
supercont1.1	protein_coding	exon	3811836	3811944	.	-	.	gene_id "AAEL000031"; transcript_id "AAEL000031-RA"; exon_number "3"; seqedit "false";
supercont1.1	protein_coding	CDS	3811836	3811944	.	-	1	gene_id "AAEL000031"; transcript_id "AAEL000031-RA"; exon_number "3"; protein_id "AAEL000031-PA";
supercont1.1	protein_coding	exon	3811434	3811727	.	-	.	gene_id "AAEL000031"; transcript_id "AAEL000031-RA"; exon_number "4"; seqedit "false";
supercont1.1	protein_coding	CDS	3811434	3811727	.	-	0	gene_id "AAEL000031"; transcript_id "AAEL000031-RA"; exon_number "4"; protein_id "AAEL000031-PA";
supercont1.1	protein_coding	exon	3810868	3811374	.	-	.	gene_id "AAEL000031"; transcript_id "AAEL000031-RA"; exon_number "5"; seqedit "false";
supercont1.1	protein_coding	CDS	3810871	3811374	.	-	0	gene_id "AAEL000031"; transcript_id "AAEL000031-RA"; exon_number "5"; protein_id "AAEL000031-PA";
supercont1.1	protein_coding	stop_codon	3810868	3810870	.	-	0	gene_id "AAEL000031"; transcript_id "AAEL000031-RA"; exon_number "5";
supercont1.1	protein_coding	exon	3849316	3850197	.	+	.	gene_id "AAEL000007"; transcript_id "AAEL000007-RA"; exon_number "1"; seqedit "false";
supercont1.1	protein_coding	CDS	3849316	3850197	.	+	0	gene_id "AAEL000007"; transcript_id "AAEL000007-RA"; exon_number "1"; protein_id "AAEL000007-PA";
supercont1.1	protein_coding	start_codon	3849316	3849318	.	+	0	gene_id "AAEL000007"; transcript_id "AAEL000007-RA"; exon_number "1";
supercont1.1	protein_coding	exon	3865612	3866199	.	+	.	gene_id "AAEL000007"; transcript_id "AAEL000007-RA"; exon_number "2"; seqedit "false";
supercont1.1	protein_coding	CDS	3865612	3866199	.	+	0	gene_id "AAEL000007"; transcript_id "AAEL000007-RA"; exon_number "2"; protein_id "AAEL000007-PA";
supercont1.1	protein_coding	exon	3866279	3866464	.	+	.	gene_id "AAEL000007"; transcript_id "AAEL000007-RA"; exon_number "3"; seqedit "false";
supercont1.1	protein_coding	CDS	3866279	3866461	.	+	0	gene_id "AAEL000007"; transcript_id "AAEL000007-RA"; exon_number "3"; protein_id "AAEL000007-PA";
supercont1.1	protein_coding	stop_codon	3866462	3866464	.	+	0	gene_id "AAEL000007"; transcript_id "AAEL000007-RA"; exon_number "3";
supercont1.1	protein_coding	exon	3926002	3926596	.	-	.	gene_id "AAEL000047"; transcript_id "AAEL000047-RA"; exon_number "1"; seqedit "false";
supercont1.1	protein_coding	CDS	3926002	3926596	.	-	0	gene_id "AAEL000047"; transcript_id "AAEL000047-RA"; exon_number "1"; protein_id "AAEL000047-PA";
supercont1.1	protein_coding	start_codon	3926594	3926596	.	-	0	gene_id "AAEL000047"; transcript_id "AAEL000047-RA"; exon_number "1";
supercont1.1	protein_coding	exon	3925759	3925945	.	-	.	gene_id "AAEL000047"; transcript_id "AAEL000047-RA"; exon_number "2"; seqedit "false";
supercont1.1	protein_coding	CDS	3925759	3925945	.	-	2	gene_id "AAEL000047"; transcript_id "AAEL000047-RA"; exon_number "2"; protein_id "AAEL000047-PA";
supercont1.1	protein_coding	exon	3911484	3911889	.	-	.	gene_id "AAEL000047"; transcript_id "AAEL000047-RA"; exon_number "3"; seqedit "false";
supercont1.1	protein_coding	CDS	3911484	3911889	.	-	1	gene_id "AAEL000047"; transcript_id "AAEL000047-RA"; exon_number "3"; protein_id "AAEL000047-PA";
supercont1.1	protein_coding	exon	3910207	3910713	.	-	.	gene_id "AAEL000047"; transcript_id "AAEL000047-RA"; exon_number "4"; seqedit "false";
supercont1.1	protein_coding	CDS	3910210	3910713	.	-	0	gene_id "AAEL000047"; transcript_id "AAEL000047-RA"; exon_number "4"; protein_id "AAEL000047-PA";
supercont1.1	protein_coding	stop_codon	3910207	3910209	.	-	0	gene_id "AAEL000047"; transcript_id "AAEL000047-RA"; exon_number "4";
supercont1.1	protein_coding	exon	3938734	3938764	.	+	.	gene_id "AAEL000041"; transcript_id "AAEL000041-RA"; exon_number "1"; seqedit "false";
supercont1.1	protein_coding	CDS	3938734	3938764	.	+	0	gene_id "AAEL000041"; transcript_id "AAEL000041-RA"; exon_number "1"; protein_id "AAEL000041-PA";
supercont1.1	protein_coding	start_codon	3938734	3938736	.	+	0	gene_id "AAEL000041"; transcript_id "AAEL000041-RA"; exon_number "1";
supercont1.1	protein_coding	exon	3938897	3939347	.	+	.	gene_id "AAEL000041"; transcript_id "AAEL000041-RA"; exon_number "2"; seqedit "false";
supercont1.1	protein_coding	CDS	3938897	3939347	.	+	2	gene_id "AAEL000041"; transcript_id "AAEL000041-RA"; exon_number "2"; protein_id "AAEL000041-PA";
supercont1.1	protein_coding	exon	3939445	3939634	.	+	.	gene_id "AAEL000041"; transcript_id "AAEL000041-RA"; exon_number "3"; seqedit "false";
supercont1.1	protein_coding	CDS	3939445	3939634	.	+	1	gene_id "AAEL000041"; transcript_id "AAEL000041-RA"; exon_number "3"; protein_id "AAEL000041-PA";
supercont1.1	protein_coding	exon	3943532	3944104	.	+	.	gene_id "AAEL000041"; transcript_id "AAEL000041-RA"; exon_number "4"; seqedit "false";
supercont1.1	protein_coding	CDS	3943532	3944104	.	+	0	gene_id "AAEL000041"; transcript_id "AAEL000041-RA"; exon_number "4"; protein_id "AAEL000041-PA";
supercont1.1	protein_coding	exon	3944161	3944391	.	+	.	gene_id "AAEL000041"; transcript_id "AAEL000041-RA"; exon_number "5"; seqedit "false";
supercont1.1	protein_coding	CDS	3944161	3944388	.	+	0	gene_id "AAEL000041"; transcript_id "AAEL000041-RA"; exon_number "5"; protein_id "AAEL000041-PA";
supercont1.1	protein_coding	stop_codon	3944389	3944391	.	+	0	gene_id "AAEL000041"; transcript_id "AAEL000041-RA"; exon_number "5";
supercont1.1	protein_coding	exon	3961737	3961968	.	-	.	gene_id "AAEL000089"; transcript_id "AAEL000089-RA"; exon_number "1"; seqedit "false";
supercont1.1	protein_coding	CDS	3961737	3961968	.	-	0	gene_id "AAEL000089"; transcript_id "AAEL000089-RA"; exon_number "1"; protein_id "AAEL000089-PA";
supercont1.1	protein_coding	start_codon	3961966	3961968	.	-	0	gene_id "AAEL000089"; transcript_id "AAEL000089-RA"; exon_number "1";
supercont1.1	protein_coding	exon	3961458	3961678	.	-	.	gene_id "AAEL000089"; transcript_id "AAEL000089-RA"; exon_number "2"; seqedit "false";
supercont1.1	protein_coding	CDS	3961458	3961678	.	-	2	gene_id "AAEL000089"; transcript_id "AAEL000089-RA"; exon_number "2"; protein_id "AAEL000089-PA";
supercont1.1	protein_coding	exon	3961265	3961400	.	-	.	gene_id "AAEL000089"; transcript_id "AAEL000089-RA"; exon_number "3"; seqedit "false";
supercont1.1	protein_coding	CDS	3961265	3961400	.	-	0	gene_id "AAEL000089"; transcript_id "AAEL000089-RA"; exon_number "3"; protein_id "AAEL000089-PA";
supercont1.1	protein_coding	exon	3961096	3961204	.	-	.	gene_id "AAEL000089"; transcript_id "AAEL000089-RA"; exon_number "4"; seqedit "false";
supercont1.1	protein_coding	CDS	3961096	3961204	.	-	2	gene_id "AAEL000089"; transcript_id "AAEL000089-RA"; exon_number "4"; protein_id "AAEL000089-PA";
supercont1.1	protein_coding	exon	3954767	3955268	.	-	.	gene_id "AAEL000089"; transcript_id "AAEL000089-RA"; exon_number "5"; seqedit "false";
supercont1.1	protein_coding	CDS	3954767	3955268	.	-	1	gene_id "AAEL000089"; transcript_id "AAEL000089-RA"; exon_number "5"; protein_id "AAEL000089-PA";
supercont1.1	protein_coding	exon	3954411	3954704	.	-	.	gene_id "AAEL000089"; transcript_id "AAEL000089-RA"; exon_number "6"; seqedit "false";
supercont1.1	protein_coding	CDS	3954411	3954704	.	-	0	gene_id "AAEL000089"; transcript_id "AAEL000089-RA"; exon_number "6"; protein_id "AAEL000089-PA";
supercont1.1	protein_coding	exon	3954060	3954353	.	-	.	gene_id "AAEL000089"; transcript_id "AAEL000089-RA"; exon_number "7"; seqedit "false";
supercont1.1	protein_coding	CDS	3954063	3954353	.	-	0	gene_id "AAEL000089"; transcript_id "AAEL000089-RA"; exon_number "7"; protein_id "AAEL000089-PA";
supercont1.1	protein_coding	stop_codon	3954060	3954062	.	-	0	gene_id "AAEL000089"; transcript_id "AAEL000089-RA"; exon_number "7";
supercont1.1	protein_coding	exon	3981825	3981857	.	-	.	gene_id "AAEL000039"; transcript_id "AAEL000039-RA"; exon_number "1"; seqedit "false";
supercont1.1	protein_coding	CDS	3981825	3981857	.	-	0	gene_id "AAEL000039"; transcript_id "AAEL000039-RA"; exon_number "1"; protein_id "AAEL000039-PA";
supercont1.1	protein_coding	start_codon	3981855	3981857	.	-	0	gene_id "AAEL000039"; transcript_id "AAEL000039-RA"; exon_number "1";
supercont1.1	protein_coding	exon	3981639	3981774	.	-	.	gene_id "AAEL000039"; transcript_id "AAEL000039-RA"; exon_number "2"; seqedit "false";
supercont1.1	protein_coding	CDS	3981639	3981774	.	-	0	gene_id "AAEL000039"; transcript_id "AAEL000039-RA"; exon_number "2"; protein_id "AAEL000039-PA";
supercont1.1	protein_coding	exon	3981465	3981573	.	-	.	gene_id "AAEL000039"; transcript_id "AAEL000039-RA"; exon_number "3"; seqedit "false";
supercont1.1	protein_coding	CDS	3981465	3981573	.	-	2	gene_id "AAEL000039"; transcript_id "AAEL000039-RA"; exon_number "3"; protein_id "AAEL000039-PA";
supercont1.1	protein_coding	exon	3980905	3981406	.	-	.	gene_id "AAEL000039"; transcript_id "AAEL000039-RA"; exon_number "4"; seqedit "false";
supercont1.1	protein_coding	CDS	3980905	3981406	.	-	1	gene_id "AAEL000039"; transcript_id "AAEL000039-RA"; exon_number "4"; protein_id "AAEL000039-PA";
supercont1.1	protein_coding	exon	3980548	3980841	.	-	.	gene_id "AAEL000039"; transcript_id "AAEL000039-RA"; exon_number "5"; seqedit "false";
supercont1.1	protein_coding	CDS	3980548	3980841	.	-	0	gene_id "AAEL000039"; transcript_id "AAEL000039-RA"; exon_number "5"; protein_id "AAEL000039-PA";
supercont1.1	protein_coding	exon	3980385	3980490	.	-	.	gene_id "AAEL000039"; transcript_id "AAEL000039-RA"; exon_number "6"; seqedit "false";
supercont1.1	protein_coding	CDS	3980385	3980490	.	-	0	gene_id "AAEL000039"; transcript_id "AAEL000039-RA"; exon_number "6"; protein_id "AAEL000039-PA";
supercont1.1	protein_coding	exon	3976614	3976654	.	-	.	gene_id "AAEL000039"; transcript_id "AAEL000039-RA"; exon_number "7"; seqedit "false";
supercont1.1	protein_coding	CDS	3976617	3976654	.	-	2	gene_id "AAEL000039"; transcript_id "AAEL000039-RA"; exon_number "7"; protein_id "AAEL000039-PA";
supercont1.1	protein_coding	stop_codon	3976614	3976616	.	-	0	gene_id "AAEL000039"; transcript_id "AAEL000039-RA"; exon_number "7";
supercont1.1	protein_coding	exon	4007359	4007967	.	+	.	gene_id "AAEL000066"; transcript_id "AAEL000066-RA"; exon_number "1"; seqedit "false";
supercont1.1	protein_coding	CDS	4007359	4007967	.	+	0	gene_id "AAEL000066"; transcript_id "AAEL000066-RA"; exon_number "1"; protein_id "AAEL000066-PA";
supercont1.1	protein_coding	start_codon	4007359	4007361	.	+	0	gene_id "AAEL000066"; transcript_id "AAEL000066-RA"; exon_number "1";
supercont1.1	protein_coding	exon	4008025	4008160	.	+	.	gene_id "AAEL000066"; transcript_id "AAEL000066-RA"; exon_number "2"; seqedit "false";
supercont1.1	protein_coding	CDS	4008025	4008160	.	+	0	gene_id "AAEL000066"; transcript_id "AAEL000066-RA"; exon_number "2"; protein_id "AAEL000066-PA";
supercont1.1	protein_coding	exon	4008214	4008322	.	+	.	gene_id "AAEL000066"; transcript_id "AAEL000066-RA"; exon_number "3"; seqedit "false";
supercont1.1	protein_coding	CDS	4008214	4008322	.	+	2	gene_id "AAEL000066"; transcript_id "AAEL000066-RA"; exon_number "3"; protein_id "AAEL000066-PA";
supercont1.1	protein_coding	exon	4015322	4015820	.	+	.	gene_id "AAEL000066"; transcript_id "AAEL000066-RA"; exon_number "4"; seqedit "false";
supercont1.1	protein_coding	CDS	4015322	4015820	.	+	1	gene_id "AAEL000066"; transcript_id "AAEL000066-RA"; exon_number "4"; protein_id "AAEL000066-PA";
supercont1.1	protein_coding	exon	4015883	4016176	.	+	.	gene_id "AAEL000066"; transcript_id "AAEL000066-RA"; exon_number "5"; seqedit "false";
supercont1.1	protein_coding	CDS	4015883	4016176	.	+	0	gene_id "AAEL000066"; transcript_id "AAEL000066-RA"; exon_number "5"; protein_id "AAEL000066-PA";
supercont1.1	protein_coding	exon	4016234	4016467	.	+	.	gene_id "AAEL000066"; transcript_id "AAEL000066-RA"; exon_number "6"; seqedit "false";
supercont1.1	protein_coding	CDS	4016234	4016464	.	+	0	gene_id "AAEL000066"; transcript_id "AAEL000066-RA"; exon_number "6"; protein_id "AAEL000066-PA";
supercont1.1	protein_coding	stop_codon	4016465	4016467	.	+	0	gene_id "AAEL000066"; transcript_id "AAEL000066-RA"; exon_number "6";
supercont1.1	protein_coding	exon	4048153	4048761	.	+	.	gene_id "AAEL000018"; transcript_id "AAEL000018-RA"; exon_number "1"; seqedit "false";
supercont1.1	protein_coding	CDS	4048153	4048761	.	+	0	gene_id "AAEL000018"; transcript_id "AAEL000018-RA"; exon_number "1"; protein_id "AAEL000018-PA";
supercont1.1	protein_coding	start_codon	4048153	4048155	.	+	0	gene_id "AAEL000018"; transcript_id "AAEL000018-RA"; exon_number "1";
supercont1.1	protein_coding	exon	4048838	4048973	.	+	.	gene_id "AAEL000018"; transcript_id "AAEL000018-RA"; exon_number "2"; seqedit "false";
supercont1.1	protein_coding	CDS	4048838	4048973	.	+	0	gene_id "AAEL000018"; transcript_id "AAEL000018-RA"; exon_number "2"; protein_id "AAEL000018-PA";
supercont1.1	protein_coding	exon	4049033	4049141	.	+	.	gene_id "AAEL000018"; transcript_id "AAEL000018-RA"; exon_number "3"; seqedit "false";
supercont1.1	protein_coding	CDS	4049033	4049141	.	+	2	gene_id "AAEL000018"; transcript_id "AAEL000018-RA"; exon_number "3"; protein_id "AAEL000018-PA";
supercont1.1	protein_coding	exon	4049198	4049696	.	+	.	gene_id "AAEL000018"; transcript_id "AAEL000018-RA"; exon_number "4"; seqedit "false";
supercont1.1	protein_coding	CDS	4049198	4049696	.	+	1	gene_id "AAEL000018"; transcript_id "AAEL000018-RA"; exon_number "4"; protein_id "AAEL000018-PA";
supercont1.1	protein_coding	exon	4050087	4050380	.	+	.	gene_id "AAEL000018"; transcript_id "AAEL000018-RA"; exon_number "5"; seqedit "false";
supercont1.1	protein_coding	CDS	4050087	4050380	.	+	0	gene_id "AAEL000018"; transcript_id "AAEL000018-RA"; exon_number "5"; protein_id "AAEL000018-PA";
supercont1.1	protein_coding	exon	4050444	4050704	.	+	.	gene_id "AAEL000018"; transcript_id "AAEL000018-RA"; exon_number "6"; seqedit "false";
supercont1.1	protein_coding	CDS	4050444	4050701	.	+	0	gene_id "AAEL000018"; transcript_id "AAEL000018-RA"; exon_number "6"; protein_id "AAEL000018-PA";
supercont1.1	protein_coding	stop_codon	4050702	4050704	.	+	0	gene_id "AAEL000018"; transcript_id "AAEL000018-RA"; exon_number "6";
supercont1.1	protein_coding	exon	4057469	4057610	.	-	.	gene_id "AAEL000071"; transcript_id "AAEL000071-RA"; exon_number "1"; seqedit "false";
supercont1.1	protein_coding	CDS	4057469	4057610	.	-	0	gene_id "AAEL000071"; transcript_id "AAEL000071-RA"; exon_number "1"; protein_id "AAEL000071-PA";
supercont1.1	protein_coding	start_codon	4057608	4057610	.	-	0	gene_id "AAEL000071"; transcript_id "AAEL000071-RA"; exon_number "1";
supercont1.1	protein_coding	exon	4057351	4057403	.	-	.	gene_id "AAEL000071"; transcript_id "AAEL000071-RA"; exon_number "2"; seqedit "false";
supercont1.1	protein_coding	CDS	4057351	4057403	.	-	2	gene_id "AAEL000071"; transcript_id "AAEL000071-RA"; exon_number "2"; protein_id "AAEL000071-PA";
supercont1.1	protein_coding	exon	4057249	4057284	.	-	.	gene_id "AAEL000071"; transcript_id "AAEL000071-RA"; exon_number "3"; seqedit "false";
supercont1.1	protein_coding	CDS	4057249	4057284	.	-	0	gene_id "AAEL000071"; transcript_id "AAEL000071-RA"; exon_number "3"; protein_id "AAEL000071-PA";
supercont1.1	protein_coding	exon	4056982	4057176	.	-	.	gene_id "AAEL000071"; transcript_id "AAEL000071-RA"; exon_number "4"; seqedit "false";
supercont1.1	protein_coding	CDS	4056985	4057176	.	-	0	gene_id "AAEL000071"; transcript_id "AAEL000071-RA"; exon_number "4"; protein_id "AAEL000071-PA";
supercont1.1	protein_coding	stop_codon	4056982	4056984	.	-	0	gene_id "AAEL000071"; transcript_id "AAEL000071-RA"; exon_number "4";
supercont1.1	protein_coding	exon	4124658	4124718	.	+	.	gene_id "AAEL000051"; transcript_id "AAEL000051-RA"; exon_number "1"; seqedit "false";
supercont1.1	protein_coding	CDS	4124658	4124718	.	+	0	gene_id "AAEL000051"; transcript_id "AAEL000051-RA"; exon_number "1"; protein_id "AAEL000051-PA";
supercont1.1	protein_coding	start_codon	4124658	4124660	.	+	0	gene_id "AAEL000051"; transcript_id "AAEL000051-RA"; exon_number "1";
supercont1.1	protein_coding	exon	4139725	4139813	.	+	.	gene_id "AAEL000051"; transcript_id "AAEL000051-RA"; exon_number "2"; seqedit "false";
supercont1.1	protein_coding	CDS	4139725	4139813	.	+	2	gene_id "AAEL000051"; transcript_id "AAEL000051-RA"; exon_number "2"; protein_id "AAEL000051-PA";
supercont1.1	protein_coding	exon	4139882	4139993	.	+	.	gene_id "AAEL000051"; transcript_id "AAEL000051-RA"; exon_number "3"; seqedit "false";
supercont1.1	protein_coding	CDS	4139882	4139993	.	+	0	gene_id "AAEL000051"; transcript_id "AAEL000051-RA"; exon_number "3"; protein_id "AAEL000051-PA";
supercont1.1	protein_coding	exon	4140058	4140143	.	+	.	gene_id "AAEL000051"; transcript_id "AAEL000051-RA"; exon_number "4"; seqedit "false";
supercont1.1	protein_coding	CDS	4140058	4140140	.	+	2	gene_id "AAEL000051"; transcript_id "AAEL000051-RA"; exon_number "4"; protein_id "AAEL000051-PA";
supercont1.1	protein_coding	stop_codon	4140141	4140143	.	+	0	gene_id "AAEL000051"; transcript_id "AAEL000051-RA"; exon_number "4";
supercont1.1	protein_coding	exon	4154344	4154466	.	-	.	gene_id "AAEL000073"; transcript_id "AAEL000073-RA"; exon_number "1"; seqedit "false";
supercont1.1	protein_coding	CDS	4154344	4154418	.	-	0	gene_id "AAEL000073"; transcript_id "AAEL000073-RA"; exon_number "1"; protein_id "AAEL000073-PA";
supercont1.1	protein_coding	start_codon	4154416	4154418	.	-	0	gene_id "AAEL000073"; transcript_id "AAEL000073-RA"; exon_number "1";
supercont1.1	protein_coding	exon	4154093	4154260	.	-	.	gene_id "AAEL000073"; transcript_id "AAEL000073-RA"; exon_number "2"; seqedit "false";
supercont1.1	protein_coding	CDS	4154093	4154260	.	-	2	gene_id "AAEL000073"; transcript_id "AAEL000073-RA"; exon_number "2"; protein_id "AAEL000073-PA";
supercont1.1	protein_coding	exon	4140608	4140719	.	-	.	gene_id "AAEL000073"; transcript_id "AAEL000073-RA"; exon_number "3"; seqedit "false";
supercont1.1	protein_coding	CDS	4140608	4140719	.	-	2	gene_id "AAEL000073"; transcript_id "AAEL000073-RA"; exon_number "3"; protein_id "AAEL000073-PA";
supercont1.1	protein_coding	exon	4140321	4140530	.	-	.	gene_id "AAEL000073"; transcript_id "AAEL000073-RA"; exon_number "4"; seqedit "false";
supercont1.1	protein_coding	CDS	4140448	4140530	.	-	1	gene_id "AAEL000073"; transcript_id "AAEL000073-RA"; exon_number "4"; protein_id "AAEL000073-PA";
supercont1.1	protein_coding	stop_codon	4140445	4140447	.	-	0	gene_id "AAEL000073"; transcript_id "AAEL000073-RA"; exon_number "4";
supercont1.1	protein_coding	exon	4169286	4169600	.	-	.	gene_id "AAEL000055"; transcript_id "AAEL000055-RA"; exon_number "1"; seqedit "false";
supercont1.1	protein_coding	CDS	4169286	4169405	.	-	0	gene_id "AAEL000055"; transcript_id "AAEL000055-RA"; exon_number "1"; protein_id "AAEL000055-PA";
supercont1.1	protein_coding	start_codon	4169403	4169405	.	-	0	gene_id "AAEL000055"; transcript_id "AAEL000055-RA"; exon_number "1";
supercont1.1	protein_coding	exon	4168917	4169183	.	-	.	gene_id "AAEL000055"; transcript_id "AAEL000055-RA"; exon_number "2"; seqedit "false";
supercont1.1	protein_coding	CDS	4168917	4169183	.	-	2	gene_id "AAEL000055"; transcript_id "AAEL000055-RA"; exon_number "2"; protein_id "AAEL000055-PA";
supercont1.1	protein_coding	exon	4168683	4168844	.	-	.	gene_id "AAEL000055"; transcript_id "AAEL000055-RA"; exon_number "3"; seqedit "false";
supercont1.1	protein_coding	CDS	4168683	4168844	.	-	2	gene_id "AAEL000055"; transcript_id "AAEL000055-RA"; exon_number "3"; protein_id "AAEL000055-PA";
supercont1.1	protein_coding	exon	4165539	4166372	.	-	.	gene_id "AAEL000055"; transcript_id "AAEL000055-RA"; exon_number "4"; seqedit "false";
supercont1.1	protein_coding	CDS	4165701	4166372	.	-	2	gene_id "AAEL000055"; transcript_id "AAEL000055-RA"; exon_number "4"; protein_id "AAEL000055-PA";
supercont1.1	protein_coding	stop_codon	4165698	4165700	.	-	0	gene_id "AAEL000055"; transcript_id "AAEL000055-RA"; exon_number "4";
supercont1.1	protein_coding	exon	4196605	4196907	.	-	.	gene_id "AAEL000065"; transcript_id "AAEL000065-RA"; exon_number "1"; seqedit "false";
supercont1.1	protein_coding	CDS	4196605	4196907	.	-	0	gene_id "AAEL000065"; transcript_id "AAEL000065-RA"; exon_number "1"; protein_id "AAEL000065-PA";
supercont1.1	protein_coding	start_codon	4196905	4196907	.	-	0	gene_id "AAEL000065"; transcript_id "AAEL000065-RA"; exon_number "1";
supercont1.1	protein_coding	exon	4196366	4196537	.	-	.	gene_id "AAEL000065"; transcript_id "AAEL000065-RA"; exon_number "2"; seqedit "false";
supercont1.1	protein_coding	CDS	4196366	4196537	.	-	0	gene_id "AAEL000065"; transcript_id "AAEL000065-RA"; exon_number "2"; protein_id "AAEL000065-PA";
supercont1.1	protein_coding	exon	4184375	4184857	.	-	.	gene_id "AAEL000065"; transcript_id "AAEL000065-RA"; exon_number "3"; seqedit "false";
supercont1.1	protein_coding	CDS	4184375	4184857	.	-	2	gene_id "AAEL000065"; transcript_id "AAEL000065-RA"; exon_number "3"; protein_id "AAEL000065-PA";
supercont1.1	protein_coding	exon	4184121	4184319	.	-	.	gene_id "AAEL000065"; transcript_id "AAEL000065-RA"; exon_number "4"; seqedit "false";
supercont1.1	protein_coding	CDS	4184121	4184319	.	-	2	gene_id "AAEL000065"; transcript_id "AAEL000065-RA"; exon_number "4"; protein_id "AAEL000065-PA";
supercont1.1	protein_coding	exon	4179609	4179726	.	-	.	gene_id "AAEL000065"; transcript_id "AAEL000065-RA"; exon_number "5"; seqedit "false";
supercont1.1	protein_coding	CDS	4179609	4179726	.	-	1	gene_id "AAEL000065"; transcript_id "AAEL000065-RA"; exon_number "5"; protein_id "AAEL000065-PA";
supercont1.1	protein_coding	exon	4178340	4179544	.	-	.	gene_id "AAEL000065"; transcript_id "AAEL000065-RA"; exon_number "6"; seqedit "false";
supercont1.1	protein_coding	CDS	4178810	4179544	.	-	0	gene_id "AAEL000065"; transcript_id "AAEL000065-RA"; exon_number "6"; protein_id "AAEL000065-PA";
supercont1.1	protein_coding	stop_codon	4178807	4178809	.	-	0	gene_id "AAEL000065"; transcript_id "AAEL000065-RA"; exon_number "6";
supercont1.1	protein_coding	exon	4197253	4197413	.	+	.	gene_id "AAEL000005"; transcript_id "AAEL000005-RA"; exon_number "1"; seqedit "false";
supercont1.1	protein_coding	CDS	4197264	4197413	.	+	0	gene_id "AAEL000005"; transcript_id "AAEL000005-RA"; exon_number "1"; protein_id "AAEL000005-PA";
supercont1.1	protein_coding	start_codon	4197264	4197266	.	+	0	gene_id "AAEL000005"; transcript_id "AAEL000005-RA"; exon_number "1";
supercont1.1	protein_coding	exon	4220641	4220903	.	+	.	gene_id "AAEL000005"; transcript_id "AAEL000005-RA"; exon_number "2"; seqedit "false";
supercont1.1	protein_coding	CDS	4220641	4220903	.	+	0	gene_id "AAEL000005"; transcript_id "AAEL000005-RA"; exon_number "2"; protein_id "AAEL000005-PA";
supercont1.1	protein_coding	exon	4221089	4221452	.	+	.	gene_id "AAEL000005"; transcript_id "AAEL000005-RA"; exon_number "3"; seqedit "false";
supercont1.1	protein_coding	CDS	4221089	4221374	.	+	2	gene_id "AAEL000005"; transcript_id "AAEL000005-RA"; exon_number "3"; protein_id "AAEL000005-PA";
supercont1.1	protein_coding	stop_codon	4221375	4221377	.	+	0	gene_id "AAEL000005"; transcript_id "AAEL000005-RA"; exon_number "3";
supercont1.1	protein_coding	exon	4208813	4208860	.	+	.	gene_id "AAEL000005"; transcript_id "AAEL000005-RB"; exon_number "1"; seqedit "false";
supercont1.1	protein_coding	exon	4208961	4209066	.	+	.	gene_id "AAEL000005"; transcript_id "AAEL000005-RB"; exon_number "2"; seqedit "false";
supercont1.1	protein_coding	exon	4217129	4217608	.	+	.	gene_id "AAEL000005"; transcript_id "AAEL000005-RB"; exon_number "3"; seqedit "false";
supercont1.1	protein_coding	CDS	4217207	4217608	.	+	0	gene_id "AAEL000005"; transcript_id "AAEL000005-RB"; exon_number "3"; protein_id "AAEL000005-PB";
supercont1.1	protein_coding	start_codon	4217207	4217209	.	+	0	gene_id "AAEL000005"; transcript_id "AAEL000005-RB"; exon_number "3";
supercont1.1	protein_coding	exon	4220641	4220903	.	+	.	gene_id "AAEL000005"; transcript_id "AAEL000005-RB"; exon_number "4"; seqedit "false";
supercont1.1	protein_coding	CDS	4220641	4220903	.	+	0	gene_id "AAEL000005"; transcript_id "AAEL000005-RB"; exon_number "4"; protein_id "AAEL000005-PB";
supercont1.1	protein_coding	exon	4221089	4221459	.	+	.	gene_id "AAEL000005"; transcript_id "AAEL000005-RB"; exon_number "5"; seqedit "false";
supercont1.1	protein_coding	CDS	4221089	4221374	.	+	2	gene_id "AAEL000005"; transcript_id "AAEL000005-RB"; exon_number "5"; protein_id "AAEL000005-PB";
supercont1.1	protein_coding	stop_codon	4221375	4221377	.	+	0	gene_id "AAEL000005"; transcript_id "AAEL000005-RB"; exon_number "5";
supercont1.1	protein_coding	exon	4237463	4237833	.	-	.	gene_id "AAEL000010"; transcript_id "AAEL000010-RA"; exon_number "1"; seqedit "false";
supercont1.1	protein_coding	CDS	4237463	4237585	.	-	0	gene_id "AAEL000010"; transcript_id "AAEL000010-RA"; exon_number "1"; protein_id "AAEL000010-PA";
supercont1.1	protein_coding	start_codon	4237583	4237585	.	-	0	gene_id "AAEL000010"; transcript_id "AAEL000010-RA"; exon_number "1";
supercont1.1	protein_coding	exon	4236617	4236980	.	-	.	gene_id "AAEL000010"; transcript_id "AAEL000010-RA"; exon_number "2"; seqedit "false";
supercont1.1	protein_coding	CDS	4236765	4236980	.	-	0	gene_id "AAEL000010"; transcript_id "AAEL000010-RA"; exon_number "2"; protein_id "AAEL000010-PA";
supercont1.1	protein_coding	stop_codon	4236762	4236764	.	-	0	gene_id "AAEL000010"; transcript_id "AAEL000010-RA"; exon_number "2";
supercont1.1	protein_coding	exon	4237806	4237833	.	-	.	gene_id "AAEL000010"; transcript_id "AAEL000010-RB"; exon_number "1"; seqedit "false";
supercont1.1	protein_coding	exon	4237463	4237594	.	-	.	gene_id "AAEL000010"; transcript_id "AAEL000010-RB"; exon_number "2"; seqedit "false";
supercont1.1	protein_coding	CDS	4237463	4237585	.	-	0	gene_id "AAEL000010"; transcript_id "AAEL000010-RB"; exon_number "2"; protein_id "AAEL000010-PB";
supercont1.1	protein_coding	start_codon	4237583	4237585	.	-	0	gene_id "AAEL000010"; transcript_id "AAEL000010-RB"; exon_number "2";
supercont1.1	protein_coding	exon	4236617	4236980	.	-	.	gene_id "AAEL000010"; transcript_id "AAEL000010-RB"; exon_number "3"; seqedit "false";
supercont1.1	protein_coding	CDS	4236765	4236980	.	-	2	gene_id "AAEL000010"; transcript_id "AAEL000010-RB"; exon_number "3"; protein_id "AAEL000010-PB";
supercont1.1	protein_coding	stop_codon	4236762	4236764	.	-	0	gene_id "AAEL000010"; transcript_id "AAEL000010-RB"; exon_number "3";
supercont1.1	protein_coding	exon	4249096	4249142	.	+	.	gene_id "AAEL000032"; transcript_id "AAEL000032-RA"; exon_number "1"; gene_name "RpS6"; transcript_name "RS6_AEDAE"; seqedit "false";
supercont1.1	protein_coding	CDS	4249137	4249142	.	+	0	gene_id "AAEL000032"; transcript_id "AAEL000032-RA"; exon_number "1"; gene_name "RpS6"; transcript_name "RS6_AEDAE"; protein_id "AAEL000032-PA";
supercont1.1	protein_coding	start_codon	4249137	4249139	.	+	0	gene_id "AAEL000032"; transcript_id "AAEL000032-RA"; exon_number "1"; gene_name "RpS6"; transcript_name "RS6_AEDAE";
supercont1.1	protein_coding	exon	4249586	4249790	.	+	.	gene_id "AAEL000032"; transcript_id "AAEL000032-RA"; exon_number "2"; gene_name "RpS6"; transcript_name "RS6_AEDAE"; seqedit "false";
supercont1.1	protein_coding	CDS	4249586	4249790	.	+	0	gene_id "AAEL000032"; transcript_id "AAEL000032-RA"; exon_number "2"; gene_name "RpS6"; transcript_name "RS6_AEDAE"; protein_id "AAEL000032-PA";
supercont1.1	protein_coding	exon	4258167	4258741	.	+	.	gene_id "AAEL000032"; transcript_id "AAEL000032-RA"; exon_number "3"; gene_name "RpS6"; transcript_name "RS6_AEDAE"; seqedit "false";
supercont1.1	protein_coding	CDS	4258167	4258741	.	+	0	gene_id "AAEL000032"; transcript_id "AAEL000032-RA"; exon_number "3"; gene_name "RpS6"; transcript_name "RS6_AEDAE"; protein_id "AAEL000032-PA";
supercont1.1	protein_coding	exon	4258802	4260105	.	+	.	gene_id "AAEL000032"; transcript_id "AAEL000032-RA"; exon_number "4"; gene_name "RpS6"; transcript_name "RS6_AEDAE"; seqedit "false";
supercont1.1	protein_coding	CDS	4258802	4258993	.	+	1	gene_id "AAEL000032"; transcript_id "AAEL000032-RA"; exon_number "4"; gene_name "RpS6"; transcript_name "RS6_AEDAE"; protein_id "AAEL000032-PA";
supercont1.1	protein_coding	stop_codon	4258994	4258996	.	+	0	gene_id "AAEL000032"; transcript_id "AAEL000032-RA"; exon_number "4"; gene_name "RpS6"; transcript_name "RS6_AEDAE";
supercont1.1	protein_coding	exon	4249096	4249142	.	+	.	gene_id "AAEL000032"; transcript_id "AAEL000032-RB"; exon_number "1"; gene_name "RpS6"; transcript_name "RS6_AEDAE"; seqedit "false";
supercont1.1	protein_coding	CDS	4249137	4249142	.	+	0	gene_id "AAEL000032"; transcript_id "AAEL000032-RB"; exon_number "1"; gene_name "RpS6"; transcript_name "RS6_AEDAE"; protein_id "AAEL000032-PB";
supercont1.1	protein_coding	start_codon	4249137	4249139	.	+	0	gene_id "AAEL000032"; transcript_id "AAEL000032-RB"; exon_number "1"; gene_name "RpS6"; transcript_name "RS6_AEDAE";
supercont1.1	protein_coding	exon	4249586	4249790	.	+	.	gene_id "AAEL000032"; transcript_id "AAEL000032-RB"; exon_number "2"; gene_name "RpS6"; transcript_name "RS6_AEDAE"; seqedit "false";
supercont1.1	protein_coding	CDS	4249586	4249790	.	+	0	gene_id "AAEL000032"; transcript_id "AAEL000032-RB"; exon_number "2"; gene_name "RpS6"; transcript_name "RS6_AEDAE"; protein_id "AAEL000032-PB";
supercont1.1	protein_coding	exon	4258167	4259068	.	+	.	gene_id "AAEL000032"; transcript_id "AAEL000032-RB"; exon_number "3"; gene_name "RpS6"; transcript_name "RS6_AEDAE"; seqedit "false";
supercont1.1	protein_coding	CDS	4258167	4258993	.	+	0	gene_id "AAEL000032"; transcript_id "AAEL000032-RB"; exon_number "3"; gene_name "RpS6"; transcript_name "RS6_AEDAE"; protein_id "AAEL000032-PB";
supercont1.1	protein_coding	stop_codon	4258994	4258996	.	+	0	gene_id "AAEL000032"; transcript_id "AAEL000032-RB"; exon_number "3"; gene_name "RpS6"; transcript_name "RS6_AEDAE";
supercont1.1	protein_coding	exon	4259129	4259174	.	+	.	gene_id "AAEL000032"; transcript_id "AAEL000032-RB"; exon_number "4"; gene_name "RpS6"; transcript_name "RS6_AEDAE"; seqedit "false";
supercont1.1	protein_coding	exon	4249096	4249142	.	+	.	gene_id "AAEL000032"; transcript_id "AAEL000032-RC"; exon_number "1"; gene_name "RpS6"; transcript_name "RS6_AEDAE"; seqedit "false";
supercont1.1	protein_coding	CDS	4249137	4249142	.	+	0	gene_id "AAEL000032"; transcript_id "AAEL000032-RC"; exon_number "1"; gene_name "RpS6"; transcript_name "RS6_AEDAE"; protein_id "AAEL000032-PC";
supercont1.1	protein_coding	start_codon	4249137	4249139	.	+	0	gene_id "AAEL000032"; transcript_id "AAEL000032-RC"; exon_number "1"; gene_name "RpS6"; transcript_name "RS6_AEDAE";
supercont1.1	protein_coding	exon	4249586	4249790	.	+	.	gene_id "AAEL000032"; transcript_id "AAEL000032-RC"; exon_number "2"; gene_name "RpS6"; transcript_name "RS6_AEDAE"; seqedit "false";
supercont1.1	protein_coding	CDS	4249586	4249790	.	+	0	gene_id "AAEL000032"; transcript_id "AAEL000032-RC"; exon_number "2"; gene_name "RpS6"; transcript_name "RS6_AEDAE"; protein_id "AAEL000032-PC";
supercont1.1	protein_coding	exon	4258167	4260105	.	+	.	gene_id "AAEL000032"; transcript_id "AAEL000032-RC"; exon_number "3"; gene_name "RpS6"; transcript_name "RS6_AEDAE"; seqedit "false";
supercont1.1	protein_coding	CDS	4258167	4258993	.	+	0	gene_id "AAEL000032"; transcript_id "AAEL000032-RC"; exon_number "3"; gene_name "RpS6"; transcript_name "RS6_AEDAE"; protein_id "AAEL000032-PC";
supercont1.1	protein_coding	stop_codon	4258994	4258996	.	+	0	gene_id "AAEL000032"; transcript_id "AAEL000032-RC"; exon_number "3"; gene_name "RpS6"; transcript_name "RS6_AEDAE";
supercont1.1	protein_coding	exon	4262499	4262953	.	+	.	gene_id "AAEL000090"; transcript_id "AAEL000090-RA"; exon_number "1"; seqedit "false";
supercont1.1	protein_coding	CDS	4262897	4262953	.	+	0	gene_id "AAEL000090"; transcript_id "AAEL000090-RA"; exon_number "1"; protein_id "AAEL000090-PA";
supercont1.1	protein_coding	start_codon	4262897	4262899	.	+	0	gene_id "AAEL000090"; transcript_id "AAEL000090-RA"; exon_number "1";
supercont1.1	protein_coding	exon	4271667	4271915	.	+	.	gene_id "AAEL000090"; transcript_id "AAEL000090-RA"; exon_number "2"; seqedit "false";
supercont1.1	protein_coding	CDS	4271667	4271915	.	+	0	gene_id "AAEL000090"; transcript_id "AAEL000090-RA"; exon_number "2"; protein_id "AAEL000090-PA";
supercont1.1	protein_coding	exon	4281470	4281807	.	+	.	gene_id "AAEL000090"; transcript_id "AAEL000090-RA"; exon_number "3"; seqedit "false";
supercont1.1	protein_coding	CDS	4281470	4281807	.	+	1	gene_id "AAEL000090"; transcript_id "AAEL000090-RA"; exon_number "3"; protein_id "AAEL000090-PA";
supercont1.1	protein_coding	exon	4281870	4282125	.	+	.	gene_id "AAEL000090"; transcript_id "AAEL000090-RA"; exon_number "4"; seqedit "false";
supercont1.1	protein_coding	CDS	4281870	4282125	.	+	2	gene_id "AAEL000090"; transcript_id "AAEL000090-RA"; exon_number "4"; protein_id "AAEL000090-PA";
supercont1.1	protein_coding	exon	4282837	4284409	.	+	.	gene_id "AAEL000090"; transcript_id "AAEL000090-RA"; exon_number "5"; seqedit "false";
supercont1.1	protein_coding	CDS	4282837	4282998	.	+	1	gene_id "AAEL000090"; transcript_id "AAEL000090-RA"; exon_number "5"; protein_id "AAEL000090-PA";
supercont1.1	protein_coding	stop_codon	4282999	4283001	.	+	0	gene_id "AAEL000090"; transcript_id "AAEL000090-RA"; exon_number "5";
supercont1.1	protein_coding	exon	4298016	4298425	.	-	.	gene_id "AAEL000001"; transcript_id "AAEL000001-RA"; exon_number "1"; seqedit "false";
supercont1.1	protein_coding	CDS	4298016	4298425	.	-	0	gene_id "AAEL000001"; transcript_id "AAEL000001-RA"; exon_number "1"; protein_id "AAEL000001-PA";
supercont1.1	protein_coding	start_codon	4298423	4298425	.	-	0	gene_id "AAEL000001"; transcript_id "AAEL000001-RA"; exon_number "1";
supercont1.1	protein_coding	exon	4296651	4297451	.	-	.	gene_id "AAEL000001"; transcript_id "AAEL000001-RA"; exon_number "2"; seqedit "false";
supercont1.1	protein_coding	CDS	4296651	4297451	.	-	1	gene_id "AAEL000001"; transcript_id "AAEL000001-RA"; exon_number "2"; protein_id "AAEL000001-PA";
supercont1.1	protein_coding	exon	4290724	4291102	.	-	.	gene_id "AAEL000001"; transcript_id "AAEL000001-RA"; exon_number "3"; seqedit "false";
supercont1.1	protein_coding	CDS	4290844	4291102	.	-	1	gene_id "AAEL000001"; transcript_id "AAEL000001-RA"; exon_number "3"; protein_id "AAEL000001-PA";
supercont1.1	protein_coding	stop_codon	4290841	4290843	.	-	0	gene_id "AAEL000001"; transcript_id "AAEL000001-RA"; exon_number "3";
supercont1.1	protein_coding	exon	4323042	4323668	.	-	.	gene_id "AAEL000006"; transcript_id "AAEL000006-RA"; exon_number "1"; seqedit "false";
supercont1.1	protein_coding	CDS	4323042	4323668	.	-	0	gene_id "AAEL000006"; transcript_id "AAEL000006-RA"; exon_number "1"; protein_id "AAEL000006-PA";
supercont1.1	protein_coding	start_codon	4323666	4323668	.	-	0	gene_id "AAEL000006"; transcript_id "AAEL000006-RA"; exon_number "1";
supercont1.1	protein_coding	exon	4321517	4322976	.	-	.	gene_id "AAEL000006"; transcript_id "AAEL000006-RA"; exon_number "2"; seqedit "false";
supercont1.1	protein_coding	CDS	4321660	4322976	.	-	0	gene_id "AAEL000006"; transcript_id "AAEL000006-RA"; exon_number "2"; protein_id "AAEL000006-PA";
supercont1.1	protein_coding	stop_codon	4321657	4321659	.	-	0	gene_id "AAEL000006"; transcript_id "AAEL000006-RA"; exon_number "2";
supercont1.1	protein_coding	exon	4359376	4359569	.	-	.	gene_id "AAEL000025"; transcript_id "AAEL000025-RA"; exon_number "1"; seqedit "false";
supercont1.1	protein_coding	CDS	4359376	4359404	.	-	0	gene_id "AAEL000025"; transcript_id "AAEL000025-RA"; exon_number "1"; protein_id "AAEL000025-PA";
supercont1.1	protein_coding	start_codon	4359402	4359404	.	-	0	gene_id "AAEL000025"; transcript_id "AAEL000025-RA"; exon_number "1";
supercont1.1	protein_coding	exon	4358722	4359316	.	-	.	gene_id "AAEL000025"; transcript_id "AAEL000025-RA"; exon_number "2"; seqedit "false";
supercont1.1	protein_coding	CDS	4358722	4359316	.	-	2	gene_id "AAEL000025"; transcript_id "AAEL000025-RA"; exon_number "2"; protein_id "AAEL000025-PA";
supercont1.1	protein_coding	exon	4357192	4358660	.	-	.	gene_id "AAEL000025"; transcript_id "AAEL000025-RA"; exon_number "3"; seqedit "false";
supercont1.1	protein_coding	CDS	4357344	4358660	.	-	1	gene_id "AAEL000025"; transcript_id "AAEL000025-RA"; exon_number "3"; protein_id "AAEL000025-PA";
supercont1.1	protein_coding	stop_codon	4357341	4357343	.	-	0	gene_id "AAEL000025"; transcript_id "AAEL000025-RA"; exon_number "3";
supercont1.1	protein_coding	exon	4413646	4413674	.	+	.	gene_id "AAEL000080"; transcript_id "AAEL000080-RA"; exon_number "1"; seqedit "false";
supercont1.1	protein_coding	CDS	4413646	4413674	.	+	0	gene_id "AAEL000080"; transcript_id "AAEL000080-RA"; exon_number "1"; protein_id "AAEL000080-PA";
supercont1.1	protein_coding	start_codon	4413646	4413648	.	+	0	gene_id "AAEL000080"; transcript_id "AAEL000080-RA"; exon_number "1";
supercont1.1	protein_coding	exon	4413919	4414519	.	+	.	gene_id "AAEL000080"; transcript_id "AAEL000080-RA"; exon_number "2"; seqedit "false";
supercont1.1	protein_coding	CDS	4413919	4414519	.	+	1	gene_id "AAEL000080"; transcript_id "AAEL000080-RA"; exon_number "2"; protein_id "AAEL000080-PA";
supercont1.1	protein_coding	exon	4414581	4416304	.	+	.	gene_id "AAEL000080"; transcript_id "AAEL000080-RA"; exon_number "3"; seqedit "false";
supercont1.1	protein_coding	CDS	4414581	4415897	.	+	0	gene_id "AAEL000080"; transcript_id "AAEL000080-RA"; exon_number "3"; protein_id "AAEL000080-PA";
supercont1.1	protein_coding	stop_codon	4415898	4415900	.	+	0	gene_id "AAEL000080"; transcript_id "AAEL000080-RA"; exon_number "3";
supercont1.1	tRNA	exon	4880026	4880097	.	+	.	gene_id "AAEL015999"; transcript_id "AAEL015999-RA"; exon_number "1"; seqedit "false";
supercont1.1	protein_coding	exon	4998173	4998289	.	+	.	gene_id "AAEL000014"; transcript_id "AAEL000014-RA"; exon_number "1"; seqedit "false";
supercont1.1	protein_coding	CDS	4998173	4998289	.	+	0	gene_id "AAEL000014"; transcript_id "AAEL000014-RA"; exon_number "1"; protein_id "AAEL000014-PA";
supercont1.1	protein_coding	start_codon	4998173	4998175	.	+	0	gene_id "AAEL000014"; transcript_id "AAEL000014-RA"; exon_number "1";
supercont1.1	protein_coding	exon	5012915	5013220	.	+	.	gene_id "AAEL000014"; transcript_id "AAEL000014-RA"; exon_number "2"; seqedit "false";
supercont1.1	protein_coding	CDS	5012915	5013220	.	+	0	gene_id "AAEL000014"; transcript_id "AAEL000014-RA"; exon_number "2"; protein_id "AAEL000014-PA";
supercont1.1	protein_coding	exon	5013293	5013433	.	+	.	gene_id "AAEL000014"; transcript_id "AAEL000014-RA"; exon_number "3"; seqedit "false";
supercont1.1	protein_coding	CDS	5013293	5013433	.	+	0	gene_id "AAEL000014"; transcript_id "AAEL000014-RA"; exon_number "3"; protein_id "AAEL000014-PA";
supercont1.1	protein_coding	exon	5013515	5013667	.	+	.	gene_id "AAEL000014"; transcript_id "AAEL000014-RA"; exon_number "4"; seqedit "false";
supercont1.1	protein_coding	CDS	5013515	5013667	.	+	0	gene_id "AAEL000014"; transcript_id "AAEL000014-RA"; exon_number "4"; protein_id "AAEL000014-PA";
supercont1.1	protein_coding	exon	5016016	5016146	.	+	.	gene_id "AAEL000014"; transcript_id "AAEL000014-RA"; exon_number "5"; seqedit "false";
supercont1.1	protein_coding	CDS	5016016	5016146	.	+	0	gene_id "AAEL000014"; transcript_id "AAEL000014-RA"; exon_number "5"; protein_id "AAEL000014-PA";
supercont1.1	protein_coding	exon	5029610	5029763	.	+	.	gene_id "AAEL000014"; transcript_id "AAEL000014-RA"; exon_number "6"; seqedit "false";
supercont1.1	protein_coding	CDS	5029610	5029763	.	+	1	gene_id "AAEL000014"; transcript_id "AAEL000014-RA"; exon_number "6"; protein_id "AAEL000014-PA";
supercont1.1	protein_coding	exon	5036855	5037255	.	+	.	gene_id "AAEL000014"; transcript_id "AAEL000014-RA"; exon_number "7"; seqedit "false";
supercont1.1	protein_coding	CDS	5036855	5037255	.	+	0	gene_id "AAEL000014"; transcript_id "AAEL000014-RA"; exon_number "7"; protein_id "AAEL000014-PA";
supercont1.1	protein_coding	exon	5037388	5037729	.	+	.	gene_id "AAEL000014"; transcript_id "AAEL000014-RA"; exon_number "8"; seqedit "false";
supercont1.1	protein_coding	CDS	5037388	5037729	.	+	1	gene_id "AAEL000014"; transcript_id "AAEL000014-RA"; exon_number "8"; protein_id "AAEL000014-PA";
supercont1.1	protein_coding	exon	5037793	5038030	.	+	.	gene_id "AAEL000014"; transcript_id "AAEL000014-RA"; exon_number "9"; seqedit "false";
supercont1.1	protein_coding	CDS	5037793	5038030	.	+	1	gene_id "AAEL000014"; transcript_id "AAEL000014-RA"; exon_number "9"; protein_id "AAEL000014-PA";
supercont1.1	protein_coding	exon	5039539	5039790	.	+	.	gene_id "AAEL000014"; transcript_id "AAEL000014-RA"; exon_number "10"; seqedit "false";
supercont1.1	protein_coding	CDS	5039539	5039790	.	+	0	gene_id "AAEL000014"; transcript_id "AAEL000014-RA"; exon_number "10"; protein_id "AAEL000014-PA";
supercont1.1	protein_coding	exon	5049977	5051600	.	+	.	gene_id "AAEL000014"; transcript_id "AAEL000014-RA"; exon_number "11"; seqedit "false";
supercont1.1	protein_coding	CDS	5049977	5051600	.	+	0	gene_id "AAEL000014"; transcript_id "AAEL000014-RA"; exon_number "11"; protein_id "AAEL000014-PA";
supercont1.1	protein_coding	exon	5068104	5068231	.	+	.	gene_id "AAEL000014"; transcript_id "AAEL000014-RA"; exon_number "12"; seqedit "false";
supercont1.1	protein_coding	CDS	5068104	5068228	.	+	2	gene_id "AAEL000014"; transcript_id "AAEL000014-RA"; exon_number "12"; protein_id "AAEL000014-PA";
supercont1.1	protein_coding	stop_codon	5068229	5068231	.	+	0	gene_id "AAEL000014"; transcript_id "AAEL000014-RA"; exon_number "12";
supercont1.1	protein_coding	exon	5068803	5068870	.	+	.	gene_id "AAEL000083"; transcript_id "AAEL000083-RA"; exon_number "1"; seqedit "false";
supercont1.1	protein_coding	CDS	5068803	5068870	.	+	0	gene_id "AAEL000083"; transcript_id "AAEL000083-RA"; exon_number "1"; protein_id "AAEL000083-PA";
supercont1.1	protein_coding	start_codon	5068803	5068805	.	+	0	gene_id "AAEL000083"; transcript_id "AAEL000083-RA"; exon_number "1";
supercont1.1	protein_coding	exon	5072900	5073848	.	+	.	gene_id "AAEL000083"; transcript_id "AAEL000083-RA"; exon_number "2"; seqedit "false";
supercont1.1	protein_coding	CDS	5072900	5073845	.	+	1	gene_id "AAEL000083"; transcript_id "AAEL000083-RA"; exon_number "2"; protein_id "AAEL000083-PA";
supercont1.1	protein_coding	stop_codon	5073846	5073848	.	+	0	gene_id "AAEL000083"; transcript_id "AAEL000083-RA"; exon_number "2";
supercont1.1	protein_coding	exon	5119975	5120442	.	-	.	gene_id "AAEL000044"; transcript_id "AAEL000044-RA"; exon_number "1"; seqedit "false";
supercont1.1	protein_coding	CDS	5119975	5120411	.	-	0	gene_id "AAEL000044"; transcript_id "AAEL000044-RA"; exon_number "1"; protein_id "AAEL000044-PA";
supercont1.1	protein_coding	start_codon	5120409	5120411	.	-	0	gene_id "AAEL000044"; transcript_id "AAEL000044-RA"; exon_number "1";
supercont1.1	protein_coding	exon	5118597	5119862	.	-	.	gene_id "AAEL000044"; transcript_id "AAEL000044-RA"; exon_number "2"; seqedit "false";
supercont1.1	protein_coding	CDS	5119076	5119862	.	-	1	gene_id "AAEL000044"; transcript_id "AAEL000044-RA"; exon_number "2"; protein_id "AAEL000044-PA";
supercont1.1	protein_coding	stop_codon	5119073	5119075	.	-	0	gene_id "AAEL000044"; transcript_id "AAEL000044-RA"; exon_number "2";
supercont1.1	protein_coding	exon	5119975	5120442	.	-	.	gene_id "AAEL000044"; transcript_id "AAEL000044-RB"; exon_number "1"; seqedit "false";
supercont1.1	protein_coding	CDS	5119975	5120411	.	-	0	gene_id "AAEL000044"; transcript_id "AAEL000044-RB"; exon_number "1"; protein_id "AAEL000044-PB";
supercont1.1	protein_coding	start_codon	5120409	5120411	.	-	0	gene_id "AAEL000044"; transcript_id "AAEL000044-RB"; exon_number "1";
supercont1.1	protein_coding	exon	5119092	5119862	.	-	.	gene_id "AAEL000044"; transcript_id "AAEL000044-RB"; exon_number "2"; seqedit "false";
