# Supplementary material for: Software for Computing and Annotating Genomic Ranges
Source: PLoS Comput Biol. 2013 Aug 8;9(8):e1003118. doi: 10.1371/journal.pcbi.1003118 (PMC3738458; doi:10.1371/journal.pcbi.1003118)
Supplement: Software S3 — The GenomicFeatures package. The GenomicFeatures package is a set of tools and methods for making and manipulating transcript-centric annotations. (GZ) [file pcbi.1003118.s003.gz › GenomicFeatures/inst/extdata/a.gff3]

##gff-version 3
##feature-ontology http://song.cvs.sourceforge.net/*checkout*/song/ontology/sofa.obo?revision=1.93
##sequence-region SL2.40ch00 1 21805821
SL2.40ch00	ITAG_eugene	gene	16437	18189	.	+	.	Alias=Solyc00g005000;ID=gene:Solyc00g005000.2;Name=Solyc00g005000.2;from_BOGAS=1;length=1753
SL2.40ch00	ITAG_eugene	mRNA	16437	18189	.	+	.	ID=mRNA:Solyc00g005000.2.1;Name=Solyc00g005000.2.1;Note=Aspartic proteinase nepenthesin I (AHRD V1 **-- A9ZMF9_NEPAL)%3B contains Interpro domain(s)  IPR001461  Peptidase A1 ;Ontology_term=GO:0006508;Parent=gene:Solyc00g005000.2;from_BOGAS=1;interpro2go_term=GO:0006508;length=1753;nb_exon=2
SL2.40ch00	ITAG_eugene	exon	16437	17275	.	+	.	ID=exon:Solyc00g005000.2.1.1;Parent=mRNA:Solyc00g005000.2.1;from_BOGAS=1
SL2.40ch00	ITAG_eugene	five_prime_UTR	16437	16479	.	+	.	ID=five_prime_UTR:Solyc00g005000.2.1.0;Parent=mRNA:Solyc00g005000.2.1;from_BOGAS=1
SL2.40ch00	ITAG_eugene	CDS	16480	17275	.	+	0	ID=CDS:Solyc00g005000.2.1.1;Parent=mRNA:Solyc00g005000.2.1;from_BOGAS=1
SL2.40ch00	ITAG_eugene	intron	17276	17335	.	+	.	ID=intron:Solyc00g005000.2.1.1;Parent=mRNA:Solyc00g005000.2.1;from_BOGAS=1
SL2.40ch00	ITAG_eugene	exon	17336	18189	.	+	0	ID=exon:Solyc00g005000.2.1.2;Parent=mRNA:Solyc00g005000.2.1;from_BOGAS=1
SL2.40ch00	ITAG_eugene	CDS	17336	17940	.	+	2	ID=CDS:Solyc00g005000.2.1.2;Parent=mRNA:Solyc00g005000.2.1;from_BOGAS=1
SL2.40ch00	ITAG_eugene	three_prime_UTR	17941	18189	.	+	.	ID=three_prime_UTR:Solyc00g005000.2.1.0;Parent=mRNA:Solyc00g005000.2.1;from_BOGAS=1
###
SL2.40ch00	ITAG_eugene	gene	68062	68764	.	+	.	Alias=Solyc00g005020;ID=gene:Solyc00g005020.1;Name=Solyc00g005020.1;from_BOGAS=1;length=703
SL2.40ch00	ITAG_eugene	mRNA	68062	68764	.	+	.	ID=mRNA:Solyc00g005020.1.1;Name=Solyc00g005020.1.1;Note=Unknown Protein (AHRD V1);Parent=gene:Solyc00g005020.1;from_BOGAS=1;length=703;nb_exon=3;eugene_evidence_code=10F0H0E0IEG
SL2.40ch00	ITAG_eugene	exon	68062	68211	.	+	0	ID=exon:Solyc00g005020.1.1.1;Parent=mRNA:Solyc00g005020.1.1;from_BOGAS=1
SL2.40ch00	ITAG_eugene	CDS	68062	68211	.	+	0	ID=CDS:Solyc00g005020.1.1.1;Parent=mRNA:Solyc00g005020.1.1;from_BOGAS=1
SL2.40ch00	ITAG_eugene	intron	68212	68343	.	+	.	ID=intron:Solyc00g005020.1.1.1;Parent=mRNA:Solyc00g005020.1.1;from_BOGAS=1
SL2.40ch00	ITAG_eugene	exon	68344	68568	.	+	0	ID=exon:Solyc00g005020.1.1.2;Parent=mRNA:Solyc00g005020.1.1;from_BOGAS=1
SL2.40ch00	ITAG_eugene	CDS	68344	68568	.	+	0	ID=CDS:Solyc00g005020.1.1.2;Parent=mRNA:Solyc00g005020.1.1;from_BOGAS=1
SL2.40ch00	ITAG_eugene	intron	68569	68653	.	+	.	ID=intron:Solyc00g005020.1.1.2;Parent=mRNA:Solyc00g005020.1.1;from_BOGAS=1
SL2.40ch00	ITAG_eugene	exon	68654	68764	.	+	0	ID=exon:Solyc00g005020.1.1.3;Parent=mRNA:Solyc00g005020.1.1;from_BOGAS=1
SL2.40ch00	ITAG_eugene	CDS	68654	68764	.	+	0	ID=CDS:Solyc00g005020.1.1.3;Parent=mRNA:Solyc00g005020.1.1;from_BOGAS=1
###
SL2.40ch00	ITAG_eugene	gene	550920	551576	.	+	.	Alias=Solyc00g005040;ID=gene:Solyc00g005040.2;Name=Solyc00g005040.2;from_BOGAS=1;length=657
SL2.40ch00	ITAG_eugene	mRNA	550920	551576	.	+	.	ID=mRNA:Solyc00g005040.2.1;Name=Solyc00g005040.2.1;Note=Potassium channel (AHRD V1 ***- D0EM91_9ROSI)%3B contains Interpro domain(s)  IPR000595  Cyclic nucleotide-binding ;Parent=gene:Solyc00g005040.2;from_BOGAS=1;length=657;nb_exon=4
SL2.40ch00	ITAG_eugene	exon	550920	550945	.	+	.	ID=exon:Solyc00g005040.2.1.1;Parent=mRNA:Solyc00g005040.2.1;from_BOGAS=1
SL2.40ch00	ITAG_eugene	five_prime_UTR	550920	550945	.	+	.	ID=five_prime_UTR:Solyc00g005040.2.1.0;Parent=mRNA:Solyc00g005040.2.1;from_BOGAS=1
SL2.40ch00	ITAG_eugene	intron	550946	551033	.	+	.	ID=intron:Solyc00g005040.2.1.1;Parent=mRNA:Solyc00g005040.2.1;from_BOGAS=1
SL2.40ch00	ITAG_eugene	exon	551034	551132	.	+	.	ID=exon:Solyc00g005040.2.1.2;Parent=mRNA:Solyc00g005040.2.1;from_BOGAS=1
SL2.40ch00	ITAG_eugene	five_prime_UTR	551034	551042	.	+	.	ID=five_prime_UTR:Solyc00g005040.2.1.1;Parent=mRNA:Solyc00g005040.2.1;from_BOGAS=1
SL2.40ch00	ITAG_eugene	CDS	551043	551132	.	+	0	ID=CDS:Solyc00g005040.2.1.1;Parent=mRNA:Solyc00g005040.2.1;from_BOGAS=1
SL2.40ch00	ITAG_eugene	intron	551133	551217	.	+	.	ID=intron:Solyc00g005040.2.1.2;Parent=mRNA:Solyc00g005040.2.1;from_BOGAS=1
SL2.40ch00	ITAG_eugene	exon	551218	551250	.	+	0	ID=exon:Solyc00g005040.2.1.3;Parent=mRNA:Solyc00g005040.2.1;from_BOGAS=1
SL2.40ch00	ITAG_eugene	CDS	551218	551250	.	+	0	ID=CDS:Solyc00g005040.2.1.2;Parent=mRNA:Solyc00g005040.2.1;from_BOGAS=1
SL2.40ch00	ITAG_eugene	intron	551251	551342	.	+	.	ID=intron:Solyc00g005040.2.1.3;Parent=mRNA:Solyc00g005040.2.1;from_BOGAS=1
SL2.40ch00	ITAG_eugene	exon	551343	551576	.	+	0	ID=exon:Solyc00g005040.2.1.4;Parent=mRNA:Solyc00g005040.2.1;from_BOGAS=1
SL2.40ch00	ITAG_eugene	CDS	551343	551576	.	+	0	ID=CDS:Solyc00g005040.2.1.3;Parent=mRNA:Solyc00g005040.2.1;from_BOGAS=1
###
SL2.40ch00	ITAG_eugene	gene	570544	575454	.	-	.	Alias=Solyc00g005050;ID=gene:Solyc00g005050.2;Name=Solyc00g005050.2;from_BOGAS=1;length=4911
SL2.40ch00	ITAG_eugene	mRNA	570544	575454	.	-	.	ID=mRNA:Solyc00g005050.2.1;Name=Solyc00g005050.2.1;Note=Arabinogalactan protein (AHRD V1 ***- B6SST2_MAIZE);Parent=gene:Solyc00g005050.2;from_BOGAS=1;length=4911;nb_exon=5
SL2.40ch00	ITAG_eugene	exon	570544	570897	.	-	.	ID=exon:Solyc00g005050.2.1.5;Parent=mRNA:Solyc00g005050.2.1;from_BOGAS=1
SL2.40ch00	ITAG_eugene	three_prime_UTR	570544	570803	.	-	.	ID=three_prime_UTR:Solyc00g005050.2.1.0;Parent=mRNA:Solyc00g005050.2.1;from_BOGAS=1
SL2.40ch00	ITAG_eugene	CDS	570804	570897	.	-	1	ID=CDS:Solyc00g005050.2.1.5;Parent=mRNA:Solyc00g005050.2.1;from_BOGAS=1
SL2.40ch00	ITAG_eugene	intron	570898	571002	.	-	.	ID=intron:Solyc00g005050.2.1.5;Parent=mRNA:Solyc00g005050.2.1;from_BOGAS=1
SL2.40ch00	ITAG_eugene	exon	571003	571208	.	-	1	ID=exon:Solyc00g005050.2.1.4;Parent=mRNA:Solyc00g005050.2.1;from_BOGAS=1
SL2.40ch00	ITAG_eugene	CDS	571003	571208	.	-	0	ID=CDS:Solyc00g005050.2.1.4;Parent=mRNA:Solyc00g005050.2.1;from_BOGAS=1
SL2.40ch00	ITAG_eugene	intron	571209	571284	.	-	.	ID=intron:Solyc00g005050.2.1.4;Parent=mRNA:Solyc00g005050.2.1;from_BOGAS=1
SL2.40ch00	ITAG_eugene	exon	571285	571356	.	-	0	ID=exon:Solyc00g005050.2.1.3;Parent=mRNA:Solyc00g005050.2.1;from_BOGAS=1
SL2.40ch00	ITAG_eugene	CDS	571285	571356	.	-	0	ID=CDS:Solyc00g005050.2.1.3;Parent=mRNA:Solyc00g005050.2.1;from_BOGAS=1
SL2.40ch00	ITAG_eugene	intron	571357	574466	.	-	.	ID=intron:Solyc00g005050.2.1.3;Parent=mRNA:Solyc00g005050.2.1;from_BOGAS=1
SL2.40ch00	ITAG_eugene	exon	574467	574572	.	-	0	ID=exon:Solyc00g005050.2.1.2;Parent=mRNA:Solyc00g005050.2.1;from_BOGAS=1
SL2.40ch00	ITAG_eugene	CDS	574467	574572	.	-	1	ID=CDS:Solyc00g005050.2.1.2;Parent=mRNA:Solyc00g005050.2.1;from_BOGAS=1
SL2.40ch00	ITAG_eugene	intron	574573	575209	.	-	.	ID=intron:Solyc00g005050.2.1.2;Parent=mRNA:Solyc00g005050.2.1;from_BOGAS=1
SL2.40ch00	ITAG_eugene	exon	575210	575454	.	-	1	ID=exon:Solyc00g005050.2.1.1;Parent=mRNA:Solyc00g005050.2.1;from_BOGAS=1
SL2.40ch00	ITAG_eugene	CDS	575210	575319	.	-	0	ID=CDS:Solyc00g005050.2.1.1;Parent=mRNA:Solyc00g005050.2.1;from_BOGAS=1
SL2.40ch00	ITAG_eugene	five_prime_UTR	575320	575454	.	-	.	ID=five_prime_UTR:Solyc00g005050.2.1.0;Parent=mRNA:Solyc00g005050.2.1;from_BOGAS=1
###
SL2.40ch00	ITAG_eugene	gene	723746	724018	.	-	.	Alias=Solyc00g005060;ID=gene:Solyc00g005060.1;Name=Solyc00g005060.1;from_BOGAS=1;length=273
SL2.40ch00	ITAG_eugene	mRNA	723746	724018	.	-	.	ID=mRNA:Solyc00g005060.1.1;Name=Solyc00g005060.1.1;Note=Unknown Protein (AHRD V1);Parent=gene:Solyc00g005060.1;from_BOGAS=1;length=273;nb_exon=1;eugene_evidence_code=10F0H0E0IEG
SL2.40ch00	ITAG_eugene	exon	723746	724018	.	-	0	ID=exon:Solyc00g005060.1.1.1;Parent=mRNA:Solyc00g005060.1.1;from_BOGAS=1
SL2.40ch00	ITAG_eugene	CDS	723746	724018	.	-	0	ID=CDS:Solyc00g005060.1.1.1;Parent=mRNA:Solyc00g005060.1.1;from_BOGAS=1
###
SL2.40ch00	ITAG_eugene	gene	755300	755543	.	-	.	Alias=Solyc00g005070;ID=gene:Solyc00g005070.1;Name=Solyc00g005070.1;from_BOGAS=1;length=244
SL2.40ch00	ITAG_eugene	mRNA	755300	755543	.	-	.	ID=mRNA:Solyc00g005070.1.1;Name=Solyc00g005070.1.1;Note=Unknown Protein (AHRD V1);Parent=gene:Solyc00g005070.1;from_BOGAS=1;length=244;nb_exon=2;eugene_evidence_code=10F0H0E0IEG
SL2.40ch00	ITAG_eugene	exon	755300	755305	.	-	0	ID=exon:Solyc00g005070.1.1.2;Parent=mRNA:Solyc00g005070.1.1;from_BOGAS=1
SL2.40ch00	ITAG_eugene	CDS	755300	755305	.	-	0	ID=CDS:Solyc00g005070.1.1.2;Parent=mRNA:Solyc00g005070.1.1;from_BOGAS=1
SL2.40ch00	ITAG_eugene	intron	755306	755468	.	-	.	ID=intron:Solyc00g005070.1.1.2;Parent=mRNA:Solyc00g005070.1.1;from_BOGAS=1
SL2.40ch00	ITAG_eugene	exon	755469	755543	.	-	0	ID=exon:Solyc00g005070.1.1.1;Parent=mRNA:Solyc00g005070.1.1;from_BOGAS=1
SL2.40ch00	ITAG_eugene	CDS	755469	755543	.	-	0	ID=CDS:Solyc00g005070.1.1.1;Parent=mRNA:Solyc00g005070.1.1;from_BOGAS=1
###
SL2.40ch00	ITAG_eugene	gene	791493	792010	.	-	.	Alias=Solyc00g005080;ID=gene:Solyc00g005080.1;Name=Solyc00g005080.1;from_BOGAS=1;length=518
SL2.40ch00	ITAG_eugene	mRNA	791493	792010	.	-	.	ID=mRNA:Solyc00g005080.1.1;Name=Solyc00g005080.1.1;Note=Ycf2 (AHRD V1 ***- A6YA23_9MAGN);Parent=gene:Solyc00g005080.1;from_BOGAS=1;length=518;nb_exon=2;eugene_evidence_code=10F0H1E0IEG
SL2.40ch00	ITAG_eugene	exon	791493	791780	.	-	0	ID=exon:Solyc00g005080.1.1.2;Parent=mRNA:Solyc00g005080.1.1;from_BOGAS=1
SL2.40ch00	ITAG_eugene	CDS	791493	791780	.	-	0	ID=CDS:Solyc00g005080.1.1.2;Parent=mRNA:Solyc00g005080.1.1;from_BOGAS=1
SL2.40ch00	ITAG_eugene	intron	791781	792001	.	-	.	ID=intron:Solyc00g005080.1.1.2;Parent=mRNA:Solyc00g005080.1.1;from_BOGAS=1
SL2.40ch00	ITAG_eugene	exon	792002	792010	.	-	0	ID=exon:Solyc00g005080.1.1.1;Parent=mRNA:Solyc00g005080.1.1;from_BOGAS=1
SL2.40ch00	ITAG_eugene	CDS	792002	792010	.	-	0	ID=CDS:Solyc00g005080.1.1.1;Parent=mRNA:Solyc00g005080.1.1;from_BOGAS=1
###
SL2.40ch00	ITAG_eugene	gene	1061638	1061922	.	-	.	Alias=Solyc00g005090;ID=gene:Solyc00g005090.1;Name=Solyc00g005090.1;from_BOGAS=1;length=285
SL2.40ch00	ITAG_eugene	mRNA	1061638	1061922	.	-	.	ID=mRNA:Solyc00g005090.1.1;Name=Solyc00g005090.1.1;Note=Unknown Protein (AHRD V1);Parent=gene:Solyc00g005090.1;from_BOGAS=1;length=285;nb_exon=1;eugene_evidence_code=10F0H0E0IEG
SL2.40ch00	ITAG_eugene	exon	1061638	1061922	.	-	0	ID=exon:Solyc00g005090.1.1.1;Parent=mRNA:Solyc00g005090.1.1;from_BOGAS=1
SL2.40ch00	ITAG_eugene	CDS	1061638	1061922	.	-	0	ID=CDS:Solyc00g005090.1.1.1;Parent=mRNA:Solyc00g005090.1.1;from_BOGAS=1
###
SL2.40ch00	ITAG_eugene	gene	1115784	1117712	.	+	.	Alias=Solyc00g005100;ID=gene:Solyc00g005100.1;Name=Solyc00g005100.1;from_BOGAS=1;length=1929
SL2.40ch00	ITAG_eugene	mRNA	1115784	1117712	.	+	.	ID=mRNA:Solyc00g005100.1.1;Name=Solyc00g005100.1.1;Note=Unknown Protein (AHRD V1);Parent=gene:Solyc00g005100.1;from_BOGAS=1;length=1929;nb_exon=2;eugene_evidence_code=10F0H0E0IEG
SL2.40ch00	ITAG_eugene	exon	1115784	1115960	.	+	0	ID=exon:Solyc00g005100.1.1.1;Parent=mRNA:Solyc00g005100.1.1;from_BOGAS=1
SL2.40ch00	ITAG_eugene	CDS	1115784	1115960	.	+	0	ID=CDS:Solyc00g005100.1.1.1;Parent=mRNA:Solyc00g005100.1.1;from_BOGAS=1
SL2.40ch00	ITAG_eugene	intron	1115961	1117220	.	+	.	ID=intron:Solyc00g005100.1.1.1;Parent=mRNA:Solyc00g005100.1.1;from_BOGAS=1
SL2.40ch00	ITAG_eugene	exon	1117221	1117712	.	+	0	ID=exon:Solyc00g005100.1.1.2;Parent=mRNA:Solyc00g005100.1.1;from_BOGAS=1
SL2.40ch00	ITAG_eugene	CDS	1117221	1117712	.	+	0	ID=CDS:Solyc00g005100.1.1.2;Parent=mRNA:Solyc00g005100.1.1;from_BOGAS=1
###
SL2.40ch00	ITAG_eugene	gene	1124582	1125325	.	-	.	Alias=Solyc00g005110;ID=gene:Solyc00g005110.1;Name=Solyc00g005110.1;from_BOGAS=1;length=744
SL2.40ch00	ITAG_eugene	mRNA	1124582	1125325	.	-	.	ID=mRNA:Solyc00g005110.1.1;Name=Solyc00g005110.1.1;Note=Unknown Protein (AHRD V1);Parent=gene:Solyc00g005110.1;from_BOGAS=1;length=744;nb_exon=2;eugene_evidence_code=10F0H0E0IEG
SL2.40ch00	ITAG_eugene	exon	1124582	1124849	.	-	1	ID=exon:Solyc00g005110.1.1.2;Parent=mRNA:Solyc00g005110.1.1;from_BOGAS=1
SL2.40ch00	ITAG_eugene	CDS	1124582	1124849	.	-	1	ID=CDS:Solyc00g005110.1.1.2;Parent=mRNA:Solyc00g005110.1.1;from_BOGAS=1
SL2.40ch00	ITAG_eugene	intron	1124850	1125158	.	-	.	ID=intron:Solyc00g005110.1.1.2;Parent=mRNA:Solyc00g005110.1.1;from_BOGAS=1
SL2.40ch00	ITAG_eugene	exon	1125159	1125325	.	-	0	ID=exon:Solyc00g005110.1.1.1;Parent=mRNA:Solyc00g005110.1.1;from_BOGAS=1
SL2.40ch00	ITAG_eugene	CDS	1125159	1125325	.	-	0	ID=CDS:Solyc00g005110.1.1.1;Parent=mRNA:Solyc00g005110.1.1;from_BOGAS=1
###
SL2.40ch00	ITAG_eugene	gene	1129470	1129655	.	-	.	Alias=Solyc00g005120;ID=gene:Solyc00g005120.1;Name=Solyc00g005120.1;from_BOGAS=1;length=186
SL2.40ch00	ITAG_eugene	mRNA	1129470	1129655	.	-	.	ID=mRNA:Solyc00g005120.1.1;Name=Solyc00g005120.1.1;Note=Unknown Protein (AHRD V1);Parent=gene:Solyc00g005120.1;from_BOGAS=1;length=186;nb_exon=1;eugene_evidence_code=10F0H0E0IEG
SL2.40ch00	ITAG_eugene	exon	1129470	1129655	.	-	0	ID=exon:Solyc00g005120.1.1.1;Parent=mRNA:Solyc00g005120.1.1;from_BOGAS=1
SL2.40ch00	ITAG_eugene	CDS	1129470	1129655	.	-	0	ID=CDS:Solyc00g005120.1.1.1;Parent=mRNA:Solyc00g005120.1.1;from_BOGAS=1
###
SL2.40ch00	ITAG_eugene	gene	1132432	1133349	.	-	.	Alias=Solyc00g005130;ID=gene:Solyc00g005130.1;Name=Solyc00g005130.1;from_BOGAS=1;length=918
SL2.40ch00	ITAG_eugene	mRNA	1132432	1133349	.	-	.	ID=mRNA:Solyc00g005130.1.1;Name=Solyc00g005130.1.1;Note=Ulp1 protease family C-terminal catalytic domain containing protein (AHRD V1 ***- Q60D46_SOLDE);Parent=gene:Solyc00g005130.1;from_BOGAS=1;length=918;nb_exon=3;eugene_evidence_code=10F0H0E0IEG
SL2.40ch00	ITAG_eugene	exon	1132432	1132630	.	-	1	ID=exon:Solyc00g005130.1.1.3;Parent=mRNA:Solyc00g005130.1.1;from_BOGAS=1
SL2.40ch00	ITAG_eugene	CDS	1132432	1132630	.	-	1	ID=CDS:Solyc00g005130.1.1.3;Parent=mRNA:Solyc00g005130.1.1;from_BOGAS=1
SL2.40ch00	ITAG_eugene	intron	1132631	1132712	.	-	.	ID=intron:Solyc00g005130.1.1.3;Parent=mRNA:Solyc00g005130.1.1;from_BOGAS=1
SL2.40ch00	ITAG_eugene	exon	1132713	1132822	.	-	0	ID=exon:Solyc00g005130.1.1.2;Parent=mRNA:Solyc00g005130.1.1;from_BOGAS=1
SL2.40ch00	ITAG_eugene	CDS	1132713	1132822	.	-	0	ID=CDS:Solyc00g005130.1.1.2;Parent=mRNA:Solyc00g005130.1.1;from_BOGAS=1
SL2.40ch00	ITAG_eugene	intron	1132823	1133292	.	-	.	ID=intron:Solyc00g005130.1.1.2;Parent=mRNA:Solyc00g005130.1.1;from_BOGAS=1
SL2.40ch00	ITAG_eugene	exon	1133293	1133349	.	-	0	ID=exon:Solyc00g005130.1.1.1;Parent=mRNA:Solyc00g005130.1.1;from_BOGAS=1
SL2.40ch00	ITAG_eugene	CDS	1133293	1133349	.	-	0	ID=CDS:Solyc00g005130.1.1.1;Parent=mRNA:Solyc00g005130.1.1;from_BOGAS=1
###
SL2.40ch00	ITAG_eugene	gene	1133637	1134149	.	-	.	Alias=Solyc00g005140;ID=gene:Solyc00g005140.1;Name=Solyc00g005140.1;from_BOGAS=1;length=513
SL2.40ch00	ITAG_eugene	mRNA	1133637	1134149	.	-	.	ID=mRNA:Solyc00g005140.1.1;Name=Solyc00g005140.1.1;Note=Unknown Protein (AHRD V1);Parent=gene:Solyc00g005140.1;from_BOGAS=1;length=513;nb_exon=1;eugene_evidence_code=10F0H0E0IEG
SL2.40ch00	ITAG_eugene	exon	1133637	1134149	.	-	0	ID=exon:Solyc00g005140.1.1.1;Parent=mRNA:Solyc00g005140.1.1;from_BOGAS=1
SL2.40ch00	ITAG_eugene	CDS	1133637	1134149	.	-	0	ID=CDS:Solyc00g005140.1.1.1;Parent=mRNA:Solyc00g005140.1.1;from_BOGAS=1
###
SL2.40ch00	ITAG_eugene	gene	1204073	1205342	.	+	.	Alias=Solyc00g005150;ID=gene:Solyc00g005150.1;Name=Solyc00g005150.1;from_BOGAS=1;length=1270
SL2.40ch00	ITAG_eugene	mRNA	1204073	1205342	.	+	.	ID=mRNA:Solyc00g005150.1.1;Name=Solyc00g005150.1.1;Note=HAT dimerisation domain-containing protein-like (AHRD V1 ***- Q5VNQ7_ORYSJ)%3B contains Interpro domain(s)  IPR007021  Protein of unknown function DUF659 ;Parent=gene:Solyc00g005150.1;from_BOGAS=1;length=1270;nb_exon=3;eugene_evidence_code=10F0H1E0IEG
SL2.40ch00	ITAG_eugene	exon	1204073	1204210	.	+	0	ID=exon:Solyc00g005150.1.1.1;Parent=mRNA:Solyc00g005150.1.1;from_BOGAS=1
SL2.40ch00	ITAG_eugene	CDS	1204073	1204210	.	+	0	ID=CDS:Solyc00g005150.1.1.1;Parent=mRNA:Solyc00g005150.1.1;from_BOGAS=1
SL2.40ch00	ITAG_eugene	intron	1204211	1204276	.	+	.	ID=intron:Solyc00g005150.1.1.1;Parent=mRNA:Solyc00g005150.1.1;from_BOGAS=1
SL2.40ch00	ITAG_eugene	exon	1204277	1204601	.	+	0	ID=exon:Solyc00g005150.1.1.2;Parent=mRNA:Solyc00g005150.1.1;from_BOGAS=1
SL2.40ch00	ITAG_eugene	CDS	1204277	1204601	.	+	0	ID=CDS:Solyc00g005150.1.1.2;Parent=mRNA:Solyc00g005150.1.1;from_BOGAS=1
SL2.40ch00	ITAG_eugene	intron	1204602	1204662	.	+	.	ID=intron:Solyc00g005150.1.1.2;Parent=mRNA:Solyc00g005150.1.1;from_BOGAS=1
SL2.40ch00	ITAG_eugene	exon	1204663	1205342	.	+	2	ID=exon:Solyc00g005150.1.1.3;Parent=mRNA:Solyc00g005150.1.1;from_BOGAS=1
SL2.40ch00	ITAG_eugene	CDS	1204663	1205342	.	+	2	ID=CDS:Solyc00g005150.1.1.3;Parent=mRNA:Solyc00g005150.1.1;from_BOGAS=1
###
SL2.40ch00	ITAG_eugene	gene	1443094	1443587	.	-	.	Alias=Solyc00g005160;ID=gene:Solyc00g005160.1;Name=Solyc00g005160.1;from_BOGAS=1;length=494
SL2.40ch00	ITAG_eugene	mRNA	1443094	1443587	.	-	.	ID=mRNA:Solyc00g005160.1.1;Name=Solyc00g005160.1.1;Note=Retrovirus-related Pol polyprotein from transposon TNT 1-94 (AHRD V1 -*-- POLX_TOBAC);Parent=gene:Solyc00g005160.1;from_BOGAS=1;length=494;nb_exon=2;eugene_evidence_code=10F0H1E0IEG
SL2.40ch00	ITAG_eugene	exon	1443094	1443328	.	-	1	ID=exon:Solyc00g005160.1.1.2;Parent=mRNA:Solyc00g005160.1.1;from_BOGAS=1
SL2.40ch00	ITAG_eugene	CDS	1443094	1443328	.	-	1	ID=CDS:Solyc00g005160.1.1.2;Parent=mRNA:Solyc00g005160.1.1;from_BOGAS=1
SL2.40ch00	ITAG_eugene	intron	1443329	1443417	.	-	.	ID=intron:Solyc00g005160.1.1.2;Parent=mRNA:Solyc00g005160.1.1;from_BOGAS=1
SL2.40ch00	ITAG_eugene	exon	1443418	1443587	.	-	0	ID=exon:Solyc00g005160.1.1.1;Parent=mRNA:Solyc00g005160.1.1;from_BOGAS=1
SL2.40ch00	ITAG_eugene	CDS	1443418	1443587	.	-	0	ID=CDS:Solyc00g005160.1.1.1;Parent=mRNA:Solyc00g005160.1.1;from_BOGAS=1
###
SL2.40ch00	ITAG_eugene	gene	1639012	1639639	.	-	.	Alias=Solyc00g005170;ID=gene:Solyc00g005170.1;Name=Solyc00g005170.1;from_BOGAS=1;length=628
SL2.40ch00	ITAG_eugene	mRNA	1639012	1639639	.	-	.	ID=mRNA:Solyc00g005170.1.1;Name=Solyc00g005170.1.1;Note=Unknown Protein (AHRD V1);Parent=gene:Solyc00g005170.1;from_BOGAS=1;length=628;nb_exon=2;eugene_evidence_code=10F0H0E0IEG
SL2.40ch00	ITAG_eugene	exon	1639012	1639158	.	-	0	ID=exon:Solyc00g005170.1.1.2;Parent=mRNA:Solyc00g005170.1.1;from_BOGAS=1
SL2.40ch00	ITAG_eugene	CDS	1639012	1639158	.	-	0	ID=CDS:Solyc00g005170.1.1.2;Parent=mRNA:Solyc00g005170.1.1;from_BOGAS=1
SL2.40ch00	ITAG_eugene	intron	1639159	1639402	.	-	.	ID=intron:Solyc00g005170.1.1.2;Parent=mRNA:Solyc00g005170.1.1;from_BOGAS=1
SL2.40ch00	ITAG_eugene	exon	1639403	1639639	.	-	0	ID=exon:Solyc00g005170.1.1.1;Parent=mRNA:Solyc00g005170.1.1;from_BOGAS=1
SL2.40ch00	ITAG_eugene	CDS	1639403	1639639	.	-	0	ID=CDS:Solyc00g005170.1.1.1;Parent=mRNA:Solyc00g005170.1.1;from_BOGAS=1
###
SL2.40ch00	ITAG_eugene	gene	1735071	1735289	.	+	.	Alias=Solyc00g005180;ID=gene:Solyc00g005180.1;Name=Solyc00g005180.1;from_BOGAS=1;length=219
SL2.40ch00	ITAG_eugene	mRNA	1735071	1735289	.	+	.	ID=mRNA:Solyc00g005180.1.1;Name=Solyc00g005180.1.1;Note=Unknown Protein (AHRD V1);Parent=gene:Solyc00g005180.1;from_BOGAS=1;length=219;nb_exon=2;eugene_evidence_code=10F0H0E0IEG
SL2.40ch00	ITAG_eugene	exon	1735071	1735153	.	+	0	ID=exon:Solyc00g005180.1.1.1;Parent=mRNA:Solyc00g005180.1.1;from_BOGAS=1
SL2.40ch00	ITAG_eugene	CDS	1735071	1735153	.	+	0	ID=CDS:Solyc00g005180.1.1.1;Parent=mRNA:Solyc00g005180.1.1;from_BOGAS=1
SL2.40ch00	ITAG_eugene	intron	1735154	1735273	.	+	.	ID=intron:Solyc00g005180.1.1.1;Parent=mRNA:Solyc00g005180.1.1;from_BOGAS=1
SL2.40ch00	ITAG_eugene	exon	1735274	1735289	.	+	1	ID=exon:Solyc00g005180.1.1.2;Parent=mRNA:Solyc00g005180.1.1;from_BOGAS=1
SL2.40ch00	ITAG_eugene	CDS	1735274	1735289	.	+	1	ID=CDS:Solyc00g005180.1.1.2;Parent=mRNA:Solyc00g005180.1.1;from_BOGAS=1
###
SL2.40ch00	ITAG_eugene	gene	2190961	2191463	.	+	.	Alias=Solyc00g005280;ID=gene:Solyc00g005280.1;Name=Solyc00g005280.1;from_BOGAS=1;length=503
SL2.40ch00	ITAG_eugene	mRNA	2190961	2191463	.	+	.	ID=mRNA:Solyc00g005280.1.1;Name=Solyc00g005280.1.1;Note=Unknown Protein (AHRD V1);Parent=gene:Solyc00g005280.1;from_BOGAS=1;length=503;nb_exon=2;eugene_evidence_code=10F0H0E0IEG
SL2.40ch00	ITAG_eugene	exon	2190961	2191151	.	+	0	ID=exon:Solyc00g005280.1.1.1;Parent=mRNA:Solyc00g005280.1.1;from_BOGAS=1
SL2.40ch00	ITAG_eugene	CDS	2190961	2191151	.	+	0	ID=CDS:Solyc00g005280.1.1.1;Parent=mRNA:Solyc00g005280.1.1;from_BOGAS=1
SL2.40ch00	ITAG_eugene	intron	2191152	2191243	.	+	.	ID=intron:Solyc00g005280.1.1.1;Parent=mRNA:Solyc00g005280.1.1;from_BOGAS=1
SL2.40ch00	ITAG_eugene	exon	2191244	2191463	.	+	1	ID=exon:Solyc00g005280.1.1.2;Parent=mRNA:Solyc00g005280.1.1;from_BOGAS=1
SL2.40ch00	ITAG_eugene	CDS	2191244	2191463	.	+	1	ID=CDS:Solyc00g005280.1.1.2;Parent=mRNA:Solyc00g005280.1.1;from_BOGAS=1
###
SL2.40ch00	ITAG_eugene	gene	2244285	2244817	.	+	.	Alias=Solyc00g005420;ID=gene:Solyc00g005420.1;Name=Solyc00g005420.1;from_BOGAS=1;length=533
SL2.40ch00	ITAG_eugene	mRNA	2244285	2244817	.	+	.	ID=mRNA:Solyc00g005420.1.1;Name=Solyc00g005420.1.1;Note=Unknown Protein (AHRD V1);Parent=gene:Solyc00g005420.1;from_BOGAS=1;length=533;nb_exon=2;eugene_evidence_code=10F0H1E0IEG
SL2.40ch00	ITAG_eugene	exon	2244285	2244374	.	+	0	ID=exon:Solyc00g005420.1.1.1;Parent=mRNA:Solyc00g005420.1.1;from_BOGAS=1
SL2.40ch00	ITAG_eugene	CDS	2244285	2244374	.	+	0	ID=CDS:Solyc00g005420.1.1.1;Parent=mRNA:Solyc00g005420.1.1;from_BOGAS=1
SL2.40ch00	ITAG_eugene	intron	2244375	2244511	.	+	.	ID=intron:Solyc00g005420.1.1.1;Parent=mRNA:Solyc00g005420.1.1;from_BOGAS=1
SL2.40ch00	ITAG_eugene	exon	2244512	2244817	.	+	0	ID=exon:Solyc00g005420.1.1.2;Parent=mRNA:Solyc00g005420.1.1;from_BOGAS=1
SL2.40ch00	ITAG_eugene	CDS	2244512	2244817	.	+	0	ID=CDS:Solyc00g005420.1.1.2;Parent=mRNA:Solyc00g005420.1.1;from_BOGAS=1
###
SL2.40ch00	ITAG_eugene	gene	2358404	2358568	.	-	.	Alias=Solyc00g005430;ID=gene:Solyc00g005430.1;Name=Solyc00g005430.1;from_BOGAS=1;length=165
SL2.40ch00	ITAG_eugene	mRNA	2358404	2358568	.	-	.	ID=mRNA:Solyc00g005430.1.1;Name=Solyc00g005430.1.1;Note=Unknown Protein (AHRD V1);Parent=gene:Solyc00g005430.1;from_BOGAS=1;length=165;nb_exon=1;eugene_evidence_code=10F0H0E0IEG
SL2.40ch00	ITAG_eugene	exon	2358404	2358568	.	-	0	ID=exon:Solyc00g005430.1.1.1;Parent=mRNA:Solyc00g005430.1.1;from_BOGAS=1
SL2.40ch00	ITAG_eugene	CDS	2358404	2358568	.	-	0	ID=CDS:Solyc00g005430.1.1.1;Parent=mRNA:Solyc00g005430.1.1;from_BOGAS=1
###
SL2.40ch00	ITAG_eugene	gene	2364991	2366085	.	-	.	Alias=Solyc00g005440;ID=gene:Solyc00g005440.1;Name=Solyc00g005440.1;from_BOGAS=1;length=1095
SL2.40ch00	ITAG_eugene	mRNA	2364991	2366085	.	-	.	ID=mRNA:Solyc00g005440.1.1;Name=Solyc00g005440.1.1;Note=40S ribosomal protein S9 (AHRD V1 ***- Q6H8J2_CATRO)%3B contains Interpro domain(s)  IPR001912  Ribosomal protein S4 ;Ontology_term=GO:0003735;Parent=gene:Solyc00g005440.1;from_BOGAS=1;interpro2go_term=GO:0003723,GO:0005622;length=1095;nb_exon=3;sifter_term=GO:0003735;eugene_evidence_code=10F0H1E0IEG
SL2.40ch00	ITAG_eugene	exon	2364991	2365093	.	-	1	ID=exon:Solyc00g005440.1.1.3;Parent=mRNA:Solyc00g005440.1.1;from_BOGAS=1
SL2.40ch00	ITAG_eugene	CDS	2364991	2365093	.	-	1	ID=CDS:Solyc00g005440.1.1.3;Parent=mRNA:Solyc00g005440.1.1;from_BOGAS=1
SL2.40ch00	ITAG_eugene	intron	2365094	2365134	.	-	.	ID=intron:Solyc00g005440.1.1.3;Parent=mRNA:Solyc00g005440.1.1;from_BOGAS=1
SL2.40ch00	ITAG_eugene	exon	2365135	2365406	.	-	0	ID=exon:Solyc00g005440.1.1.2;Parent=mRNA:Solyc00g005440.1.1;from_BOGAS=1
SL2.40ch00	ITAG_eugene	CDS	2365135	2365406	.	-	0	ID=CDS:Solyc00g005440.1.1.2;Parent=mRNA:Solyc00g005440.1.1;from_BOGAS=1
SL2.40ch00	ITAG_eugene	intron	2365407	2365950	.	-	.	ID=intron:Solyc00g005440.1.1.2;Parent=mRNA:Solyc00g005440.1.1;from_BOGAS=1
SL2.40ch00	ITAG_eugene	exon	2365951	2366085	.	-	0	ID=exon:Solyc00g005440.1.1.1;Parent=mRNA:Solyc00g005440.1.1;from_BOGAS=1
SL2.40ch00	ITAG_eugene	CDS	2365951	2366085	.	-	0	ID=CDS:Solyc00g005440.1.1.1;Parent=mRNA:Solyc00g005440.1.1;from_BOGAS=1
###
SL2.40ch00	ITAG_eugene	gene	2466347	2466610	.	+	.	Alias=Solyc00g005450;ID=gene:Solyc00g005450.1;Name=Solyc00g005450.1;from_BOGAS=1;length=264
SL2.40ch00	ITAG_eugene	mRNA	2466347	2466610	.	+	.	ID=mRNA:Solyc00g005450.1.1;Name=Solyc00g005450.1.1;Note=Unknown Protein (AHRD V1);Parent=gene:Solyc00g005450.1;from_BOGAS=1;length=264;nb_exon=1;eugene_evidence_code=10F0H0E0IEG
SL2.40ch00	ITAG_eugene	exon	2466347	2466610	.	+	0	ID=exon:Solyc00g005450.1.1.1;Parent=mRNA:Solyc00g005450.1.1;from_BOGAS=1
SL2.40ch00	ITAG_eugene	CDS	2466347	2466610	.	+	0	ID=CDS:Solyc00g005450.1.1.1;Parent=mRNA:Solyc00g005450.1.1;from_BOGAS=1
###
SL2.40ch00	ITAG_eugene	gene	2490460	2490699	.	-	.	Alias=Solyc00g005460;ID=gene:Solyc00g005460.1;Name=Solyc00g005460.1;from_BOGAS=1;length=240
SL2.40ch00	ITAG_eugene	mRNA	2490460	2490699	.	-	.	ID=mRNA:Solyc00g005460.1.1;Name=Solyc00g005460.1.1;Note=Unknown Protein (AHRD V1)%3B contains Interpro domain(s)  IPR001912  Ribosomal protein S4 ;Ontology_term=GO:0005622;Parent=gene:Solyc00g005460.1;from_BOGAS=1;interpro2go_term=GO:0005622;length=240;nb_exon=2;eugene_evidence_code=10F0H1E0IEG
SL2.40ch00	ITAG_eugene	exon	2490460	2490553	.	-	1	ID=exon:Solyc00g005460.1.1.2;Parent=mRNA:Solyc00g005460.1.1;from_BOGAS=1
SL2.40ch00	ITAG_eugene	CDS	2490460	2490553	.	-	1	ID=CDS:Solyc00g005460.1.1.2;Parent=mRNA:Solyc00g005460.1.1;from_BOGAS=1
SL2.40ch00	ITAG_eugene	intron	2490554	2490637	.	-	.	ID=intron:Solyc00g005460.1.1.2;Parent=mRNA:Solyc00g005460.1.1;from_BOGAS=1
SL2.40ch00	ITAG_eugene	exon	2490638	2490699	.	-	0	ID=exon:Solyc00g005460.1.1.1;Parent=mRNA:Solyc00g005460.1.1;from_BOGAS=1
SL2.40ch00	ITAG_eugene	CDS	2490638	2490699	.	-	0	ID=CDS:Solyc00g005460.1.1.1;Parent=mRNA:Solyc00g005460.1.1;from_BOGAS=1
###
SL2.40ch00	ITAG_eugene	gene	2490781	2491555	.	-	.	Alias=Solyc00g005470;ID=gene:Solyc00g005470.1;Name=Solyc00g005470.1;from_BOGAS=1;length=775
SL2.40ch00	ITAG_eugene	mRNA	2490781	2491555	.	-	.	ID=mRNA:Solyc00g005470.1.1;Name=Solyc00g005470.1.1;Note=40S ribosomal protein S9 (AHRD V1 *-*- Q6H8J2_CATRO)%3B contains Interpro domain(s)  IPR001912  Ribosomal protein S4 ;Ontology_term=GO:0005622;Parent=gene:Solyc00g005470.1;from_BOGAS=1;interpro2go_term=GO:0005622;length=775;nb_exon=2;eugene_evidence_code=10F0H1E0IEG
SL2.40ch00	ITAG_eugene	exon	2490781	2491002	.	-	0	ID=exon:Solyc00g005470.1.1.2;Parent=mRNA:Solyc00g005470.1.1;from_BOGAS=1
SL2.40ch00	ITAG_eugene	CDS	2490781	2491002	.	-	0	ID=CDS:Solyc00g005470.1.1.2;Parent=mRNA:Solyc00g005470.1.1;from_BOGAS=1
SL2.40ch00	ITAG_eugene	intron	2491003	2491420	.	-	.	ID=intron:Solyc00g005470.1.1.2;Parent=mRNA:Solyc00g005470.1.1;from_BOGAS=1
SL2.40ch00	ITAG_eugene	exon	2491421	2491555	.	-	0	ID=exon:Solyc00g005470.1.1.1;Parent=mRNA:Solyc00g005470.1.1;from_BOGAS=1
SL2.40ch00	ITAG_eugene	CDS	2491421	2491555	.	-	0	ID=CDS:Solyc00g005470.1.1.1;Parent=mRNA:Solyc00g005470.1.1;from_BOGAS=1
###
SL2.40ch00	ITAG_eugene	gene	2612588	2614203	.	+	.	Alias=Solyc00g005480;ID=gene:Solyc00g005480.1;Name=Solyc00g005480.1;from_BOGAS=1;length=1616
SL2.40ch00	ITAG_eugene	mRNA	2612588	2614203	.	+	.	ID=mRNA:Solyc00g005480.1.1;Name=Solyc00g005480.1.1;Note=Ubiquitin carrier protein (AHRD V1 *-*- A5B6X4_VITVI)%3B contains Interpro domain(s)  IPR000608  Ubiquitin-conjugating enzyme%2C E2 ;Ontology_term=GO:0043687;Parent=gene:Solyc00g005480.1;from_BOGAS=1;interpro2go_term=GO:0043687;length=1616;nb_exon=3;eugene_evidence_code=10F0H0E0IEG
SL2.40ch00	ITAG_eugene	exon	2612588	2612656	.	+	0	ID=exon:Solyc00g005480.1.1.1;Parent=mRNA:Solyc00g005480.1.1;from_BOGAS=1
SL2.40ch00	ITAG_eugene	CDS	2612588	2612656	.	+	0	ID=CDS:Solyc00g005480.1.1.1;Parent=mRNA:Solyc00g005480.1.1;from_BOGAS=1
SL2.40ch00	ITAG_eugene	intron	2612657	2612802	.	+	.	ID=intron:Solyc00g005480.1.1.1;Parent=mRNA:Solyc00g005480.1.1;from_BOGAS=1
SL2.40ch00	ITAG_eugene	exon	2612803	2612886	.	+	0	ID=exon:Solyc00g005480.1.1.2;Parent=mRNA:Solyc00g005480.1.1;from_BOGAS=1
SL2.40ch00	ITAG_eugene	CDS	2612803	2612886	.	+	0	ID=CDS:Solyc00g005480.1.1.2;Parent=mRNA:Solyc00g005480.1.1;from_BOGAS=1
SL2.40ch00	ITAG_eugene	intron	2612887	2613990	.	+	.	ID=intron:Solyc00g005480.1.1.2;Parent=mRNA:Solyc00g005480.1.1;from_BOGAS=1
SL2.40ch00	ITAG_eugene	exon	2613991	2614203	.	+	0	ID=exon:Solyc00g005480.1.1.3;Parent=mRNA:Solyc00g005480.1.1;from_BOGAS=1
SL2.40ch00	ITAG_eugene	CDS	2613991	2614203	.	+	0	ID=CDS:Solyc00g005480.1.1.3;Parent=mRNA:Solyc00g005480.1.1;from_BOGAS=1
###
SL2.40ch00	ITAG_eugene	gene	2763974	2764456	.	+	.	Alias=Solyc00g005490;ID=gene:Solyc00g005490.1;Name=Solyc00g005490.1;from_BOGAS=1;length=483
SL2.40ch00	ITAG_eugene	mRNA	2763974	2764456	.	+	.	ID=mRNA:Solyc00g005490.1.1;Name=Solyc00g005490.1.1;Note=Unknown Protein (AHRD V1);Parent=gene:Solyc00g005490.1;from_BOGAS=1;length=483;nb_exon=1;eugene_evidence_code=10F0H0E0IEG
SL2.40ch00	ITAG_eugene	exon	2763974	2764456	.	+	0	ID=exon:Solyc00g005490.1.1.1;Parent=mRNA:Solyc00g005490.1.1;from_BOGAS=1
SL2.40ch00	ITAG_eugene	CDS	2763974	2764456	.	+	0	ID=CDS:Solyc00g005490.1.1.1;Parent=mRNA:Solyc00g005490.1.1;from_BOGAS=1
###
SL2.40ch00	ITAG_eugene	gene	3425432	3431059	.	-	.	Alias=Solyc00g005840;ID=gene:Solyc00g005840.2;Name=Solyc00g005840.2;from_BOGAS=1;length=5628
SL2.40ch00	ITAG_eugene	mRNA	3425432	3431059	.	-	.	ID=mRNA:Solyc00g005840.2.1;Name=Solyc00g005840.2.1;Note=Thioredoxin family protein (AHRD V1 ***- D7MCJ1_ARALY)%3B contains Interpro domain(s)  IPR015467  Thioredoxin%2C core ;Ontology_term=GO:0016671;Parent=gene:Solyc00g005840.2;from_BOGAS=1;interpro2go_term=GO:0045454;length=5628;nb_exon=4;sifter_term=GO:0016671
SL2.40ch00	ITAG_eugene	exon	3425432	3425813	.	-	.	ID=exon:Solyc00g005840.2.1.4;Parent=mRNA:Solyc00g005840.2.1;from_BOGAS=1
SL2.40ch00	ITAG_eugene	three_prime_UTR	3425432	3425675	.	-	.	ID=three_prime_UTR:Solyc00g005840.2.1.0;Parent=mRNA:Solyc00g005840.2.1;from_BOGAS=1
SL2.40ch00	ITAG_eugene	CDS	3425676	3425813	.	-	0	ID=CDS:Solyc00g005840.2.1.4;Parent=mRNA:Solyc00g005840.2.1;from_BOGAS=1
SL2.40ch00	ITAG_eugene	intron	3425814	3426152	.	-	.	ID=intron:Solyc00g005840.2.1.4;Parent=mRNA:Solyc00g005840.2.1;from_BOGAS=1
SL2.40ch00	ITAG_eugene	exon	3426153	3426317	.	-	0	ID=exon:Solyc00g005840.2.1.3;Parent=mRNA:Solyc00g005840.2.1;from_BOGAS=1
SL2.40ch00	ITAG_eugene	CDS	3426153	3426317	.	-	0	ID=CDS:Solyc00g005840.2.1.3;Parent=mRNA:Solyc00g005840.2.1;from_BOGAS=1
SL2.40ch00	ITAG_eugene	intron	3426318	3428567	.	-	.	ID=intron:Solyc00g005840.2.1.3;Parent=mRNA:Solyc00g005840.2.1;from_BOGAS=1
SL2.40ch00	ITAG_eugene	exon	3428568	3428750	.	-	0	ID=exon:Solyc00g005840.2.1.2;Parent=mRNA:Solyc00g005840.2.1;from_BOGAS=1
SL2.40ch00	ITAG_eugene	CDS	3428568	3428750	.	-	0	ID=CDS:Solyc00g005840.2.1.2;Parent=mRNA:Solyc00g005840.2.1;from_BOGAS=1
SL2.40ch00	ITAG_eugene	intron	3428751	3430597	.	-	.	ID=intron:Solyc00g005840.2.1.2;Parent=mRNA:Solyc00g005840.2.1;from_BOGAS=1
SL2.40ch00	ITAG_eugene	exon	3430598	3431059	.	-	0	ID=exon:Solyc00g005840.2.1.1;Parent=mRNA:Solyc00g005840.2.1;from_BOGAS=1
SL2.40ch00	ITAG_eugene	CDS	3430598	3430810	.	-	0	ID=CDS:Solyc00g005840.2.1.1;Parent=mRNA:Solyc00g005840.2.1;from_BOGAS=1
SL2.40ch00	ITAG_eugene	five_prime_UTR	3430811	3431059	.	-	.	ID=five_prime_UTR:Solyc00g005840.2.1.0;Parent=mRNA:Solyc00g005840.2.1;from_BOGAS=1
###
SL2.40ch00	ITAG_eugene	gene	3432031	3432598	.	-	.	Alias=Solyc00g005850;ID=gene:Solyc00g005850.1;Name=Solyc00g005850.1;from_BOGAS=1;length=568
SL2.40ch00	ITAG_eugene	mRNA	3432031	3432598	.	-	.	ID=mRNA:Solyc00g005850.1.1;Name=Solyc00g005850.1.1;Note=Unknown Protein (AHRD V1);Parent=gene:Solyc00g005850.1;from_BOGAS=1;length=568;nb_exon=2;eugene_evidence_code=10F0H0E0IEG
SL2.40ch00	ITAG_eugene	exon	3432031	3432387	.	-	0	ID=exon:Solyc00g005850.1.1.2;Parent=mRNA:Solyc00g005850.1.1;from_BOGAS=1
SL2.40ch00	ITAG_eugene	CDS	3432031	3432387	.	-	0	ID=CDS:Solyc00g005850.1.1.2;Parent=mRNA:Solyc00g005850.1.1;from_BOGAS=1
SL2.40ch00	ITAG_eugene	intron	3432388	3432430	.	-	.	ID=intron:Solyc00g005850.1.1.2;Parent=mRNA:Solyc00g005850.1.1;from_BOGAS=1
SL2.40ch00	ITAG_eugene	exon	3432431	3432598	.	-	0	ID=exon:Solyc00g005850.1.1.1;Parent=mRNA:Solyc00g005850.1.1;from_BOGAS=1
SL2.40ch00	ITAG_eugene	CDS	3432431	3432598	.	-	0	ID=CDS:Solyc00g005850.1.1.1;Parent=mRNA:Solyc00g005850.1.1;from_BOGAS=1
###
SL2.40ch00	ITAG_eugene	gene	3434263	3434662	.	+	.	Alias=Solyc00g005860;ID=gene:Solyc00g005860.1;Name=Solyc00g005860.1;from_BOGAS=1;length=400
SL2.40ch00	ITAG_eugene	mRNA	3434263	3434662	.	+	.	ID=mRNA:Solyc00g005860.1.1;Name=Solyc00g005860.1.1;Note=Unknown Protein (AHRD V1);Parent=gene:Solyc00g005860.1;from_BOGAS=1;length=400;nb_exon=2;eugene_evidence_code=10F0H0E0IEG
SL2.40ch00	ITAG_eugene	exon	3434263	3434373	.	+	0	ID=exon:Solyc00g005860.1.1.1;Parent=mRNA:Solyc00g005860.1.1;from_BOGAS=1
SL2.40ch00	ITAG_eugene	CDS	3434263	3434373	.	+	0	ID=CDS:Solyc00g005860.1.1.1;Parent=mRNA:Solyc00g005860.1.1;from_BOGAS=1
SL2.40ch00	ITAG_eugene	intron	3434374	3434461	.	+	.	ID=intron:Solyc00g005860.1.1.1;Parent=mRNA:Solyc00g005860.1.1;from_BOGAS=1
SL2.40ch00	ITAG_eugene	exon	3434462	3434662	.	+	0	ID=exon:Solyc00g005860.1.1.2;Parent=mRNA:Solyc00g005860.1.1;from_BOGAS=1
SL2.40ch00	ITAG_eugene	CDS	3434462	3434662	.	+	0	ID=CDS:Solyc00g005860.1.1.2;Parent=mRNA:Solyc00g005860.1.1;from_BOGAS=1
###
SL2.40ch00	ITAG_eugene	gene	3435133	3436360	.	-	.	Alias=Solyc00g005870;ID=gene:Solyc00g005870.1;Name=Solyc00g005870.1;from_BOGAS=1;length=1228
SL2.40ch00	ITAG_eugene	mRNA	3435133	3436360	.	-	.	ID=mRNA:Solyc00g005870.1.1;Name=Solyc00g005870.1.1;Note=Mutator-like transposase (AHRD V1 *-*- Q94HK4_ORYSA)%3B contains Interpro domain(s)  IPR006564  Zinc finger%2C PMZ-type ;Ontology_term=GO:0008270;Parent=gene:Solyc00g005870.1;from_BOGAS=1;interpro2go_term=GO:0008270;length=1228;nb_exon=3;eugene_evidence_code=10F0H0E0IEG
SL2.40ch00	ITAG_eugene	exon	3435133	3435369	.	-	0	ID=exon:Solyc00g005870.1.1.3;Parent=mRNA:Solyc00g005870.1.1;from_BOGAS=1
SL2.40ch00	ITAG_eugene	CDS	3435133	3435369	.	-	0	ID=CDS:Solyc00g005870.1.1.3;Parent=mRNA:Solyc00g005870.1.1;from_BOGAS=1
SL2.40ch00	ITAG_eugene	intron	3435370	3435449	.	-	.	ID=intron:Solyc00g005870.1.1.3;Parent=mRNA:Solyc00g005870.1.1;from_BOGAS=1
SL2.40ch00	ITAG_eugene	exon	3435450	3435605	.	-	0	ID=exon:Solyc00g005870.1.1.2;Parent=mRNA:Solyc00g005870.1.1;from_BOGAS=1
SL2.40ch00	ITAG_eugene	CDS	3435450	3435605	.	-	0	ID=CDS:Solyc00g005870.1.1.2;Parent=mRNA:Solyc00g005870.1.1;from_BOGAS=1
SL2.40ch00	ITAG_eugene	intron	3435606	3435694	.	-	.	ID=intron:Solyc00g005870.1.1.2;Parent=mRNA:Solyc00g005870.1.1;from_BOGAS=1
SL2.40ch00	ITAG_eugene	exon	3435695	3436360	.	-	0	ID=exon:Solyc00g005870.1.1.1;Parent=mRNA:Solyc00g005870.1.1;from_BOGAS=1
SL2.40ch00	ITAG_eugene	CDS	3435695	3436360	.	-	0	ID=CDS:Solyc00g005870.1.1.1;Parent=mRNA:Solyc00g005870.1.1;from_BOGAS=1
###
SL2.40ch00	ITAG_eugene	gene	3437945	3439094	.	-	.	Alias=Solyc00g005880;ID=gene:Solyc00g005880.1;Name=Solyc00g005880.1;from_BOGAS=1;length=1150
SL2.40ch00	ITAG_eugene	mRNA	3437945	3439094	.	-	.	ID=mRNA:Solyc00g005880.1.1;Name=Solyc00g005880.1.1;Note=Unknown Protein (AHRD V1);Parent=gene:Solyc00g005880.1;from_BOGAS=1;length=1150;nb_exon=2;eugene_evidence_code=10F0H0E0IEG
SL2.40ch00	ITAG_eugene	exon	3437945	3438499	.	-	0	ID=exon:Solyc00g005880.1.1.2;Parent=mRNA:Solyc00g005880.1.1;from_BOGAS=1
SL2.40ch00	ITAG_eugene	CDS	3437945	3438499	.	-	0	ID=CDS:Solyc00g005880.1.1.2;Parent=mRNA:Solyc00g005880.1.1;from_BOGAS=1
SL2.40ch00	ITAG_eugene	intron	3438500	3439091	.	-	.	ID=intron:Solyc00g005880.1.1.2;Parent=mRNA:Solyc00g005880.1.1;from_BOGAS=1
SL2.40ch00	ITAG_eugene	exon	3439092	3439094	.	-	0	ID=exon:Solyc00g005880.1.1.1;Parent=mRNA:Solyc00g005880.1.1;from_BOGAS=1
SL2.40ch00	ITAG_eugene	CDS	3439092	3439094	.	-	0	ID=CDS:Solyc00g005880.1.1.1;Parent=mRNA:Solyc00g005880.1.1;from_BOGAS=1
###
SL2.40ch00	ITAG_eugene	gene	3564225	3564395	.	-	.	Alias=Solyc00g005890;ID=gene:Solyc00g005890.2;Name=Solyc00g005890.2;from_BOGAS=1;length=171
SL2.40ch00	ITAG_eugene	mRNA	3564225	3564395	.	-	.	ID=mRNA:Solyc00g005890.2.1;Name=Solyc00g005890.2.1;Note=Unknown Protein (AHRD V1);Parent=gene:Solyc00g005890.2;from_BOGAS=1;length=171;nb_exon=2
SL2.40ch00	ITAG_eugene	exon	3564225	3564289	.	-	2	ID=exon:Solyc00g005890.2.1.2;Parent=mRNA:Solyc00g005890.2.1;from_BOGAS=1
SL2.40ch00	ITAG_eugene	CDS	3564225	3564289	.	-	2	ID=CDS:Solyc00g005890.2.1.2;Parent=mRNA:Solyc00g005890.2.1;from_BOGAS=1
SL2.40ch00	ITAG_eugene	intron	3564290	3564373	.	-	.	ID=intron:Solyc00g005890.2.1.2;Parent=mRNA:Solyc00g005890.2.1;from_BOGAS=1
SL2.40ch00	ITAG_eugene	exon	3564374	3564395	.	-	0	ID=exon:Solyc00g005890.2.1.1;Parent=mRNA:Solyc00g005890.2.1;from_BOGAS=1
SL2.40ch00	ITAG_eugene	CDS	3564374	3564377	.	-	0	ID=CDS:Solyc00g005890.2.1.1;Parent=mRNA:Solyc00g005890.2.1;from_BOGAS=1
SL2.40ch00	ITAG_eugene	five_prime_UTR	3564378	3564395	.	-	.	ID=five_prime_UTR:Solyc00g005890.2.1.0;Parent=mRNA:Solyc00g005890.2.1;from_BOGAS=1
###
SL2.40ch00	ITAG_eugene	gene	3738709	3739491	.	-	.	Alias=Solyc00g005900;ID=gene:Solyc00g005900.1;Name=Solyc00g005900.1;from_BOGAS=1;length=783
SL2.40ch00	ITAG_eugene	mRNA	3738709	3739491	.	-	.	ID=mRNA:Solyc00g005900.1.1;Name=Solyc00g005900.1.1;Note=Oxygen-evolving enhancer protein 1%2C chloroplastic (AHRD V1 ***- PSBO_SOLTU)%3B contains Interpro domain(s)  IPR002628  Photosystem II manganese-stabilizing protein PsbO ;Ontology_term=GO:0019898;Parent=gene:Solyc00g005900.1;from_BOGAS=1;interpro2go_term=GO:0019898;length=783;nb_exon=2;eugene_evidence_code=10F0H1E0IEG
SL2.40ch00	ITAG_eugene	exon	3738709	3738942	.	-	0	ID=exon:Solyc00g005900.1.1.2;Parent=mRNA:Solyc00g005900.1.1;from_BOGAS=1
SL2.40ch00	ITAG_eugene	CDS	3738709	3738942	.	-	0	ID=CDS:Solyc00g005900.1.1.2;Parent=mRNA:Solyc00g005900.1.1;from_BOGAS=1
SL2.40ch00	ITAG_eugene	intron	3738943	3739428	.	-	.	ID=intron:Solyc00g005900.1.1.2;Parent=mRNA:Solyc00g005900.1.1;from_BOGAS=1
SL2.40ch00	ITAG_eugene	exon	3739429	3739491	.	-	0	ID=exon:Solyc00g005900.1.1.1;Parent=mRNA:Solyc00g005900.1.1;from_BOGAS=1
SL2.40ch00	ITAG_eugene	CDS	3739429	3739491	.	-	0	ID=CDS:Solyc00g005900.1.1.1;Parent=mRNA:Solyc00g005900.1.1;from_BOGAS=1
###
SL2.40ch00	ITAG_eugene	gene	3916175	3916960	.	+	.	Alias=Solyc00g005980;ID=gene:Solyc00g005980.1;Name=Solyc00g005980.1;from_BOGAS=1;length=786
SL2.40ch00	ITAG_eugene	mRNA	3916175	3916960	.	+	.	ID=mRNA:Solyc00g005980.1.1;Name=Solyc00g005980.1.1;Note=Zinc finger CCHC-type (AHRD V1 *--- Q1SKZ9_MEDTR);Parent=gene:Solyc00g005980.1;from_BOGAS=1;length=786;nb_exon=2;eugene_evidence_code=10F0H0E0IEG
SL2.40ch00	ITAG_eugene	exon	3916175	3916177	.	+	0	ID=exon:Solyc00g005980.1.1.1;Parent=mRNA:Solyc00g005980.1.1;from_BOGAS=1
SL2.40ch00	ITAG_eugene	CDS	3916175	3916177	.	+	0	ID=CDS:Solyc00g005980.1.1.1;Parent=mRNA:Solyc00g005980.1.1;from_BOGAS=1
SL2.40ch00	ITAG_eugene	intron	3916178	3916255	.	+	.	ID=intron:Solyc00g005980.1.1.1;Parent=mRNA:Solyc00g005980.1.1;from_BOGAS=1
SL2.40ch00	ITAG_eugene	exon	3916256	3916960	.	+	0	ID=exon:Solyc00g005980.1.1.2;Parent=mRNA:Solyc00g005980.1.1;from_BOGAS=1
SL2.40ch00	ITAG_eugene	CDS	3916256	3916960	.	+	0	ID=CDS:Solyc00g005980.1.1.2;Parent=mRNA:Solyc00g005980.1.1;from_BOGAS=1
###
SL2.40ch00	ITAG_eugene	gene	3944223	3944801	.	+	.	Alias=Solyc00g006010;ID=gene:Solyc00g006010.1;Name=Solyc00g006010.1;from_BOGAS=1;length=579
SL2.40ch00	ITAG_eugene	mRNA	3944223	3944801	.	+	.	ID=mRNA:Solyc00g006010.1.1;Name=Solyc00g006010.1.1;Note=Unknown Protein (AHRD V1);Parent=gene:Solyc00g006010.1;from_BOGAS=1;length=579;nb_exon=1;eugene_evidence_code=10F0H0E0IEG
SL2.40ch00	ITAG_eugene	exon	3944223	3944801	.	+	0	ID=exon:Solyc00g006010.1.1.1;Parent=mRNA:Solyc00g006010.1.1;from_BOGAS=1
SL2.40ch00	ITAG_eugene	CDS	3944223	3944801	.	+	0	ID=CDS:Solyc00g006010.1.1.1;Parent=mRNA:Solyc00g006010.1.1;from_BOGAS=1
###
SL2.40ch00	ITAG_eugene	gene	3945103	3945420	.	+	.	Alias=Solyc00g006020;ID=gene:Solyc00g006020.1;Name=Solyc00g006020.1;from_BOGAS=1;length=318
SL2.40ch00	ITAG_eugene	mRNA	3945103	3945420	.	+	.	ID=mRNA:Solyc00g006020.1.1;Name=Solyc00g006020.1.1;Note=Endonuclease/exonuclease/phosphatase (AHRD V1 ***- A2Q500_MEDTR);Parent=gene:Solyc00g006020.1;from_BOGAS=1;length=318;nb_exon=1;eugene_evidence_code=10F0H0E0IEG
SL2.40ch00	ITAG_eugene	exon	3945103	3945420	.	+	0	ID=exon:Solyc00g006020.1.1.1;Parent=mRNA:Solyc00g006020.1.1;from_BOGAS=1
SL2.40ch00	ITAG_eugene	CDS	3945103	3945420	.	+	0	ID=CDS:Solyc00g006020.1.1.1;Parent=mRNA:Solyc00g006020.1.1;from_BOGAS=1
###
SL2.40ch00	ITAG_eugene	gene	3973451	3974270	.	+	.	Alias=Solyc00g006050;ID=gene:Solyc00g006050.1;Name=Solyc00g006050.1;from_BOGAS=1;length=820
SL2.40ch00	ITAG_eugene	mRNA	3973451	3974270	.	+	.	ID=mRNA:Solyc00g006050.1.1;Name=Solyc00g006050.1.1;Note=Unknown Protein (AHRD V1)%3B contains Interpro domain(s)  IPR001457  NADH:ubiquinone/plastoquinone oxidoreductase%2C chain 6 ;Ontology_term=GO:0055114;Parent=gene:Solyc00g006050.1;from_BOGAS=1;interpro2go_term=GO:0055114;length=820;nb_exon=2;eugene_evidence_code=10F0H0E0IEG
SL2.40ch00	ITAG_eugene	exon	3973451	3973620	.	+	0	ID=exon:Solyc00g006050.1.1.1;Parent=mRNA:Solyc00g006050.1.1;from_BOGAS=1
SL2.40ch00	ITAG_eugene	CDS	3973451	3973620	.	+	0	ID=CDS:Solyc00g006050.1.1.1;Parent=mRNA:Solyc00g006050.1.1;from_BOGAS=1
SL2.40ch00	ITAG_eugene	intron	3973621	3973915	.	+	.	ID=intron:Solyc00g006050.1.1.1;Parent=mRNA:Solyc00g006050.1.1;from_BOGAS=1
SL2.40ch00	ITAG_eugene	exon	3973916	3974270	.	+	1	ID=exon:Solyc00g006050.1.1.2;Parent=mRNA:Solyc00g006050.1.1;from_BOGAS=1
SL2.40ch00	ITAG_eugene	CDS	3973916	3974270	.	+	1	ID=CDS:Solyc00g006050.1.1.2;Parent=mRNA:Solyc00g006050.1.1;from_BOGAS=1
###
SL2.40ch00	ITAG_eugene	gene	4009712	4010700	.	+	.	Alias=Solyc00g006090;ID=gene:Solyc00g006090.1;Name=Solyc00g006090.1;from_BOGAS=1;length=989
SL2.40ch00	ITAG_eugene	mRNA	4009712	4010700	.	+	.	ID=mRNA:Solyc00g006090.1.1;Name=Solyc00g006090.1.1;Note=Endonuclease/exonuclease/phosphatase (AHRD V1 *--- A2Q500_MEDTR);Parent=gene:Solyc00g006090.1;from_BOGAS=1;length=989;nb_exon=3;eugene_evidence_code=10F0H0E0IEG
SL2.40ch00	ITAG_eugene	exon	4009712	4010071	.	+	0	ID=exon:Solyc00g006090.1.1.1;Parent=mRNA:Solyc00g006090.1.1;from_BOGAS=1
SL2.40ch00	ITAG_eugene	CDS	4009712	4010071	.	+	0	ID=CDS:Solyc00g006090.1.1.1;Parent=mRNA:Solyc00g006090.1.1;from_BOGAS=1
SL2.40ch00	ITAG_eugene	intron	4010072	4010163	.	+	.	ID=intron:Solyc00g006090.1.1.1;Parent=mRNA:Solyc00g006090.1.1;from_BOGAS=1
SL2.40ch00	ITAG_eugene	exon	4010164	4010286	.	+	0	ID=exon:Solyc00g006090.1.1.2;Parent=mRNA:Solyc00g006090.1.1;from_BOGAS=1
SL2.40ch00	ITAG_eugene	CDS	4010164	4010286	.	+	0	ID=CDS:Solyc00g006090.1.1.2;Parent=mRNA:Solyc00g006090.1.1;from_BOGAS=1
SL2.40ch00	ITAG_eugene	intron	4010287	4010418	.	+	.	ID=intron:Solyc00g006090.1.1.2;Parent=mRNA:Solyc00g006090.1.1;from_BOGAS=1
SL2.40ch00	ITAG_eugene	exon	4010419	4010700	.	+	0	ID=exon:Solyc00g006090.1.1.3;Parent=mRNA:Solyc00g006090.1.1;from_BOGAS=1
SL2.40ch00	ITAG_eugene	CDS	4010419	4010700	.	+	0	ID=CDS:Solyc00g006090.1.1.3;Parent=mRNA:Solyc00g006090.1.1;from_BOGAS=1
###
SL2.40ch00	ITAG_eugene	gene	4101282	4101893	.	+	.	Alias=Solyc00g006170;ID=gene:Solyc00g006170.1;Name=Solyc00g006170.1;from_BOGAS=1;length=612
SL2.40ch00	ITAG_eugene	mRNA	4101282	4101893	.	+	.	ID=mRNA:Solyc00g006170.1.1;Name=Solyc00g006170.1.1;Note=Zinc finger CCHC-type (AHRD V1 **-- Q1SKZ9_MEDTR);Parent=gene:Solyc00g006170.1;from_BOGAS=1;length=612;nb_exon=1;eugene_evidence_code=10F0H0E0IEG
SL2.40ch00	ITAG_eugene	exon	4101282	4101893	.	+	0	ID=exon:Solyc00g006170.1.1.1;Parent=mRNA:Solyc00g006170.1.1;from_BOGAS=1
SL2.40ch00	ITAG_eugene	CDS	4101282	4101893	.	+	0	ID=CDS:Solyc00g006170.1.1.1;Parent=mRNA:Solyc00g006170.1.1;from_BOGAS=1
###
SL2.40ch00	ITAG_eugene	gene	4147269	4147568	.	+	.	Alias=Solyc00g006250;ID=gene:Solyc00g006250.1;Name=Solyc00g006250.1;from_BOGAS=1;length=300
SL2.40ch00	ITAG_eugene	mRNA	4147269	4147568	.	+	.	ID=mRNA:Solyc00g006250.1.1;Name=Solyc00g006250.1.1;Note=Unknown Protein (AHRD V1);Parent=gene:Solyc00g006250.1;from_BOGAS=1;length=300;nb_exon=1;eugene_evidence_code=10F0H0E0IEG
SL2.40ch00	ITAG_eugene	exon	4147269	4147568	.	+	0	ID=exon:Solyc00g006250.1.1.1;Parent=mRNA:Solyc00g006250.1.1;from_BOGAS=1
SL2.40ch00	ITAG_eugene	CDS	4147269	4147568	.	+	0	ID=CDS:Solyc00g006250.1.1.1;Parent=mRNA:Solyc00g006250.1.1;from_BOGAS=1
###
SL2.40ch00	ITAG_eugene	gene	4196743	4198543	.	+	.	Alias=Solyc00g006470;ID=gene:Solyc00g006470.1;Name=Solyc00g006470.1;from_BOGAS=1;length=1801
SL2.40ch00	ITAG_eugene	mRNA	4196743	4198543	.	+	.	ID=mRNA:Solyc00g006470.1.1;Name=Solyc00g006470.1.1;Note=Unknown Protein (AHRD V1);Parent=gene:Solyc00g006470.1;from_BOGAS=1;length=1801;nb_exon=5;eugene_evidence_code=10F0H0E0IEG
SL2.40ch00	ITAG_eugene	exon	4196743	4196839	.	+	0	ID=exon:Solyc00g006470.1.1.1;Parent=mRNA:Solyc00g006470.1.1;from_BOGAS=1
SL2.40ch00	ITAG_eugene	CDS	4196743	4196839	.	+	0	ID=CDS:Solyc00g006470.1.1.1;Parent=mRNA:Solyc00g006470.1.1;from_BOGAS=1
SL2.40ch00	ITAG_eugene	intron	4196840	4196881	.	+	.	ID=intron:Solyc00g006470.1.1.1;Parent=mRNA:Solyc00g006470.1.1;from_BOGAS=1
SL2.40ch00	ITAG_eugene	exon	4196882	4197112	.	+	2	ID=exon:Solyc00g006470.1.1.2;Parent=mRNA:Solyc00g006470.1.1;from_BOGAS=1
SL2.40ch00	ITAG_eugene	CDS	4196882	4197112	.	+	2	ID=CDS:Solyc00g006470.1.1.2;Parent=mRNA:Solyc00g006470.1.1;from_BOGAS=1
SL2.40ch00	ITAG_eugene	intron	4197113	4197175	.	+	.	ID=intron:Solyc00g006470.1.1.2;Parent=mRNA:Solyc00g006470.1.1;from_BOGAS=1
SL2.40ch00	ITAG_eugene	exon	4197176	4197231	.	+	2	ID=exon:Solyc00g006470.1.1.3;Parent=mRNA:Solyc00g006470.1.1;from_BOGAS=1
SL2.40ch00	ITAG_eugene	CDS	4197176	4197231	.	+	2	ID=CDS:Solyc00g006470.1.1.3;Parent=mRNA:Solyc00g006470.1.1;from_BOGAS=1
SL2.40ch00	ITAG_eugene	intron	4197232	4197326	.	+	.	ID=intron:Solyc00g006470.1.1.3;Parent=mRNA:Solyc00g006470.1.1;from_BOGAS=1
SL2.40ch00	ITAG_eugene	exon	4197327	4197420	.	+	0	ID=exon:Solyc00g006470.1.1.4;Parent=mRNA:Solyc00g006470.1.1;from_BOGAS=1
SL2.40ch00	ITAG_eugene	CDS	4197327	4197420	.	+	0	ID=CDS:Solyc00g006470.1.1.4;Parent=mRNA:Solyc00g006470.1.1;from_BOGAS=1
SL2.40ch00	ITAG_eugene	intron	4197421	4198460	.	+	.	ID=intron:Solyc00g006470.1.1.4;Parent=mRNA:Solyc00g006470.1.1;from_BOGAS=1
SL2.40ch00	ITAG_eugene	exon	4198461	4198543	.	+	2	ID=exon:Solyc00g006470.1.1.5;Parent=mRNA:Solyc00g006470.1.1;from_BOGAS=1
SL2.40ch00	ITAG_eugene	CDS	4198461	4198543	.	+	2	ID=CDS:Solyc00g006470.1.1.5;Parent=mRNA:Solyc00g006470.1.1;from_BOGAS=1
###
SL2.40ch00	ITAG_eugene	gene	4234303	4235159	.	+	.	Alias=Solyc00g006480;ID=gene:Solyc00g006480.1;Name=Solyc00g006480.1;from_BOGAS=1;length=857
SL2.40ch00	ITAG_eugene	mRNA	4234303	4235159	.	+	.	ID=mRNA:Solyc00g006480.1.1;Name=Solyc00g006480.1.1;Note=Glucosyltransferase-12 (AHRD V1 *-*- Q8S997_PHAAN)%3B contains Interpro domain(s)  IPR002213  UDP-glucuronosyl/UDP-glucosyltransferase ;Ontology_term=GO:0008152;Parent=gene:Solyc00g006480.1;from_BOGAS=1;interpro2go_term=GO:0008152;length=857;nb_exon=2;eugene_evidence_code=10F0H1E0IEG
SL2.40ch00	ITAG_eugene	exon	4234303	4234638	.	+	0	ID=exon:Solyc00g006480.1.1.1;Parent=mRNA:Solyc00g006480.1.1;from_BOGAS=1
SL2.40ch00	ITAG_eugene	CDS	4234303	4234638	.	+	0	ID=CDS:Solyc00g006480.1.1.1;Parent=mRNA:Solyc00g006480.1.1;from_BOGAS=1
SL2.40ch00	ITAG_eugene	intron	4234639	4234823	.	+	.	ID=intron:Solyc00g006480.1.1.1;Parent=mRNA:Solyc00g006480.1.1;from_BOGAS=1
SL2.40ch00	ITAG_eugene	exon	4234824	4235159	.	+	0	ID=exon:Solyc00g006480.1.1.2;Parent=mRNA:Solyc00g006480.1.1;from_BOGAS=1
SL2.40ch00	ITAG_eugene	CDS	4234824	4235159	.	+	0	ID=CDS:Solyc00g006480.1.1.2;Parent=mRNA:Solyc00g006480.1.1;from_BOGAS=1
###
SL2.40ch00	ITAG_eugene	gene	4297199	4316361	.	+	.	Alias=Solyc00g006490;ID=gene:Solyc00g006490.2;Name=Solyc00g006490.2;from_BOGAS=1;length=19163
SL2.40ch00	ITAG_eugene	mRNA	4297199	4316361	.	+	.	ID=mRNA:Solyc00g006490.2.1;Name=Solyc00g006490.2.1;Note=Serine/threonine-protein phosphatase 6 regulatory subunit 3 (AHRD V1 **-- SAPS3_HUMAN)%3B contains Interpro domain(s)  IPR007587  SIT4 phosphatase-associated protein ;Parent=gene:Solyc00g006490.2;from_BOGAS=1;length=19163;nb_exon=19
SL2.40ch00	ITAG_eugene	exon	4297199	4297237	.	+	0	ID=exon:Solyc00g006490.2.1.1;Parent=mRNA:Solyc00g006490.2.1;from_BOGAS=1
SL2.40ch00	ITAG_eugene	CDS	4297199	4297237	.	+	0	ID=CDS:Solyc00g006490.2.1.1;Parent=mRNA:Solyc00g006490.2.1;from_BOGAS=1
SL2.40ch00	ITAG_eugene	intron	4297238	4298691	.	+	.	ID=intron:Solyc00g006490.2.1.1;Parent=mRNA:Solyc00g006490.2.1;from_BOGAS=1
SL2.40ch00	ITAG_eugene	exon	4298692	4298795	.	+	0	ID=exon:Solyc00g006490.2.1.2;Parent=mRNA:Solyc00g006490.2.1;from_BOGAS=1
SL2.40ch00	ITAG_eugene	CDS	4298692	4298795	.	+	0	ID=CDS:Solyc00g006490.2.1.2;Parent=mRNA:Solyc00g006490.2.1;from_BOGAS=1
SL2.40ch00	ITAG_eugene	intron	4298796	4299001	.	+	.	ID=intron:Solyc00g006490.2.1.2;Parent=mRNA:Solyc00g006490.2.1;from_BOGAS=1
SL2.40ch00	ITAG_eugene	exon	4299002	4299088	.	+	1	ID=exon:Solyc00g006490.2.1.3;Parent=mRNA:Solyc00g006490.2.1;from_BOGAS=1
SL2.40ch00	ITAG_eugene	CDS	4299002	4299088	.	+	1	ID=CDS:Solyc00g006490.2.1.3;Parent=mRNA:Solyc00g006490.2.1;from_BOGAS=1
SL2.40ch00	ITAG_eugene	intron	4299089	4299221	.	+	.	ID=intron:Solyc00g006490.2.1.3;Parent=mRNA:Solyc00g006490.2.1;from_BOGAS=1
SL2.40ch00	ITAG_eugene	exon	4299222	4299297	.	+	1	ID=exon:Solyc00g006490.2.1.4;Parent=mRNA:Solyc00g006490.2.1;from_BOGAS=1
SL2.40ch00	ITAG_eugene	CDS	4299222	4299297	.	+	1	ID=CDS:Solyc00g006490.2.1.4;Parent=mRNA:Solyc00g006490.2.1;from_BOGAS=1
SL2.40ch00	ITAG_eugene	intron	4299298	4299433	.	+	.	ID=intron:Solyc00g006490.2.1.4;Parent=mRNA:Solyc00g006490.2.1;from_BOGAS=1
SL2.40ch00	ITAG_eugene	exon	4299434	4299508	.	+	0	ID=exon:Solyc00g006490.2.1.5;Parent=mRNA:Solyc00g006490.2.1;from_BOGAS=1
SL2.40ch00	ITAG_eugene	CDS	4299434	4299508	.	+	0	ID=CDS:Solyc00g006490.2.1.5;Parent=mRNA:Solyc00g006490.2.1;from_BOGAS=1
SL2.40ch00	ITAG_eugene	intron	4299509	4299623	.	+	.	ID=intron:Solyc00g006490.2.1.5;Parent=mRNA:Solyc00g006490.2.1;from_BOGAS=1
SL2.40ch00	ITAG_eugene	exon	4299624	4299677	.	+	0	ID=exon:Solyc00g006490.2.1.6;Parent=mRNA:Solyc00g006490.2.1;from_BOGAS=1
SL2.40ch00	ITAG_eugene	CDS	4299624	4299677	.	+	0	ID=CDS:Solyc00g006490.2.1.6;Parent=mRNA:Solyc00g006490.2.1;from_BOGAS=1
SL2.40ch00	ITAG_eugene	intron	4299678	4303658	.	+	.	ID=intron:Solyc00g006490.2.1.6;Parent=mRNA:Solyc00g006490.2.1;from_BOGAS=1
SL2.40ch00	ITAG_eugene	exon	4303659	4303718	.	+	0	ID=exon:Solyc00g006490.2.1.7;Parent=mRNA:Solyc00g006490.2.1;from_BOGAS=1
SL2.40ch00	ITAG_eugene	CDS	4303659	4303718	.	+	0	ID=CDS:Solyc00g006490.2.1.7;Parent=mRNA:Solyc00g006490.2.1;from_BOGAS=1
SL2.40ch00	ITAG_eugene	intron	4303719	4303839	.	+	.	ID=intron:Solyc00g006490.2.1.7;Parent=mRNA:Solyc00g006490.2.1;from_BOGAS=1
SL2.40ch00	ITAG_eugene	exon	4303840	4303956	.	+	0	ID=exon:Solyc00g006490.2.1.8;Parent=mRNA:Solyc00g006490.2.1;from_BOGAS=1
SL2.40ch00	ITAG_eugene	CDS	4303840	4303956	.	+	0	ID=CDS:Solyc00g006490.2.1.8;Parent=mRNA:Solyc00g006490.2.1;from_BOGAS=1
SL2.40ch00	ITAG_eugene	intron	4303957	4305220	.	+	.	ID=intron:Solyc00g006490.2.1.8;Parent=mRNA:Solyc00g006490.2.1;from_BOGAS=1
SL2.40ch00	ITAG_eugene	exon	4305221	4305315	.	+	0	ID=exon:Solyc00g006490.2.1.9;Parent=mRNA:Solyc00g006490.2.1;from_BOGAS=1
SL2.40ch00	ITAG_eugene	CDS	4305221	4305315	.	+	0	ID=CDS:Solyc00g006490.2.1.9;Parent=mRNA:Solyc00g006490.2.1;from_BOGAS=1
SL2.40ch00	ITAG_eugene	intron	4305316	4305426	.	+	.	ID=intron:Solyc00g006490.2.1.9;Parent=mRNA:Solyc00g006490.2.1;from_BOGAS=1
SL2.40ch00	ITAG_eugene	exon	4305427	4305632	.	+	1	ID=exon:Solyc00g006490.2.1.10;Parent=mRNA:Solyc00g006490.2.1;from_BOGAS=1
SL2.40ch00	ITAG_eugene	CDS	4305427	4305632	.	+	1	ID=CDS:Solyc00g006490.2.1.10;Parent=mRNA:Solyc00g006490.2.1;from_BOGAS=1
SL2.40ch00	ITAG_eugene	intron	4305633	4306713	.	+	.	ID=intron:Solyc00g006490.2.1.10;Parent=mRNA:Solyc00g006490.2.1;from_BOGAS=1
SL2.40ch00	ITAG_eugene	exon	4306714	4306811	.	+	2	ID=exon:Solyc00g006490.2.1.11;Parent=mRNA:Solyc00g006490.2.1;from_BOGAS=1
SL2.40ch00	ITAG_eugene	CDS	4306714	4306811	.	+	2	ID=CDS:Solyc00g006490.2.1.11;Parent=mRNA:Solyc00g006490.2.1;from_BOGAS=1
SL2.40ch00	ITAG_eugene	intron	4306812	4310196	.	+	.	ID=intron:Solyc00g006490.2.1.11;Parent=mRNA:Solyc00g006490.2.1;from_BOGAS=1
SL2.40ch00	ITAG_eugene	exon	4310197	4310300	.	+	0	ID=exon:Solyc00g006490.2.1.12;Parent=mRNA:Solyc00g006490.2.1;from_BOGAS=1
SL2.40ch00	ITAG_eugene	CDS	4310197	4310300	.	+	0	ID=CDS:Solyc00g006490.2.1.12;Parent=mRNA:Solyc00g006490.2.1;from_BOGAS=1
SL2.40ch00	ITAG_eugene	intron	4310301	4310431	.	+	.	ID=intron:Solyc00g006490.2.1.12;Parent=mRNA:Solyc00g006490.2.1;from_BOGAS=1
SL2.40ch00	ITAG_eugene	exon	4310432	4310597	.	+	1	ID=exon:Solyc00g006490.2.1.13;Parent=mRNA:Solyc00g006490.2.1;from_BOGAS=1
SL2.40ch00	ITAG_eugene	CDS	4310432	4310597	.	+	1	ID=CDS:Solyc00g006490.2.1.13;Parent=mRNA:Solyc00g006490.2.1;from_BOGAS=1
SL2.40ch00	ITAG_eugene	intron	4310598	4310788	.	+	.	ID=intron:Solyc00g006490.2.1.13;Parent=mRNA:Solyc00g006490.2.1;from_BOGAS=1
SL2.40ch00	ITAG_eugene	exon	4310789	4310911	.	+	0	ID=exon:Solyc00g006490.2.1.14;Parent=mRNA:Solyc00g006490.2.1;from_BOGAS=1
SL2.40ch00	ITAG_eugene	CDS	4310789	4310911	.	+	0	ID=CDS:Solyc00g006490.2.1.14;Parent=mRNA:Solyc00g006490.2.1;from_BOGAS=1
SL2.40ch00	ITAG_eugene	intron	4310912	4313354	.	+	.	ID=intron:Solyc00g006490.2.1.14;Parent=mRNA:Solyc00g006490.2.1;from_BOGAS=1
SL2.40ch00	ITAG_eugene	exon	4313355	4313437	.	+	0	ID=exon:Solyc00g006490.2.1.15;Parent=mRNA:Solyc00g006490.2.1;from_BOGAS=1
SL2.40ch00	ITAG_eugene	CDS	4313355	4313437	.	+	0	ID=CDS:Solyc00g006490.2.1.15;Parent=mRNA:Solyc00g006490.2.1;from_BOGAS=1
SL2.40ch00	ITAG_eugene	intron	4313438	4314332	.	+	.	ID=intron:Solyc00g006490.2.1.15;Parent=mRNA:Solyc00g006490.2.1;from_BOGAS=1
SL2.40ch00	ITAG_eugene	exon	4314333	4314474	.	+	1	ID=exon:Solyc00g006490.2.1.16;Parent=mRNA:Solyc00g006490.2.1;from_BOGAS=1
SL2.40ch00	ITAG_eugene	CDS	4314333	4314474	.	+	1	ID=CDS:Solyc00g006490.2.1.16;Parent=mRNA:Solyc00g006490.2.1;from_BOGAS=1
SL2.40ch00	ITAG_eugene	intron	4314475	4314704	.	+	.	ID=intron:Solyc00g006490.2.1.16;Parent=mRNA:Solyc00g006490.2.1;from_BOGAS=1
SL2.40ch00	ITAG_eugene	exon	4314705	4314734	.	+	0	ID=exon:Solyc00g006490.2.1.17;Parent=mRNA:Solyc00g006490.2.1;from_BOGAS=1
SL2.40ch00	ITAG_eugene	CDS	4314705	4314734	.	+	0	ID=CDS:Solyc00g006490.2.1.17;Parent=mRNA:Solyc00g006490.2.1;from_BOGAS=1
SL2.40ch00	ITAG_eugene	intron	4314735	4314856	.	+	.	ID=intron:Solyc00g006490.2.1.17;Parent=mRNA:Solyc00g006490.2.1;from_BOGAS=1
SL2.40ch00	ITAG_eugene	exon	4314857	4314927	.	+	0	ID=exon:Solyc00g006490.2.1.18;Parent=mRNA:Solyc00g006490.2.1;from_BOGAS=1
SL2.40ch00	ITAG_eugene	CDS	4314857	4314927	.	+	0	ID=CDS:Solyc00g006490.2.1.18;Parent=mRNA:Solyc00g006490.2.1;from_BOGAS=1
SL2.40ch00	ITAG_eugene	intron	4314928	4315311	.	+	.	ID=intron:Solyc00g006490.2.1.18;Parent=mRNA:Solyc00g006490.2.1;from_BOGAS=1
SL2.40ch00	ITAG_eugene	exon	4315312	4316361	.	+	1	ID=exon:Solyc00g006490.2.1.19;Parent=mRNA:Solyc00g006490.2.1;from_BOGAS=1
SL2.40ch00	ITAG_eugene	CDS	4315312	4316140	.	+	1	ID=CDS:Solyc00g006490.2.1.19;Parent=mRNA:Solyc00g006490.2.1;from_BOGAS=1
SL2.40ch00	ITAG_eugene	three_prime_UTR	4316141	4316361	.	+	.	ID=three_prime_UTR:Solyc00g006490.2.1.0;Parent=mRNA:Solyc00g006490.2.1;from_BOGAS=1
###
SL2.40ch00	ITAG_eugene	gene	4371057	4371302	.	-	.	Alias=Solyc00g006500;ID=gene:Solyc00g006500.1;Name=Solyc00g006500.1;from_BOGAS=1;length=246
SL2.40ch00	ITAG_eugene	mRNA	4371057	4371302	.	-	.	ID=mRNA:Solyc00g006500.1.1;Name=Solyc00g006500.1.1;Note=Unknown Protein (AHRD V1);Parent=gene:Solyc00g006500.1;from_BOGAS=1;length=246;nb_exon=1;eugene_evidence_code=10F0H0E0IEG
SL2.40ch00	ITAG_eugene	exon	4371057	4371302	.	-	0	ID=exon:Solyc00g006500.1.1.1;Parent=mRNA:Solyc00g006500.1.1;from_BOGAS=1
SL2.40ch00	ITAG_eugene	CDS	4371057	4371302	.	-	0	ID=CDS:Solyc00g006500.1.1.1;Parent=mRNA:Solyc00g006500.1.1;from_BOGAS=1
###
SL2.40ch00	ITAG_eugene	gene	4372350	4372637	.	+	.	Alias=Solyc00g006510;ID=gene:Solyc00g006510.1;Name=Solyc00g006510.1;from_BOGAS=1;length=288
SL2.40ch00	ITAG_eugene	mRNA	4372350	4372637	.	+	.	ID=mRNA:Solyc00g006510.1.1;Name=Solyc00g006510.1.1;Note=Unknown Protein (AHRD V1);Parent=gene:Solyc00g006510.1;from_BOGAS=1;length=288;nb_exon=2;eugene_evidence_code=10F0H0E0IEG
SL2.40ch00	ITAG_eugene	exon	4372350	4372379	.	+	0	ID=exon:Solyc00g006510.1.1.1;Parent=mRNA:Solyc00g006510.1.1;from_BOGAS=1
SL2.40ch00	ITAG_eugene	CDS	4372350	4372379	.	+	0	ID=CDS:Solyc00g006510.1.1.1;Parent=mRNA:Solyc00g006510.1.1;from_BOGAS=1
SL2.40ch00	ITAG_eugene	intron	4372380	4372466	.	+	.	ID=intron:Solyc00g006510.1.1.1;Parent=mRNA:Solyc00g006510.1.1;from_BOGAS=1
SL2.40ch00	ITAG_eugene	exon	4372467	4372637	.	+	0	ID=exon:Solyc00g006510.1.1.2;Parent=mRNA:Solyc00g006510.1.1;from_BOGAS=1
SL2.40ch00	ITAG_eugene	CDS	4372467	4372637	.	+	0	ID=CDS:Solyc00g006510.1.1.2;Parent=mRNA:Solyc00g006510.1.1;from_BOGAS=1
###
SL2.40ch00	ITAG_eugene	gene	4372971	4373577	.	+	.	Alias=Solyc00g006520;ID=gene:Solyc00g006520.1;Name=Solyc00g006520.1;from_BOGAS=1;length=607
SL2.40ch00	ITAG_eugene	mRNA	4372971	4373577	.	+	.	ID=mRNA:Solyc00g006520.1.1;Name=Solyc00g006520.1.1;Note=Unknown Protein (AHRD V1);Parent=gene:Solyc00g006520.1;from_BOGAS=1;length=607;nb_exon=2;eugene_evidence_code=10F0H0E0IEG
SL2.40ch00	ITAG_eugene	exon	4372971	4373097	.	+	0	ID=exon:Solyc00g006520.1.1.1;Parent=mRNA:Solyc00g006520.1.1;from_BOGAS=1
SL2.40ch00	ITAG_eugene	CDS	4372971	4373097	.	+	0	ID=CDS:Solyc00g006520.1.1.1;Parent=mRNA:Solyc00g006520.1.1;from_BOGAS=1
SL2.40ch00	ITAG_eugene	intron	4373098	4373197	.	+	.	ID=intron:Solyc00g006520.1.1.1;Parent=mRNA:Solyc00g006520.1.1;from_BOGAS=1
SL2.40ch00	ITAG_eugene	exon	4373198	4373577	.	+	2	ID=exon:Solyc00g006520.1.1.2;Parent=mRNA:Solyc00g006520.1.1;from_BOGAS=1
SL2.40ch00	ITAG_eugene	CDS	4373198	4373577	.	+	2	ID=CDS:Solyc00g006520.1.1.2;Parent=mRNA:Solyc00g006520.1.1;from_BOGAS=1
###
SL2.40ch00	ITAG_eugene	gene	4377305	4378820	.	-	.	Alias=Solyc00g006530;ID=gene:Solyc00g006530.1;Name=Solyc00g006530.1;from_BOGAS=1;length=1516
SL2.40ch00	ITAG_eugene	mRNA	4377305	4378820	.	-	.	ID=mRNA:Solyc00g006530.1.1;Name=Solyc00g006530.1.1;Note=Unknown Protein (AHRD V1);Parent=gene:Solyc00g006530.1;from_BOGAS=1;length=1516;nb_exon=4;eugene_evidence_code=10F0H0E0IEG
SL2.40ch00	ITAG_eugene	exon	4377305	4377732	.	-	2	ID=exon:Solyc00g006530.1.1.4;Parent=mRNA:Solyc00g006530.1.1;from_BOGAS=1
SL2.40ch00	ITAG_eugene	CDS	4377305	4377732	.	-	2	ID=CDS:Solyc00g006530.1.1.4;Parent=mRNA:Solyc00g006530.1.1;from_BOGAS=1
SL2.40ch00	ITAG_eugene	intron	4377733	4377838	.	-	.	ID=intron:Solyc00g006530.1.1.4;Parent=mRNA:Solyc00g006530.1.1;from_BOGAS=1
SL2.40ch00	ITAG_eugene	exon	4377839	4378028	.	-	0	ID=exon:Solyc00g006530.1.1.3;Parent=mRNA:Solyc00g006530.1.1;from_BOGAS=1
SL2.40ch00	ITAG_eugene	CDS	4377839	4378028	.	-	0	ID=CDS:Solyc00g006530.1.1.3;Parent=mRNA:Solyc00g006530.1.1;from_BOGAS=1
SL2.40ch00	ITAG_eugene	intron	4378029	4378343	.	-	.	ID=intron:Solyc00g006530.1.1.3;Parent=mRNA:Solyc00g006530.1.1;from_BOGAS=1
SL2.40ch00	ITAG_eugene	exon	4378344	4378603	.	-	2	ID=exon:Solyc00g006530.1.1.2;Parent=mRNA:Solyc00g006530.1.1;from_BOGAS=1
SL2.40ch00	ITAG_eugene	CDS	4378344	4378603	.	-	2	ID=CDS:Solyc00g006530.1.1.2;Parent=mRNA:Solyc00g006530.1.1;from_BOGAS=1
SL2.40ch00	ITAG_eugene	intron	4378604	4378705	.	-	.	ID=intron:Solyc00g006530.1.1.2;Parent=mRNA:Solyc00g006530.1.1;from_BOGAS=1
SL2.40ch00	ITAG_eugene	exon	4378706	4378820	.	-	0	ID=exon:Solyc00g006530.1.1.1;Parent=mRNA:Solyc00g006530.1.1;from_BOGAS=1
SL2.40ch00	ITAG_eugene	CDS	4378706	4378820	.	-	0	ID=CDS:Solyc00g006530.1.1.1;Parent=mRNA:Solyc00g006530.1.1;from_BOGAS=1
###
SL2.40ch00	ITAG_eugene	gene	4379018	4386381	.	-	.	Alias=Solyc00g006540;ID=gene:Solyc00g006540.1;Name=Solyc00g006540.1;from_BOGAS=1;length=7364
SL2.40ch00	ITAG_eugene	mRNA	4379018	4386381	.	-	.	ID=mRNA:Solyc00g006540.1.1;Name=Solyc00g006540.1.1;Note=Unknown Protein (AHRD V1);Parent=gene:Solyc00g006540.1;from_BOGAS=1;length=7364;nb_exon=7;eugene_evidence_code=10F0H0E0IEG
SL2.40ch00	ITAG_eugene	exon	4379018	4379232	.	-	2	ID=exon:Solyc00g006540.1.1.7;Parent=mRNA:Solyc00g006540.1.1;from_BOGAS=1
SL2.40ch00	ITAG_eugene	CDS	4379018	4379232	.	-	2	ID=CDS:Solyc00g006540.1.1.7;Parent=mRNA:Solyc00g006540.1.1;from_BOGAS=1
SL2.40ch00	ITAG_eugene	intron	4379233	4379301	.	-	.	ID=intron:Solyc00g006540.1.1.7;Parent=mRNA:Solyc00g006540.1.1;from_BOGAS=1
SL2.40ch00	ITAG_eugene	exon	4379302	4379670	.	-	2	ID=exon:Solyc00g006540.1.1.6;Parent=mRNA:Solyc00g006540.1.1;from_BOGAS=1
SL2.40ch00	ITAG_eugene	CDS	4379302	4379670	.	-	2	ID=CDS:Solyc00g006540.1.1.6;Parent=mRNA:Solyc00g006540.1.1;from_BOGAS=1
SL2.40ch00	ITAG_eugene	intron	4379671	4380466	.	-	.	ID=intron:Solyc00g006540.1.1.6;Parent=mRNA:Solyc00g006540.1.1;from_BOGAS=1
SL2.40ch00	ITAG_eugene	exon	4380467	4380704	.	-	0	ID=exon:Solyc00g006540.1.1.5;Parent=mRNA:Solyc00g006540.1.1;from_BOGAS=1
SL2.40ch00	ITAG_eugene	CDS	4380467	4380704	.	-	0	ID=CDS:Solyc00g006540.1.1.5;Parent=mRNA:Solyc00g006540.1.1;from_BOGAS=1
SL2.40ch00	ITAG_eugene	intron	4380705	4381042	.	-	.	ID=intron:Solyc00g006540.1.1.5;Parent=mRNA:Solyc00g006540.1.1;from_BOGAS=1
SL2.40ch00	ITAG_eugene	exon	4381043	4381282	.	-	0	ID=exon:Solyc00g006540.1.1.4;Parent=mRNA:Solyc00g006540.1.1;from_BOGAS=1
SL2.40ch00	ITAG_eugene	CDS	4381043	4381282	.	-	0	ID=CDS:Solyc00g006540.1.1.4;Parent=mRNA:Solyc00g006540.1.1;from_BOGAS=1
SL2.40ch00	ITAG_eugene	intron	4381283	4383829	.	-	.	ID=intron:Solyc00g006540.1.1.4;Parent=mRNA:Solyc00g006540.1.1;from_BOGAS=1
SL2.40ch00	ITAG_eugene	exon	4383830	4383924	.	-	2	ID=exon:Solyc00g006540.1.1.3;Parent=mRNA:Solyc00g006540.1.1;from_BOGAS=1
SL2.40ch00	ITAG_eugene	CDS	4383830	4383924	.	-	2	ID=CDS:Solyc00g006540.1.1.3;Parent=mRNA:Solyc00g006540.1.1;from_BOGAS=1
SL2.40ch00	ITAG_eugene	intron	4383925	4385512	.	-	.	ID=intron:Solyc00g006540.1.1.3;Parent=mRNA:Solyc00g006540.1.1;from_BOGAS=1
SL2.40ch00	ITAG_eugene	exon	4385513	4385756	.	-	0	ID=exon:Solyc00g006540.1.1.2;Parent=mRNA:Solyc00g006540.1.1;from_BOGAS=1
SL2.40ch00	ITAG_eugene	CDS	4385513	4385756	.	-	0	ID=CDS:Solyc00g006540.1.1.2;Parent=mRNA:Solyc00g006540.1.1;from_BOGAS=1
SL2.40ch00	ITAG_eugene	intron	4385757	4386345	.	-	.	ID=intron:Solyc00g006540.1.1.2;Parent=mRNA:Solyc00g006540.1.1;from_BOGAS=1
SL2.40ch00	ITAG_eugene	exon	4386346	4386381	.	-	0	ID=exon:Solyc00g006540.1.1.1;Parent=mRNA:Solyc00g006540.1.1;from_BOGAS=1
SL2.40ch00	ITAG_eugene	CDS	4386346	4386381	.	-	0	ID=CDS:Solyc00g006540.1.1.1;Parent=mRNA:Solyc00g006540.1.1;from_BOGAS=1
###
SL2.40ch00	ITAG_eugene	gene	4528820	4529452	.	-	.	Alias=Solyc00g006550;ID=gene:Solyc00g006550.1;Name=Solyc00g006550.1;from_BOGAS=1;length=633
SL2.40ch00	ITAG_eugene	mRNA	4528820	4529452	.	-	.	ID=mRNA:Solyc00g006550.1.1;Name=Solyc00g006550.1.1;Note=UDP-glucosyltransferase family 1 protein (AHRD V1 ***- C6KI45_CITSI)%3B contains Interpro domain(s)  IPR002213  UDP-glucuronosyl/UDP-glucosyltransferase ;Ontology_term=GO:0008152;Parent=gene:Solyc00g006550.1;from_BOGAS=1;interpro2go_term=GO:0008152;length=633;nb_exon=1;eugene_evidence_code=10F0H0E0IEG
SL2.40ch00	ITAG_eugene	exon	4528820	4529452	.	-	0	ID=exon:Solyc00g006550.1.1.1;Parent=mRNA:Solyc00g006550.1.1;from_BOGAS=1
SL2.40ch00	ITAG_eugene	CDS	4528820	4529452	.	-	0	ID=CDS:Solyc00g006550.1.1.1;Parent=mRNA:Solyc00g006550.1.1;from_BOGAS=1
###
SL2.40ch00	ITAG_eugene	gene	4580833	4583293	.	-	.	Alias=Solyc00g006560;ID=gene:Solyc00g006560.1;Name=Solyc00g006560.1;from_BOGAS=1;length=2461
SL2.40ch00	ITAG_eugene	mRNA	4580833	4583293	.	-	.	ID=mRNA:Solyc00g006560.1.1;Name=Solyc00g006560.1.1;Note=Glucosyltransferase-12 (AHRD V1 **** Q8S997_PHAAN)%3B contains Interpro domain(s)  IPR002213  UDP-glucuronosyl/UDP-glucosyltransferase ;Ontology_term=GO:0080044;Parent=gene:Solyc00g006560.1;from_BOGAS=1;interpro2go_term=GO:0008152;length=2461;nb_exon=3;sifter_term=GO:0080044;eugene_evidence_code=10F0H1E0IEG
SL2.40ch00	ITAG_eugene	exon	4580833	4581216	.	-	0	ID=exon:Solyc00g006560.1.1.3;Parent=mRNA:Solyc00g006560.1.1;from_BOGAS=1
SL2.40ch00	ITAG_eugene	CDS	4580833	4581216	.	-	0	ID=CDS:Solyc00g006560.1.1.3;Parent=mRNA:Solyc00g006560.1.1;from_BOGAS=1
SL2.40ch00	ITAG_eugene	intron	4581217	4581273	.	-	.	ID=intron:Solyc00g006560.1.1.3;Parent=mRNA:Solyc00g006560.1.1;from_BOGAS=1
SL2.40ch00	ITAG_eugene	exon	4581274	4581671	.	-	2	ID=exon:Solyc00g006560.1.1.2;Parent=mRNA:Solyc00g006560.1.1;from_BOGAS=1
SL2.40ch00	ITAG_eugene	CDS	4581274	4581671	.	-	2	ID=CDS:Solyc00g006560.1.1.2;Parent=mRNA:Solyc00g006560.1.1;from_BOGAS=1
SL2.40ch00	ITAG_eugene	intron	4581672	4582788	.	-	.	ID=intron:Solyc00g006560.1.1.2;Parent=mRNA:Solyc00g006560.1.1;from_BOGAS=1
SL2.40ch00	ITAG_eugene	exon	4582789	4583293	.	-	0	ID=exon:Solyc00g006560.1.1.1;Parent=mRNA:Solyc00g006560.1.1;from_BOGAS=1
SL2.40ch00	ITAG_eugene	CDS	4582789	4583293	.	-	0	ID=CDS:Solyc00g006560.1.1.1;Parent=mRNA:Solyc00g006560.1.1;from_BOGAS=1
###
SL2.40ch00	ITAG_eugene	gene	4845124	4845672	.	-	.	Alias=Solyc00g006570;ID=gene:Solyc00g006570.1;Name=Solyc00g006570.1;from_BOGAS=1;length=549
SL2.40ch00	ITAG_eugene	mRNA	4845124	4845672	.	-	.	ID=mRNA:Solyc00g006570.1.1;Name=Solyc00g006570.1.1;Note=Unknown Protein (AHRD V1);Parent=gene:Solyc00g006570.1;from_BOGAS=1;length=549;nb_exon=1;eugene_evidence_code=10F0H0E0IEG
SL2.40ch00	ITAG_eugene	exon	4845124	4845672	.	-	0	ID=exon:Solyc00g006570.1.1.1;Parent=mRNA:Solyc00g006570.1.1;from_BOGAS=1
SL2.40ch00	ITAG_eugene	CDS	4845124	4845672	.	-	0	ID=CDS:Solyc00g006570.1.1.1;Parent=mRNA:Solyc00g006570.1.1;from_BOGAS=1
###
SL2.40ch00	ITAG_eugene	gene	5030223	5031081	.	-	.	Alias=Solyc00g006590;ID=gene:Solyc00g006590.1;Name=Solyc00g006590.1;from_BOGAS=1;length=859
SL2.40ch00	ITAG_eugene	mRNA	5030223	5031081	.	-	.	ID=mRNA:Solyc00g006590.1.1;Name=Solyc00g006590.1.1;Note=Unknown Protein (AHRD V1);Parent=gene:Solyc00g006590.1;from_BOGAS=1;length=859;nb_exon=2;eugene_evidence_code=10F0H0E0IEG
SL2.40ch00	ITAG_eugene	exon	5030223	5030800	.	-	2	ID=exon:Solyc00g006590.1.1.2;Parent=mRNA:Solyc00g006590.1.1;from_BOGAS=1
SL2.40ch00	ITAG_eugene	CDS	5030223	5030800	.	-	2	ID=CDS:Solyc00g006590.1.1.2;Parent=mRNA:Solyc00g006590.1.1;from_BOGAS=1
SL2.40ch00	ITAG_eugene	intron	5030801	5030930	.	-	.	ID=intron:Solyc00g006590.1.1.2;Parent=mRNA:Solyc00g006590.1.1;from_BOGAS=1
SL2.40ch00	ITAG_eugene	exon	5030931	5031081	.	-	0	ID=exon:Solyc00g006590.1.1.1;Parent=mRNA:Solyc00g006590.1.1;from_BOGAS=1
SL2.40ch00	ITAG_eugene	CDS	5030931	5031081	.	-	0	ID=CDS:Solyc00g006590.1.1.1;Parent=mRNA:Solyc00g006590.1.1;from_BOGAS=1
###
SL2.40ch00	ITAG_eugene	gene	5203826	5205169	.	-	.	Alias=Solyc00g006600;ID=gene:Solyc00g006600.1;Name=Solyc00g006600.1;from_BOGAS=1;length=1344
SL2.40ch00	ITAG_eugene	mRNA	5203826	5205169	.	-	.	ID=mRNA:Solyc00g006600.1.1;Name=Solyc00g006600.1.1;Note=HAT family dimerisation domain containing protein (AHRD V1 ***- Q2QPA8_ORYSJ)%3B contains Interpro domain(s)  IPR007021  Protein of unknown function DUF659 ;Parent=gene:Solyc00g006600.1;from_BOGAS=1;length=1344;nb_exon=3;eugene_evidence_code=10F0H1E0IEG
SL2.40ch00	ITAG_eugene	exon	5203826	5204521	.	-	0	ID=exon:Solyc00g006600.1.1.3;Parent=mRNA:Solyc00g006600.1.1;from_BOGAS=1
SL2.40ch00	ITAG_eugene	CDS	5203826	5204521	.	-	0	ID=CDS:Solyc00g006600.1.1.3;Parent=mRNA:Solyc00g006600.1.1;from_BOGAS=1
SL2.40ch00	ITAG_eugene	intron	5204522	5204659	.	-	.	ID=intron:Solyc00g006600.1.1.3;Parent=mRNA:Solyc00g006600.1.1;from_BOGAS=1
SL2.40ch00	ITAG_eugene	exon	5204660	5204842	.	-	0	ID=exon:Solyc00g006600.1.1.2;Parent=mRNA:Solyc00g006600.1.1;from_BOGAS=1
SL2.40ch00	ITAG_eugene	CDS	5204660	5204842	.	-	0	ID=CDS:Solyc00g006600.1.1.2;Parent=mRNA:Solyc00g006600.1.1;from_BOGAS=1
SL2.40ch00	ITAG_eugene	intron	5204843	5204914	.	-	.	ID=intron:Solyc00g006600.1.1.2;Parent=mRNA:Solyc00g006600.1.1;from_BOGAS=1
SL2.40ch00	ITAG_eugene	exon	5204915	5205169	.	-	0	ID=exon:Solyc00g006600.1.1.1;Parent=mRNA:Solyc00g006600.1.1;from_BOGAS=1
SL2.40ch00	ITAG_eugene	CDS	5204915	5205169	.	-	0	ID=CDS:Solyc00g006600.1.1.1;Parent=mRNA:Solyc00g006600.1.1;from_BOGAS=1
###
SL2.40ch00	ITAG_eugene	gene	5365131	5366123	.	-	.	Alias=Solyc00g006630;ID=gene:Solyc00g006630.1;Name=Solyc00g006630.1;from_BOGAS=1;length=993
SL2.40ch00	ITAG_eugene	mRNA	5365131	5366123	.	-	.	ID=mRNA:Solyc00g006630.1.1;Name=Solyc00g006630.1.1;Note=Unknown Protein (AHRD V1);Parent=gene:Solyc00g006630.1;from_BOGAS=1;length=993;nb_exon=1;eugene_evidence_code=10F0H0E0IEG
SL2.40ch00	ITAG_eugene	exon	5365131	5366123	.	-	0	ID=exon:Solyc00g006630.1.1.1;Parent=mRNA:Solyc00g006630.1.1;from_BOGAS=1
SL2.40ch00	ITAG_eugene	CDS	5365131	5366123	.	-	0	ID=CDS:Solyc00g006630.1.1.1;Parent=mRNA:Solyc00g006630.1.1;from_BOGAS=1
###
SL2.40ch00	ITAG_eugene	gene	5617611	5617769	.	-	.	Alias=Solyc00g006650;ID=gene:Solyc00g006650.1;Name=Solyc00g006650.1;from_BOGAS=1;length=159
SL2.40ch00	ITAG_eugene	mRNA	5617611	5617769	.	-	.	ID=mRNA:Solyc00g006650.1.1;Name=Solyc00g006650.1.1;Note=Unknown Protein (AHRD V1);Parent=gene:Solyc00g006650.1;from_BOGAS=1;length=159;nb_exon=1;eugene_evidence_code=10F0H0E0IEG
SL2.40ch00	ITAG_eugene	exon	5617611	5617769	.	-	0	ID=exon:Solyc00g006650.1.1.1;Parent=mRNA:Solyc00g006650.1.1;from_BOGAS=1
SL2.40ch00	ITAG_eugene	CDS	5617611	5617769	.	-	0	ID=CDS:Solyc00g006650.1.1.1;Parent=mRNA:Solyc00g006650.1.1;from_BOGAS=1
###
SL2.40ch00	ITAG_eugene	gene	5630495	5630647	.	+	.	Alias=Solyc00g006660;ID=gene:Solyc00g006660.1;Name=Solyc00g006660.1;from_BOGAS=1;length=153
SL2.40ch00	ITAG_eugene	mRNA	5630495	5630647	.	+	.	ID=mRNA:Solyc00g006660.1.1;Name=Solyc00g006660.1.1;Note=Unknown Protein (AHRD V1);Parent=gene:Solyc00g006660.1;from_BOGAS=1;length=153;nb_exon=1;eugene_evidence_code=10F0H0E0IEG
SL2.40ch00	ITAG_eugene	exon	5630495	5630647	.	+	0	ID=exon:Solyc00g006660.1.1.1;Parent=mRNA:Solyc00g006660.1.1;from_BOGAS=1
SL2.40ch00	ITAG_eugene	CDS	5630495	5630647	.	+	0	ID=CDS:Solyc00g006660.1.1.1;Parent=mRNA:Solyc00g006660.1.1;from_BOGAS=1
###
SL2.40ch00	ITAG_eugene	gene	5631141	5631415	.	-	.	Alias=Solyc00g006670;ID=gene:Solyc00g006670.2;Name=Solyc00g006670.2;from_BOGAS=1;length=275
SL2.40ch00	ITAG_eugene	mRNA	5631141	5631415	.	-	.	ID=mRNA:Solyc00g006670.2.1;Name=Solyc00g006670.2.1;Note=Unknown Protein (AHRD V1);Parent=gene:Solyc00g006670.2;from_BOGAS=1;length=275;nb_exon=2
SL2.40ch00	ITAG_eugene	exon	5631141	5631225	.	-	1	ID=exon:Solyc00g006670.2.1.2;Parent=mRNA:Solyc00g006670.2.1;from_BOGAS=1
SL2.40ch00	ITAG_eugene	CDS	5631141	5631225	.	-	1	ID=CDS:Solyc00g006670.2.1.2;Parent=mRNA:Solyc00g006670.2.1;from_BOGAS=1
SL2.40ch00	ITAG_eugene	intron	5631226	5631358	.	-	.	ID=intron:Solyc00g006670.2.1.2;Parent=mRNA:Solyc00g006670.2.1;from_BOGAS=1
SL2.40ch00	ITAG_eugene	exon	5631359	5631415	.	-	0	ID=exon:Solyc00g006670.2.1.1;Parent=mRNA:Solyc00g006670.2.1;from_BOGAS=1
SL2.40ch00	ITAG_eugene	CDS	5631359	5631369	.	-	0	ID=CDS:Solyc00g006670.2.1.1;Parent=mRNA:Solyc00g006670.2.1;from_BOGAS=1
SL2.40ch00	ITAG_eugene	five_prime_UTR	5631370	5631415	.	-	.	ID=five_prime_UTR:Solyc00g006670.2.1.0;Parent=mRNA:Solyc00g006670.2.1;from_BOGAS=1
###
SL2.40ch00	ITAG_eugene	gene	5631469	5631876	.	+	.	Alias=Solyc00g006680;ID=gene:Solyc00g006680.1;Name=Solyc00g006680.1;from_BOGAS=1;length=408
SL2.40ch00	ITAG_eugene	mRNA	5631469	5631876	.	+	.	ID=mRNA:Solyc00g006680.1.1;Name=Solyc00g006680.1.1;Note=Plant senescence-associated protein (Fragment) (AHRD V1 *-*- D7PDP5_9HYPO);Parent=gene:Solyc00g006680.1;from_BOGAS=1;length=408;nb_exon=2;eugene_evidence_code=10F0H0E0IEG
SL2.40ch00	ITAG_eugene	exon	5631469	5631550	.	+	0	ID=exon:Solyc00g006680.1.1.1;Parent=mRNA:Solyc00g006680.1.1;from_BOGAS=1
SL2.40ch00	ITAG_eugene	CDS	5631469	5631550	.	+	0	ID=CDS:Solyc00g006680.1.1.1;Parent=mRNA:Solyc00g006680.1.1;from_BOGAS=1
SL2.40ch00	ITAG_eugene	intron	5631551	5631730	.	+	.	ID=intron:Solyc00g006680.1.1.1;Parent=mRNA:Solyc00g006680.1.1;from_BOGAS=1
SL2.40ch00	ITAG_eugene	exon	5631731	5631876	.	+	2	ID=exon:Solyc00g006680.1.1.2;Parent=mRNA:Solyc00g006680.1.1;from_BOGAS=1
SL2.40ch00	ITAG_eugene	CDS	5631731	5631876	.	+	2	ID=CDS:Solyc00g006680.1.1.2;Parent=mRNA:Solyc00g006680.1.1;from_BOGAS=1
###
SL2.40ch00	ITAG_eugene	gene	5655376	5656165	.	+	.	Alias=Solyc00g006690;ID=gene:Solyc00g006690.2;Name=Solyc00g006690.2;from_BOGAS=1;length=790
SL2.40ch00	ITAG_eugene	mRNA	5655376	5656165	.	+	.	ID=mRNA:Solyc00g006690.2.1;Name=Solyc00g006690.2.1;Note=Unknown Protein (AHRD V1);Parent=gene:Solyc00g006690.2;from_BOGAS=1;length=790;nb_exon=3
SL2.40ch00	ITAG_eugene	exon	5655376	5655399	.	+	0	ID=exon:Solyc00g006690.2.1.1;Parent=mRNA:Solyc00g006690.2.1;from_BOGAS=1
SL2.40ch00	ITAG_eugene	CDS	5655376	5655399	.	+	0	ID=CDS:Solyc00g006690.2.1.1;Parent=mRNA:Solyc00g006690.2.1;from_BOGAS=1
SL2.40ch00	ITAG_eugene	intron	5655400	5655599	.	+	.	ID=intron:Solyc00g006690.2.1.1;Parent=mRNA:Solyc00g006690.2.1;from_BOGAS=1
SL2.40ch00	ITAG_eugene	exon	5655600	5655866	.	+	0	ID=exon:Solyc00g006690.2.1.2;Parent=mRNA:Solyc00g006690.2.1;from_BOGAS=1
SL2.40ch00	ITAG_eugene	CDS	5655600	5655866	.	+	0	ID=CDS:Solyc00g006690.2.1.2;Parent=mRNA:Solyc00g006690.2.1;from_BOGAS=1
SL2.40ch00	ITAG_eugene	intron	5655867	5656118	.	+	.	ID=intron:Solyc00g006690.2.1.2;Parent=mRNA:Solyc00g006690.2.1;from_BOGAS=1
SL2.40ch00	ITAG_eugene	exon	5656119	5656165	.	+	0	ID=exon:Solyc00g006690.2.1.3;Parent=mRNA:Solyc00g006690.2.1;from_BOGAS=1
SL2.40ch00	ITAG_eugene	CDS	5656119	5656160	.	+	0	ID=CDS:Solyc00g006690.2.1.3;Parent=mRNA:Solyc00g006690.2.1;from_BOGAS=1
SL2.40ch00	ITAG_eugene	three_prime_UTR	5656161	5656165	.	+	.	ID=three_prime_UTR:Solyc00g006690.2.1.0;Parent=mRNA:Solyc00g006690.2.1;from_BOGAS=1
###
SL2.40ch00	ITAG_eugene	gene	5737090	5737239	.	+	.	Alias=Solyc00g006700;ID=gene:Solyc00g006700.1;Name=Solyc00g006700.1;from_BOGAS=1;length=150
SL2.40ch00	ITAG_eugene	mRNA	5737090	5737239	.	+	.	ID=mRNA:Solyc00g006700.1.1;Name=Solyc00g006700.1.1;Note=Unknown Protein (AHRD V1);Parent=gene:Solyc00g006700.1;from_BOGAS=1;length=150;nb_exon=1;eugene_evidence_code=10F0H0E0IEG
SL2.40ch00	ITAG_eugene	exon	5737090	5737239	.	+	0	ID=exon:Solyc00g006700.1.1.1;Parent=mRNA:Solyc00g006700.1.1;from_BOGAS=1
SL2.40ch00	ITAG_eugene	CDS	5737090	5737239	.	+	0	ID=CDS:Solyc00g006700.1.1.1;Parent=mRNA:Solyc00g006700.1.1;from_BOGAS=1
###
SL2.40ch00	ITAG_eugene	gene	5777117	5780677	.	+	.	Alias=Solyc00g006800;ID=gene:Solyc00g006800.2;Name=Solyc00g006800.2;from_BOGAS=1;length=3561
SL2.40ch00	ITAG_eugene	mRNA	5777117	5780677	.	+	.	ID=mRNA:Solyc00g006800.2.1;Name=Solyc00g006800.2.1;Note=Transaldolase (AHRD V1 ***- Q9FVH1_SOLLC)%3B contains Interpro domain(s)  IPR014634  Transaldolase%2C bacterial/plant type ;Ontology_term=GO:0008152,GO:0005975,GO:0005737;Parent=gene:Solyc00g006800.2;from_BOGAS=1;interpro2go_term=GO:0008152,GO:0005975,GO:0005737;length=3561;nb_exon=7
SL2.40ch00	ITAG_eugene	exon	5777117	5777381	.	+	.	ID=exon:Solyc00g006800.2.1.1;Parent=mRNA:Solyc00g006800.2.1;from_BOGAS=1
SL2.40ch00	ITAG_eugene	five_prime_UTR	5777117	5777208	.	+	.	ID=five_prime_UTR:Solyc00g006800.2.1.0;Parent=mRNA:Solyc00g006800.2.1;from_BOGAS=1
SL2.40ch00	ITAG_eugene	CDS	5777209	5777381	.	+	0	ID=CDS:Solyc00g006800.2.1.1;Parent=mRNA:Solyc00g006800.2.1;from_BOGAS=1
SL2.40ch00	ITAG_eugene	intron	5777382	5777763	.	+	.	ID=intron:Solyc00g006800.2.1.1;Parent=mRNA:Solyc00g006800.2.1;from_BOGAS=1
SL2.40ch00	ITAG_eugene	exon	5777764	5777935	.	+	0	ID=exon:Solyc00g006800.2.1.2;Parent=mRNA:Solyc00g006800.2.1;from_BOGAS=1
SL2.40ch00	ITAG_eugene	CDS	5777764	5777935	.	+	1	ID=CDS:Solyc00g006800.2.1.2;Parent=mRNA:Solyc00g006800.2.1;from_BOGAS=1
SL2.40ch00	ITAG_eugene	intron	5777936	5778058	.	+	.	ID=intron:Solyc00g006800.2.1.2;Parent=mRNA:Solyc00g006800.2.1;from_BOGAS=1
SL2.40ch00	ITAG_eugene	exon	5778059	5778108	.	+	1	ID=exon:Solyc00g006800.2.1.3;Parent=mRNA:Solyc00g006800.2.1;from_BOGAS=1
SL2.40ch00	ITAG_eugene	CDS	5778059	5778108	.	+	0	ID=CDS:Solyc00g006800.2.1.3;Parent=mRNA:Solyc00g006800.2.1;from_BOGAS=1
SL2.40ch00	ITAG_eugene	intron	5778109	5778538	.	+	.	ID=intron:Solyc00g006800.2.1.3;Parent=mRNA:Solyc00g006800.2.1;from_BOGAS=1
SL2.40ch00	ITAG_eugene	exon	5778539	5778839	.	+	0	ID=exon:Solyc00g006800.2.1.4;Parent=mRNA:Solyc00g006800.2.1;from_BOGAS=1
SL2.40ch00	ITAG_eugene	CDS	5778539	5778839	.	+	1	ID=CDS:Solyc00g006800.2.1.4;Parent=mRNA:Solyc00g006800.2.1;from_BOGAS=1
SL2.40ch00	ITAG_eugene	intron	5778840	5779085	.	+	.	ID=intron:Solyc00g006800.2.1.4;Parent=mRNA:Solyc00g006800.2.1;from_BOGAS=1
SL2.40ch00	ITAG_eugene	exon	5779086	5779274	.	+	1	ID=exon:Solyc00g006800.2.1.5;Parent=mRNA:Solyc00g006800.2.1;from_BOGAS=1
SL2.40ch00	ITAG_eugene	CDS	5779086	5779274	.	+	0	ID=CDS:Solyc00g006800.2.1.5;Parent=mRNA:Solyc00g006800.2.1;from_BOGAS=1
SL2.40ch00	ITAG_eugene	intron	5779275	5779368	.	+	.	ID=intron:Solyc00g006800.2.1.5;Parent=mRNA:Solyc00g006800.2.1;from_BOGAS=1
SL2.40ch00	ITAG_eugene	exon	5779369	5779551	.	+	0	ID=exon:Solyc00g006800.2.1.6;Parent=mRNA:Solyc00g006800.2.1;from_BOGAS=1
SL2.40ch00	ITAG_eugene	CDS	5779369	5779551	.	+	0	ID=CDS:Solyc00g006800.2.1.6;Parent=mRNA:Solyc00g006800.2.1;from_BOGAS=1
SL2.40ch00	ITAG_eugene	intron	5779552	5780167	.	+	.	ID=intron:Solyc00g006800.2.1.6;Parent=mRNA:Solyc00g006800.2.1;from_BOGAS=1
SL2.40ch00	ITAG_eugene	exon	5780168	5780677	.	+	0	ID=exon:Solyc00g006800.2.1.7;Parent=mRNA:Solyc00g006800.2.1;from_BOGAS=1
SL2.40ch00	ITAG_eugene	CDS	5780168	5780413	.	+	0	ID=CDS:Solyc00g006800.2.1.7;Parent=mRNA:Solyc00g006800.2.1;from_BOGAS=1
SL2.40ch00	ITAG_eugene	three_prime_UTR	5780414	5780677	.	+	.	ID=three_prime_UTR:Solyc00g006800.2.1.0;Parent=mRNA:Solyc00g006800.2.1;from_BOGAS=1
###
SL2.40ch00	ITAG_eugene	gene	5786753	5791411	.	+	.	Alias=Solyc00g006810;ID=gene:Solyc00g006810.2;Name=Solyc00g006810.2;from_BOGAS=1;length=4659
SL2.40ch00	ITAG_eugene	mRNA	5786753	5791411	.	+	.	ID=mRNA:Solyc00g006810.2.1;Name=Solyc00g006810.2.1;Note=Peptidyl-prolyl cis-trans isomerase (AHRD V1 *-*- Q8DJW8_THEEB)%3B contains Interpro domain(s)  IPR001179  Peptidyl-prolyl cis-trans isomerase%2C FKBP-type ;Ontology_term=GO:0005528;Parent=gene:Solyc00g006810.2;from_BOGAS=1;interpro2go_term=GO:0006457;length=4659;nb_exon=11;sifter_term=GO:0005528
SL2.40ch00	ITAG_eugene	exon	5786753	5786773	.	+	.	ID=exon:Solyc00g006810.2.1.1;Parent=mRNA:Solyc00g006810.2.1;from_BOGAS=1
SL2.40ch00	ITAG_eugene	five_prime_UTR	5786753	5786773	.	+	.	ID=five_prime_UTR:Solyc00g006810.2.1.0;Parent=mRNA:Solyc00g006810.2.1;from_BOGAS=1
SL2.40ch00	ITAG_eugene	intron	5786774	5786934	.	+	.	ID=intron:Solyc00g006810.2.1.1;Parent=mRNA:Solyc00g006810.2.1;from_BOGAS=1
SL2.40ch00	ITAG_eugene	exon	5786935	5787063	.	+	.	ID=exon:Solyc00g006810.2.1.2;Parent=mRNA:Solyc00g006810.2.1;from_BOGAS=1
SL2.40ch00	ITAG_eugene	five_prime_UTR	5786935	5786982	.	+	.	ID=five_prime_UTR:Solyc00g006810.2.1.1;Parent=mRNA:Solyc00g006810.2.1;from_BOGAS=1
SL2.40ch00	ITAG_eugene	CDS	5786983	5787063	.	+	0	ID=CDS:Solyc00g006810.2.1.1;Parent=mRNA:Solyc00g006810.2.1;from_BOGAS=1
SL2.40ch00	ITAG_eugene	intron	5787064	5787136	.	+	.	ID=intron:Solyc00g006810.2.1.2;Parent=mRNA:Solyc00g006810.2.1;from_BOGAS=1
SL2.40ch00	ITAG_eugene	exon	5787137	5787185	.	+	0	ID=exon:Solyc00g006810.2.1.3;Parent=mRNA:Solyc00g006810.2.1;from_BOGAS=1
SL2.40ch00	ITAG_eugene	CDS	5787137	5787185	.	+	0	ID=CDS:Solyc00g006810.2.1.2;Parent=mRNA:Solyc00g006810.2.1;from_BOGAS=1
SL2.40ch00	ITAG_eugene	intron	5787186	5787447	.	+	.	ID=intron:Solyc00g006810.2.1.3;Parent=mRNA:Solyc00g006810.2.1;from_BOGAS=1
SL2.40ch00	ITAG_eugene	exon	5787448	5787570	.	+	0	ID=exon:Solyc00g006810.2.1.4;Parent=mRNA:Solyc00g006810.2.1;from_BOGAS=1
SL2.40ch00	ITAG_eugene	CDS	5787448	5787570	.	+	2	ID=CDS:Solyc00g006810.2.1.3;Parent=mRNA:Solyc00g006810.2.1;from_BOGAS=1
SL2.40ch00	ITAG_eugene	intron	5787571	5789007	.	+	.	ID=intron:Solyc00g006810.2.1.4;Parent=mRNA:Solyc00g006810.2.1;from_BOGAS=1
SL2.40ch00	ITAG_eugene	exon	5789008	5789093	.	+	2	ID=exon:Solyc00g006810.2.1.5;Parent=mRNA:Solyc00g006810.2.1;from_BOGAS=1
SL2.40ch00	ITAG_eugene	CDS	5789008	5789093	.	+	2	ID=CDS:Solyc00g006810.2.1.4;Parent=mRNA:Solyc00g006810.2.1;from_BOGAS=1
SL2.40ch00	ITAG_eugene	intron	5789094	5789184	.	+	.	ID=intron:Solyc00g006810.2.1.5;Parent=mRNA:Solyc00g006810.2.1;from_BOGAS=1
SL2.40ch00	ITAG_eugene	exon	5789185	5789235	.	+	2	ID=exon:Solyc00g006810.2.1.6;Parent=mRNA:Solyc00g006810.2.1;from_BOGAS=1
SL2.40ch00	ITAG_eugene	CDS	5789185	5789235	.	+	0	ID=CDS:Solyc00g006810.2.1.5;Parent=mRNA:Solyc00g006810.2.1;from_BOGAS=1
SL2.40ch00	ITAG_eugene	intron	5789236	5789553	.	+	.	ID=intron:Solyc00g006810.2.1.6;Parent=mRNA:Solyc00g006810.2.1;from_BOGAS=1
SL2.40ch00	ITAG_eugene	exon	5789554	5789634	.	+	0	ID=exon:Solyc00g006810.2.1.7;Parent=mRNA:Solyc00g006810.2.1;from_BOGAS=1
SL2.40ch00	ITAG_eugene	CDS	5789554	5789634	.	+	0	ID=CDS:Solyc00g006810.2.1.6;Parent=mRNA:Solyc00g006810.2.1;from_BOGAS=1
SL2.40ch00	ITAG_eugene	intron	5789635	5789713	.	+	.	ID=intron:Solyc00g006810.2.1.7;Parent=mRNA:Solyc00g006810.2.1;from_BOGAS=1
SL2.40ch00	ITAG_eugene	exon	5789714	5789758	.	+	0	ID=exon:Solyc00g006810.2.1.8;Parent=mRNA:Solyc00g006810.2.1;from_BOGAS=1
SL2.40ch00	ITAG_eugene	CDS	5789714	5789758	.	+	0	ID=CDS:Solyc00g006810.2.1.7;Parent=mRNA:Solyc00g006810.2.1;from_BOGAS=1
SL2.40ch00	ITAG_eugene	intron	5789759	5790023	.	+	.	ID=intron:Solyc00g006810.2.1.8;Parent=mRNA:Solyc00g006810.2.1;from_BOGAS=1
SL2.40ch00	ITAG_eugene	exon	5790024	5790079	.	+	0	ID=exon:Solyc00g006810.2.1.9;Parent=mRNA:Solyc00g006810.2.1;from_BOGAS=1
SL2.40ch00	ITAG_eugene	CDS	5790024	5790079	.	+	0	ID=CDS:Solyc00g006810.2.1.8;Parent=mRNA:Solyc00g006810.2.1;from_BOGAS=1
SL2.40ch00	ITAG_eugene	intron	5790080	5790872	.	+	.	ID=intron:Solyc00g006810.2.1.9;Parent=mRNA:Solyc00g006810.2.1;from_BOGAS=1
SL2.40ch00	ITAG_eugene	exon	5790873	5790925	.	+	0	ID=exon:Solyc00g006810.2.1.10;Parent=mRNA:Solyc00g006810.2.1;from_BOGAS=1
SL2.40ch00	ITAG_eugene	CDS	5790873	5790925	.	+	1	ID=CDS:Solyc00g006810.2.1.9;Parent=mRNA:Solyc00g006810.2.1;from_BOGAS=1
SL2.40ch00	ITAG_eugene	intron	5790926	5791033	.	+	.	ID=intron:Solyc00g006810.2.1.10;Parent=mRNA:Solyc00g006810.2.1;from_BOGAS=1
SL2.40ch00	ITAG_eugene	exon	5791034	5791411	.	+	1	ID=exon:Solyc00g006810.2.1.11;Parent=mRNA:Solyc00g006810.2.1;from_BOGAS=1
SL2.40ch00	ITAG_eugene	CDS	5791034	5791080	.	+	2	ID=CDS:Solyc00g006810.2.1.10;Parent=mRNA:Solyc00g006810.2.1;from_BOGAS=1
SL2.40ch00	ITAG_eugene	three_prime_UTR	5791081	5791411	.	+	.	ID=three_prime_UTR:Solyc00g006810.2.1.0;Parent=mRNA:Solyc00g006810.2.1;from_BOGAS=1
###
SL2.40ch00	ITAG_eugene	gene	5823068	5825816	.	+	.	Alias=Solyc00g006820;ID=gene:Solyc00g006820.2;Name=Solyc00g006820.2;from_BOGAS=1;length=2749
SL2.40ch00	ITAG_eugene	mRNA	5823068	5825816	.	+	.	ID=mRNA:Solyc00g006820.2.1;Name=Solyc00g006820.2.1;Note=Peptide transporter-like protein (AHRD V1 **-* Q9LYR6_ARATH)%3B contains Interpro domain(s)  IPR000109  TGF-beta receptor%2C type I/II extracellular region ;Ontology_term=GO:0042936;Parent=gene:Solyc00g006820.2;from_BOGAS=1;interpro2go_term=GO:0016020;length=2749;nb_exon=3;sifter_term=GO:0042936
SL2.40ch00	ITAG_eugene	exon	5823068	5823598	.	+	.	ID=exon:Solyc00g006820.2.1.1;Parent=mRNA:Solyc00g006820.2.1;from_BOGAS=1
SL2.40ch00	ITAG_eugene	five_prime_UTR	5823068	5823142	.	+	.	ID=five_prime_UTR:Solyc00g006820.2.1.0;Parent=mRNA:Solyc00g006820.2.1;from_BOGAS=1
SL2.40ch00	ITAG_eugene	CDS	5823143	5823598	.	+	0	ID=CDS:Solyc00g006820.2.1.1;Parent=mRNA:Solyc00g006820.2.1;from_BOGAS=1
SL2.40ch00	ITAG_eugene	intron	5823599	5823932	.	+	.	ID=intron:Solyc00g006820.2.1.1;Parent=mRNA:Solyc00g006820.2.1;from_BOGAS=1
SL2.40ch00	ITAG_eugene	exon	5823933	5824513	.	+	0	ID=exon:Solyc00g006820.2.1.2;Parent=mRNA:Solyc00g006820.2.1;from_BOGAS=1
SL2.40ch00	ITAG_eugene	CDS	5823933	5824513	.	+	0	ID=CDS:Solyc00g006820.2.1.2;Parent=mRNA:Solyc00g006820.2.1;from_BOGAS=1
SL2.40ch00	ITAG_eugene	intron	5824514	5824656	.	+	.	ID=intron:Solyc00g006820.2.1.2;Parent=mRNA:Solyc00g006820.2.1;from_BOGAS=1
SL2.40ch00	ITAG_eugene	exon	5824657	5825816	.	+	0	ID=exon:Solyc00g006820.2.1.3;Parent=mRNA:Solyc00g006820.2.1;from_BOGAS=1
SL2.40ch00	ITAG_eugene	CDS	5824657	5825581	.	+	1	ID=CDS:Solyc00g006820.2.1.3;Parent=mRNA:Solyc00g006820.2.1;from_BOGAS=1
SL2.40ch00	ITAG_eugene	three_prime_UTR	5825582	5825816	.	+	.	ID=three_prime_UTR:Solyc00g006820.2.1.0;Parent=mRNA:Solyc00g006820.2.1;from_BOGAS=1
###
SL2.40ch00	ITAG_eugene	gene	5827877	5838053	.	-	.	Alias=Solyc00g006830;ID=gene:Solyc00g006830.2;Name=Solyc00g006830.2;from_BOGAS=1;length=10177
SL2.40ch00	ITAG_eugene	mRNA	5827877	5838053	.	-	.	ID=mRNA:Solyc00g006830.2.1;Name=Solyc00g006830.2.1;Note=No exine formation-1 (AHRD V1 **-- Q9LYR7_ARATH);Parent=gene:Solyc00g006830.2;from_BOGAS=1;length=10177;nb_exon=5
SL2.40ch00	ITAG_eugene	exon	5827877	5828475	.	-	.	ID=exon:Solyc00g006830.2.1.5;Parent=mRNA:Solyc00g006830.2.1;from_BOGAS=1
SL2.40ch00	ITAG_eugene	three_prime_UTR	5827877	5828159	.	-	.	ID=three_prime_UTR:Solyc00g006830.2.1.0;Parent=mRNA:Solyc00g006830.2.1;from_BOGAS=1
SL2.40ch00	ITAG_eugene	CDS	5828160	5828475	.	-	1	ID=CDS:Solyc00g006830.2.1.5;Parent=mRNA:Solyc00g006830.2.1;from_BOGAS=1
SL2.40ch00	ITAG_eugene	intron	5828476	5828532	.	-	.	ID=intron:Solyc00g006830.2.1.5;Parent=mRNA:Solyc00g006830.2.1;from_BOGAS=1
SL2.40ch00	ITAG_eugene	exon	5828533	5829512	.	-	1	ID=exon:Solyc00g006830.2.1.4;Parent=mRNA:Solyc00g006830.2.1;from_BOGAS=1
SL2.40ch00	ITAG_eugene	CDS	5828533	5829512	.	-	0	ID=CDS:Solyc00g006830.2.1.4;Parent=mRNA:Solyc00g006830.2.1;from_BOGAS=1
SL2.40ch00	ITAG_eugene	intron	5829513	5830008	.	-	.	ID=intron:Solyc00g006830.2.1.4;Parent=mRNA:Solyc00g006830.2.1;from_BOGAS=1
SL2.40ch00	ITAG_eugene	exon	5830009	5830228	.	-	0	ID=exon:Solyc00g006830.2.1.3;Parent=mRNA:Solyc00g006830.2.1;from_BOGAS=1
SL2.40ch00	ITAG_eugene	CDS	5830009	5830228	.	-	1	ID=CDS:Solyc00g006830.2.1.3;Parent=mRNA:Solyc00g006830.2.1;from_BOGAS=1
SL2.40ch00	ITAG_eugene	intron	5830229	5830385	.	-	.	ID=intron:Solyc00g006830.2.1.3;Parent=mRNA:Solyc00g006830.2.1;from_BOGAS=1
SL2.40ch00	ITAG_eugene	exon	5830386	5830957	.	-	1	ID=exon:Solyc00g006830.2.1.2;Parent=mRNA:Solyc00g006830.2.1;from_BOGAS=1
SL2.40ch00	ITAG_eugene	CDS	5830386	5830957	.	-	0	ID=CDS:Solyc00g006830.2.1.2;Parent=mRNA:Solyc00g006830.2.1;from_BOGAS=1
SL2.40ch00	ITAG_eugene	intron	5830958	5836753	.	-	.	ID=intron:Solyc00g006830.2.1.2;Parent=mRNA:Solyc00g006830.2.1;from_BOGAS=1
SL2.40ch00	ITAG_eugene	exon	5836754	5838053	.	-	0	ID=exon:Solyc00g006830.2.1.1;Parent=mRNA:Solyc00g006830.2.1;from_BOGAS=1
SL2.40ch00	ITAG_eugene	CDS	5836754	5837959	.	-	0	ID=CDS:Solyc00g006830.2.1.1;Parent=mRNA:Solyc00g006830.2.1;from_BOGAS=1
SL2.40ch00	ITAG_eugene	five_prime_UTR	5837960	5838053	.	-	.	ID=five_prime_UTR:Solyc00g006830.2.1.0;Parent=mRNA:Solyc00g006830.2.1;from_BOGAS=1
###
SL2.40ch00	ITAG_eugene	gene	6188893	6189237	.	+	.	Alias=Solyc00g006840;ID=gene:Solyc00g006840.2;Name=Solyc00g006840.2;from_BOGAS=1;length=345
SL2.40ch00	ITAG_eugene	mRNA	6188893	6189237	.	+	.	ID=mRNA:Solyc00g006840.2.1;Name=Solyc00g006840.2.1;Note=Unknown Protein (AHRD V1);Parent=gene:Solyc00g006840.2;from_BOGAS=1;length=345;nb_exon=1
SL2.40ch00	ITAG_eugene	exon	6188893	6189237	.	+	.	ID=exon:Solyc00g006840.2.1.1;Parent=mRNA:Solyc00g006840.2.1;from_BOGAS=1
SL2.40ch00	ITAG_eugene	five_prime_UTR	6188893	6188965	.	+	.	ID=five_prime_UTR:Solyc00g006840.2.1.0;Parent=mRNA:Solyc00g006840.2.1;from_BOGAS=1
SL2.40ch00	ITAG_eugene	CDS	6188966	6189157	.	+	0	ID=CDS:Solyc00g006840.2.1.1;Parent=mRNA:Solyc00g006840.2.1;from_BOGAS=1
SL2.40ch00	ITAG_eugene	three_prime_UTR	6189158	6189237	.	+	.	ID=three_prime_UTR:Solyc00g006840.2.1.0;Parent=mRNA:Solyc00g006840.2.1;from_BOGAS=1
###
SL2.40ch00	ITAG_eugene	gene	6239154	6240609	.	-	.	Alias=Solyc00g006850;ID=gene:Solyc00g006850.1;Name=Solyc00g006850.1;from_BOGAS=1;length=1456
SL2.40ch00	ITAG_eugene	mRNA	6239154	6240609	.	-	.	ID=mRNA:Solyc00g006850.1.1;Name=Solyc00g006850.1.1;Note=Unknown Protein (AHRD V1);Parent=gene:Solyc00g006850.1;from_BOGAS=1;length=1456;nb_exon=3;eugene_evidence_code=10F0H0E0IEG
SL2.40ch00	ITAG_eugene	exon	6239154	6239507	.	-	0	ID=exon:Solyc00g006850.1.1.3;Parent=mRNA:Solyc00g006850.1.1;from_BOGAS=1
SL2.40ch00	ITAG_eugene	CDS	6239154	6239507	.	-	0	ID=CDS:Solyc00g006850.1.1.3;Parent=mRNA:Solyc00g006850.1.1;from_BOGAS=1
SL2.40ch00	ITAG_eugene	intron	6239508	6239955	.	-	.	ID=intron:Solyc00g006850.1.1.3;Parent=mRNA:Solyc00g006850.1.1;from_BOGAS=1
SL2.40ch00	ITAG_eugene	exon	6239956	6240039	.	-	0	ID=exon:Solyc00g006850.1.1.2;Parent=mRNA:Solyc00g006850.1.1;from_BOGAS=1
SL2.40ch00	ITAG_eugene	CDS	6239956	6240039	.	-	0	ID=CDS:Solyc00g006850.1.1.2;Parent=mRNA:Solyc00g006850.1.1;from_BOGAS=1
SL2.40ch00	ITAG_eugene	intron	6240040	6240423	.	-	.	ID=intron:Solyc00g006850.1.1.2;Parent=mRNA:Solyc00g006850.1.1;from_BOGAS=1
SL2.40ch00	ITAG_eugene	exon	6240424	6240609	.	-	0	ID=exon:Solyc00g006850.1.1.1;Parent=mRNA:Solyc00g006850.1.1;from_BOGAS=1
SL2.40ch00	ITAG_eugene	CDS	6240424	6240609	.	-	0	ID=CDS:Solyc00g006850.1.1.1;Parent=mRNA:Solyc00g006850.1.1;from_BOGAS=1
###
SL2.40ch00	ITAG_eugene	gene	6280046	6280420	.	-	.	Alias=Solyc00g006860;ID=gene:Solyc00g006860.1;Name=Solyc00g006860.1;from_BOGAS=1;length=375
SL2.40ch00	ITAG_eugene	mRNA	6280046	6280420	.	-	.	ID=mRNA:Solyc00g006860.1.1;Name=Solyc00g006860.1.1;Note=Unknown Protein (AHRD V1);Parent=gene:Solyc00g006860.1;from_BOGAS=1;length=375;nb_exon=2;eugene_evidence_code=10F0H0E0IEG
SL2.40ch00	ITAG_eugene	exon	6280046	6280333	.	-	0	ID=exon:Solyc00g006860.1.1.2;Parent=mRNA:Solyc00g006860.1.1;from_BOGAS=1
SL2.40ch00	ITAG_eugene	CDS	6280046	6280333	.	-	0	ID=CDS:Solyc00g006860.1.1.2;Parent=mRNA:Solyc00g006860.1.1;from_BOGAS=1
SL2.40ch00	ITAG_eugene	intron	6280334	6280405	.	-	.	ID=intron:Solyc00g006860.1.1.2;Parent=mRNA:Solyc00g006860.1.1;from_BOGAS=1
SL2.40ch00	ITAG_eugene	exon	6280406	6280420	.	-	0	ID=exon:Solyc00g006860.1.1.1;Parent=mRNA:Solyc00g006860.1.1;from_BOGAS=1
SL2.40ch00	ITAG_eugene	CDS	6280406	6280420	.	-	0	ID=CDS:Solyc00g006860.1.1.1;Parent=mRNA:Solyc00g006860.1.1;from_BOGAS=1
###
SL2.40ch00	ITAG_eugene	gene	6406877	6407071	.	+	.	Alias=Solyc00g006870;ID=gene:Solyc00g006870.1;Name=Solyc00g006870.1;from_BOGAS=1;length=195
SL2.40ch00	ITAG_eugene	mRNA	6406877	6407071	.	+	.	ID=mRNA:Solyc00g006870.1.1;Name=Solyc00g006870.1.1;Note=Unknown Protein (AHRD V1);Parent=gene:Solyc00g006870.1;from_BOGAS=1;length=195;nb_exon=1;eugene_evidence_code=10F0H0E0IEG
SL2.40ch00	ITAG_eugene	exon	6406877	6407071	.	+	0	ID=exon:Solyc00g006870.1.1.1;Parent=mRNA:Solyc00g006870.1.1;from_BOGAS=1
SL2.40ch00	ITAG_eugene	CDS	6406877	6407071	.	+	0	ID=CDS:Solyc00g006870.1.1.1;Parent=mRNA:Solyc00g006870.1.1;from_BOGAS=1
###
SL2.40ch00	ITAG_eugene	gene	6435741	6436803	.	+	.	Alias=Solyc00g006880;ID=gene:Solyc00g006880.1;Name=Solyc00g006880.1;from_BOGAS=1;length=1063
SL2.40ch00	ITAG_eugene	mRNA	6435741	6436803	.	+	.	ID=mRNA:Solyc00g006880.1.1;Name=Solyc00g006880.1.1;Note=Unknown Protein (AHRD V1);Parent=gene:Solyc00g006880.1;from_BOGAS=1;length=1063;nb_exon=2;eugene_evidence_code=10F0H0E0IEG
SL2.40ch00	ITAG_eugene	exon	6435741	6435768	.	+	0	ID=exon:Solyc00g006880.1.1.1;Parent=mRNA:Solyc00g006880.1.1;from_BOGAS=1
SL2.40ch00	ITAG_eugene	CDS	6435741	6435768	.	+	0	ID=CDS:Solyc00g006880.1.1.1;Parent=mRNA:Solyc00g006880.1.1;from_BOGAS=1
SL2.40ch00	ITAG_eugene	intron	6435769	6436558	.	+	.	ID=intron:Solyc00g006880.1.1.1;Parent=mRNA:Solyc00g006880.1.1;from_BOGAS=1
SL2.40ch00	ITAG_eugene	exon	6436559	6436803	.	+	2	ID=exon:Solyc00g006880.1.1.2;Parent=mRNA:Solyc00g006880.1.1;from_BOGAS=1
SL2.40ch00	ITAG_eugene	CDS	6436559	6436803	.	+	2	ID=CDS:Solyc00g006880.1.1.2;Parent=mRNA:Solyc00g006880.1.1;from_BOGAS=1
###
SL2.40ch00	ITAG_eugene	gene	6448977	6449557	.	+	.	Alias=Solyc00g006890;ID=gene:Solyc00g006890.1;Name=Solyc00g006890.1;from_BOGAS=1;length=581
SL2.40ch00	ITAG_eugene	mRNA	6448977	6449557	.	+	.	ID=mRNA:Solyc00g006890.1.1;Name=Solyc00g006890.1.1;Note=Unknown Protein (AHRD V1);Parent=gene:Solyc00g006890.1;from_BOGAS=1;length=581;nb_exon=3;eugene_evidence_code=10F0H1E0IEG
SL2.40ch00	ITAG_eugene	exon	6448977	6449144	.	+	0	ID=exon:Solyc00g006890.1.1.1;Parent=mRNA:Solyc00g006890.1.1;from_BOGAS=1
SL2.40ch00	ITAG_eugene	CDS	6448977	6449144	.	+	0	ID=CDS:Solyc00g006890.1.1.1;Parent=mRNA:Solyc00g006890.1.1;from_BOGAS=1
SL2.40ch00	ITAG_eugene	intron	6449145	6449270	.	+	.	ID=intron:Solyc00g006890.1.1.1;Parent=mRNA:Solyc00g006890.1.1;from_BOGAS=1
SL2.40ch00	ITAG_eugene	exon	6449271	6449363	.	+	0	ID=exon:Solyc00g006890.1.1.2;Parent=mRNA:Solyc00g006890.1.1;from_BOGAS=1
SL2.40ch00	ITAG_eugene	CDS	6449271	6449363	.	+	0	ID=CDS:Solyc00g006890.1.1.2;Parent=mRNA:Solyc00g006890.1.1;from_BOGAS=1
SL2.40ch00	ITAG_eugene	intron	6449364	6449434	.	+	.	ID=intron:Solyc00g006890.1.1.2;Parent=mRNA:Solyc00g006890.1.1;from_BOGAS=1
SL2.40ch00	ITAG_eugene	exon	6449435	6449557	.	+	0	ID=exon:Solyc00g006890.1.1.3;Parent=mRNA:Solyc00g006890.1.1;from_BOGAS=1
SL2.40ch00	ITAG_eugene	CDS	6449435	6449557	.	+	0	ID=CDS:Solyc00g006890.1.1.3;Parent=mRNA:Solyc00g006890.1.1;from_BOGAS=1
###
SL2.40ch00	ITAG_eugene	gene	6520306	6520791	.	+	.	Alias=Solyc00g006900;ID=gene:Solyc00g006900.1;Name=Solyc00g006900.1;from_BOGAS=1;length=486
SL2.40ch00	ITAG_eugene	mRNA	6520306	6520791	.	+	.	ID=mRNA:Solyc00g006900.1.1;Name=Solyc00g006900.1.1;Note=Unknown Protein (AHRD V1);Parent=gene:Solyc00g006900.1;from_BOGAS=1;length=486;nb_exon=1;eugene_evidence_code=10F0H0E0IEG
SL2.40ch00	ITAG_eugene	exon	6520306	6520791	.	+	0	ID=exon:Solyc00g006900.1.1.1;Parent=mRNA:Solyc00g006900.1.1;from_BOGAS=1
SL2.40ch00	ITAG_eugene	CDS	6520306	6520791	.	+	0	ID=CDS:Solyc00g006900.1.1.1;Parent=mRNA:Solyc00g006900.1.1;from_BOGAS=1
###
SL2.40ch00	ITAG_eugene	gene	6548659	6548808	.	-	.	Alias=Solyc00g007000;ID=gene:Solyc00g007000.1;Name=Solyc00g007000.1;from_BOGAS=1;length=150
SL2.40ch00	ITAG_eugene	mRNA	6548659	6548808	.	-	.	ID=mRNA:Solyc00g007000.1.1;Name=Solyc00g007000.1.1;Note=Unknown Protein (AHRD V1);Parent=gene:Solyc00g007000.1;from_BOGAS=1;length=150;nb_exon=1;eugene_evidence_code=10F0H0E0IEG
SL2.40ch00	ITAG_eugene	exon	6548659	6548808	.	-	0	ID=exon:Solyc00g007000.1.1.1;Parent=mRNA:Solyc00g007000.1.1;from_BOGAS=1
SL2.40ch00	ITAG_eugene	CDS	6548659	6548808	.	-	0	ID=CDS:Solyc00g007000.1.1.1;Parent=mRNA:Solyc00g007000.1.1;from_BOGAS=1
###
SL2.40ch00	ITAG_eugene	gene	6556570	6569989	.	-	.	Alias=Solyc00g007010;ID=gene:Solyc00g007010.2;Name=Solyc00g007010.2;from_BOGAS=1;length=13420
SL2.40ch00	ITAG_eugene	mRNA	6556570	6569989	.	-	.	ID=mRNA:Solyc00g007010.2.1;Name=Solyc00g007010.2.1;Note=Phosphatidylinositol phosphate (PtdInsP) phosphatase involved in hydrolysis of PtdIns (AHRD V1 **** D6VWZ1_YEAST)%3B contains Interpro domain(s)  IPR002013  Synaptojanin%2C N-terminal ;Ontology_term=GO:0004439,GO:0043812;Parent=gene:Solyc00g007010.2;from_BOGAS=1;length=13420;nb_exon=21;sifter_term=GO:0004439,GO:0043812
SL2.40ch00	ITAG_eugene	exon	6556570	6556975	.	-	.	ID=exon:Solyc00g007010.2.1.21;Parent=mRNA:Solyc00g007010.2.1;from_BOGAS=1
SL2.40ch00	ITAG_eugene	three_prime_UTR	6556570	6556844	.	-	.	ID=three_prime_UTR:Solyc00g007010.2.1.0;Parent=mRNA:Solyc00g007010.2.1;from_BOGAS=1
SL2.40ch00	ITAG_eugene	CDS	6556845	6556975	.	-	2	ID=CDS:Solyc00g007010.2.1.21;Parent=mRNA:Solyc00g007010.2.1;from_BOGAS=1
SL2.40ch00	ITAG_eugene	intron	6556976	6557536	.	-	.	ID=intron:Solyc00g007010.2.1.21;Parent=mRNA:Solyc00g007010.2.1;from_BOGAS=1
SL2.40ch00	ITAG_eugene	exon	6557537	6557603	.	-	2	ID=exon:Solyc00g007010.2.1.20;Parent=mRNA:Solyc00g007010.2.1;from_BOGAS=1
SL2.40ch00	ITAG_eugene	CDS	6557537	6557603	.	-	0	ID=CDS:Solyc00g007010.2.1.20;Parent=mRNA:Solyc00g007010.2.1;from_BOGAS=1
SL2.40ch00	ITAG_eugene	intron	6557604	6558891	.	-	.	ID=intron:Solyc00g007010.2.1.20;Parent=mRNA:Solyc00g007010.2.1;from_BOGAS=1
SL2.40ch00	ITAG_eugene	exon	6558892	6558984	.	-	0	ID=exon:Solyc00g007010.2.1.19;Parent=mRNA:Solyc00g007010.2.1;from_BOGAS=1
SL2.40ch00	ITAG_eugene	CDS	6558892	6558984	.	-	0	ID=CDS:Solyc00g007010.2.1.19;Parent=mRNA:Solyc00g007010.2.1;from_BOGAS=1
SL2.40ch00	ITAG_eugene	intron	6558985	6559315	.	-	.	ID=intron:Solyc00g007010.2.1.19;Parent=mRNA:Solyc00g007010.2.1;from_BOGAS=1
SL2.40ch00	ITAG_eugene	exon	6559316	6559409	.	-	0	ID=exon:Solyc00g007010.2.1.18;Parent=mRNA:Solyc00g007010.2.1;from_BOGAS=1
SL2.40ch00	ITAG_eugene	CDS	6559316	6559409	.	-	1	ID=CDS:Solyc00g007010.2.1.18;Parent=mRNA:Solyc00g007010.2.1;from_BOGAS=1
SL2.40ch00	ITAG_eugene	intron	6559410	6559904	.	-	.	ID=intron:Solyc00g007010.2.1.18;Parent=mRNA:Solyc00g007010.2.1;from_BOGAS=1
SL2.40ch00	ITAG_eugene	exon	6559905	6559977	.	-	1	ID=exon:Solyc00g007010.2.1.17;Parent=mRNA:Solyc00g007010.2.1;from_BOGAS=1
SL2.40ch00	ITAG_eugene	CDS	6559905	6559977	.	-	2	ID=CDS:Solyc00g007010.2.1.17;Parent=mRNA:Solyc00g007010.2.1;from_BOGAS=1
SL2.40ch00	ITAG_eugene	intron	6559978	6560158	.	-	.	ID=intron:Solyc00g007010.2.1.17;Parent=mRNA:Solyc00g007010.2.1;from_BOGAS=1
SL2.40ch00	ITAG_eugene	exon	6560159	6560267	.	-	2	ID=exon:Solyc00g007010.2.1.16;Parent=mRNA:Solyc00g007010.2.1;from_BOGAS=1
SL2.40ch00	ITAG_eugene	CDS	6560159	6560267	.	-	0	ID=CDS:Solyc00g007010.2.1.16;Parent=mRNA:Solyc00g007010.2.1;from_BOGAS=1
SL2.40ch00	ITAG_eugene	intron	6560268	6561051	.	-	.	ID=intron:Solyc00g007010.2.1.16;Parent=mRNA:Solyc00g007010.2.1;from_BOGAS=1
SL2.40ch00	ITAG_eugene	exon	6561052	6561151	.	-	0	ID=exon:Solyc00g007010.2.1.15;Parent=mRNA:Solyc00g007010.2.1;from_BOGAS=1
SL2.40ch00	ITAG_eugene	CDS	6561052	6561151	.	-	1	ID=CDS:Solyc00g007010.2.1.15;Parent=mRNA:Solyc00g007010.2.1;from_BOGAS=1
SL2.40ch00	ITAG_eugene	intron	6561152	6562107	.	-	.	ID=intron:Solyc00g007010.2.1.15;Parent=mRNA:Solyc00g007010.2.1;from_BOGAS=1
SL2.40ch00	ITAG_eugene	exon	6562108	6562206	.	-	1	ID=exon:Solyc00g007010.2.1.14;Parent=mRNA:Solyc00g007010.2.1;from_BOGAS=1
SL2.40ch00	ITAG_eugene	CDS	6562108	6562206	.	-	1	ID=CDS:Solyc00g007010.2.1.14;Parent=mRNA:Solyc00g007010.2.1;from_BOGAS=1
SL2.40ch00	ITAG_eugene	intron	6562207	6562283	.	-	.	ID=intron:Solyc00g007010.2.1.14;Parent=mRNA:Solyc00g007010.2.1;from_BOGAS=1
SL2.40ch00	ITAG_eugene	exon	6562284	6562354	.	-	1	ID=exon:Solyc00g007010.2.1.13;Parent=mRNA:Solyc00g007010.2.1;from_BOGAS=1
SL2.40ch00	ITAG_eugene	CDS	6562284	6562354	.	-	0	ID=CDS:Solyc00g007010.2.1.13;Parent=mRNA:Solyc00g007010.2.1;from_BOGAS=1
SL2.40ch00	ITAG_eugene	intron	6562355	6562586	.	-	.	ID=intron:Solyc00g007010.2.1.13;Parent=mRNA:Solyc00g007010.2.1;from_BOGAS=1
SL2.40ch00	ITAG_eugene	exon	6562587	6562664	.	-	0	ID=exon:Solyc00g007010.2.1.12;Parent=mRNA:Solyc00g007010.2.1;from_BOGAS=1
SL2.40ch00	ITAG_eugene	CDS	6562587	6562664	.	-	0	ID=CDS:Solyc00g007010.2.1.12;Parent=mRNA:Solyc00g007010.2.1;from_BOGAS=1
SL2.40ch00	ITAG_eugene	intron	6562665	6562759	.	-	.	ID=intron:Solyc00g007010.2.1.12;Parent=mRNA:Solyc00g007010.2.1;from_BOGAS=1
SL2.40ch00	ITAG_eugene	exon	6562760	6562846	.	-	0	ID=exon:Solyc00g007010.2.1.11;Parent=mRNA:Solyc00g007010.2.1;from_BOGAS=1
SL2.40ch00	ITAG_eugene	CDS	6562760	6562846	.	-	0	ID=CDS:Solyc00g007010.2.1.11;Parent=mRNA:Solyc00g007010.2.1;from_BOGAS=1
SL2.40ch00	ITAG_eugene	intron	6562847	6565551	.	-	.	ID=intron:Solyc00g007010.2.1.11;Parent=mRNA:Solyc00g007010.2.1;from_BOGAS=1
SL2.40ch00	ITAG_eugene	exon	6565552	6565658	.	-	0	ID=exon:Solyc00g007010.2.1.10;Parent=mRNA:Solyc00g007010.2.1;from_BOGAS=1
SL2.40ch00	ITAG_eugene	CDS	6565552	6565658	.	-	2	ID=CDS:Solyc00g007010.2.1.10;Parent=mRNA:Solyc00g007010.2.1;from_BOGAS=1
SL2.40ch00	ITAG_eugene	intron	6565659	6566482	.	-	.	ID=intron:Solyc00g007010.2.1.10;Parent=mRNA:Solyc00g007010.2.1;from_BOGAS=1
SL2.40ch00	ITAG_eugene	exon	6566483	6566563	.	-	2	ID=exon:Solyc00g007010.2.1.9;Parent=mRNA:Solyc00g007010.2.1;from_BOGAS=1
SL2.40ch00	ITAG_eugene	CDS	6566483	6566563	.	-	2	ID=CDS:Solyc00g007010.2.1.9;Parent=mRNA:Solyc00g007010.2.1;from_BOGAS=1
SL2.40ch00	ITAG_eugene	intron	6566564	6566675	.	-	.	ID=intron:Solyc00g007010.2.1.9;Parent=mRNA:Solyc00g007010.2.1;from_BOGAS=1
SL2.40ch00	ITAG_eugene	exon	6566676	6566709	.	-	2	ID=exon:Solyc00g007010.2.1.8;Parent=mRNA:Solyc00g007010.2.1;from_BOGAS=1
SL2.40ch00	ITAG_eugene	CDS	6566676	6566709	.	-	0	ID=CDS:Solyc00g007010.2.1.8;Parent=mRNA:Solyc00g007010.2.1;from_BOGAS=1
SL2.40ch00	ITAG_eugene	intron	6566710	6566791	.	-	.	ID=intron:Solyc00g007010.2.1.8;Parent=mRNA:Solyc00g007010.2.1;from_BOGAS=1
SL2.40ch00	ITAG_eugene	exon	6566792	6566848	.	-	0	ID=exon:Solyc00g007010.2.1.7;Parent=mRNA:Solyc00g007010.2.1;from_BOGAS=1
SL2.40ch00	ITAG_eugene	CDS	6566792	6566848	.	-	0	ID=CDS:Solyc00g007010.2.1.7;Parent=mRNA:Solyc00g007010.2.1;from_BOGAS=1
SL2.40ch00	ITAG_eugene	intron	6566849	6566999	.	-	.	ID=intron:Solyc00g007010.2.1.7;Parent=mRNA:Solyc00g007010.2.1;from_BOGAS=1
SL2.40ch00	ITAG_eugene	exon	6567000	6567057	.	-	0	ID=exon:Solyc00g007010.2.1.6;Parent=mRNA:Solyc00g007010.2.1;from_BOGAS=1
SL2.40ch00	ITAG_eugene	CDS	6567000	6567057	.	-	1	ID=CDS:Solyc00g007010.2.1.6;Parent=mRNA:Solyc00g007010.2.1;from_BOGAS=1
SL2.40ch00	ITAG_eugene	intron	6567058	6567952	.	-	.	ID=intron:Solyc00g007010.2.1.6;Parent=mRNA:Solyc00g007010.2.1;from_BOGAS=1
SL2.40ch00	ITAG_eugene	exon	6567953	6568044	.	-	1	ID=exon:Solyc00g007010.2.1.5;Parent=mRNA:Solyc00g007010.2.1;from_BOGAS=1
SL2.40ch00	ITAG_eugene	CDS	6567953	6568044	.	-	0	ID=CDS:Solyc00g007010.2.1.5;Parent=mRNA:Solyc00g007010.2.1;from_BOGAS=1
SL2.40ch00	ITAG_eugene	intron	6568045	6568147	.	-	.	ID=intron:Solyc00g007010.2.1.5;Parent=mRNA:Solyc00g007010.2.1;from_BOGAS=1
SL2.40ch00	ITAG_eugene	exon	6568148	6568275	.	-	0	ID=exon:Solyc00g007010.2.1.4;Parent=mRNA:Solyc00g007010.2.1;from_BOGAS=1
SL2.40ch00	ITAG_eugene	CDS	6568148	6568275	.	-	2	ID=CDS:Solyc00g007010.2.1.4;Parent=mRNA:Solyc00g007010.2.1;from_BOGAS=1
SL2.40ch00	ITAG_eugene	intron	6568276	6568621	.	-	.	ID=intron:Solyc00g007010.2.1.4;Parent=mRNA:Solyc00g007010.2.1;from_BOGAS=1
SL2.40ch00	ITAG_eugene	exon	6568622	6568705	.	-	2	ID=exon:Solyc00g007010.2.1.3;Parent=mRNA:Solyc00g007010.2.1;from_BOGAS=1
SL2.40ch00	ITAG_eugene	CDS	6568622	6568705	.	-	2	ID=CDS:Solyc00g007010.2.1.3;Parent=mRNA:Solyc00g007010.2.1;from_BOGAS=1
SL2.40ch00	ITAG_eugene	intron	6568706	6568802	.	-	.	ID=intron:Solyc00g007010.2.1.3;Parent=mRNA:Solyc00g007010.2.1;from_BOGAS=1
SL2.40ch00	ITAG_eugene	exon	6568803	6568966	.	-	2	ID=exon:Solyc00g007010.2.1.2;Parent=mRNA:Solyc00g007010.2.1;from_BOGAS=1
SL2.40ch00	ITAG_eugene	CDS	6568803	6568908	.	-	0	ID=CDS:Solyc00g007010.2.1.2;Parent=mRNA:Solyc00g007010.2.1;from_BOGAS=1
SL2.40ch00	ITAG_eugene	five_prime_UTR	6568909	6568966	.	-	.	ID=five_prime_UTR:Solyc00g007010.2.1.0;Parent=mRNA:Solyc00g007010.2.1;from_BOGAS=1
SL2.40ch00	ITAG_eugene	intron	6568967	6569785	.	-	.	ID=intron:Solyc00g007010.2.1.2;Parent=mRNA:Solyc00g007010.2.1;from_BOGAS=1
SL2.40ch00	ITAG_eugene	exon	6569786	6569989	.	-	0	ID=exon:Solyc00g007010.2.1.1;Parent=mRNA:Solyc00g007010.2.1;from_BOGAS=1
SL2.40ch00	ITAG_eugene	five_prime_UTR	6569786	6569989	.	-	.	ID=five_prime_UTR:Solyc00g007010.2.1.1;Parent=mRNA:Solyc00g007010.2.1;from_BOGAS=1
###
SL2.40ch00	ITAG_eugene	gene	6590397	6591561	.	-	.	Alias=Solyc00g007020;ID=gene:Solyc00g007020.1;Name=Solyc00g007020.1;from_BOGAS=1;length=1165
SL2.40ch00	ITAG_eugene	mRNA	6590397	6591561	.	-	.	ID=mRNA:Solyc00g007020.1.1;Name=Solyc00g007020.1.1;Note=Tetratricopeptide repeat protein 5 (AHRD V1 ***- TTC5_BOVIN);Parent=gene:Solyc00g007020.1;from_BOGAS=1;length=1165;nb_exon=5;eugene_evidence_code=10F0H0E0IEG
SL2.40ch00	ITAG_eugene	exon	6590397	6590504	.	-	0	ID=exon:Solyc00g007020.1.1.5;Parent=mRNA:Solyc00g007020.1.1;from_BOGAS=1
SL2.40ch00	ITAG_eugene	CDS	6590397	6590504	.	-	0	ID=CDS:Solyc00g007020.1.1.5;Parent=mRNA:Solyc00g007020.1.1;from_BOGAS=1
SL2.40ch00	ITAG_eugene	intron	6590505	6590669	.	-	.	ID=intron:Solyc00g007020.1.1.5;Parent=mRNA:Solyc00g007020.1.1;from_BOGAS=1
SL2.40ch00	ITAG_eugene	exon	6590670	6590741	.	-	0	ID=exon:Solyc00g007020.1.1.4;Parent=mRNA:Solyc00g007020.1.1;from_BOGAS=1
SL2.40ch00	ITAG_eugene	CDS	6590670	6590741	.	-	0	ID=CDS:Solyc00g007020.1.1.4;Parent=mRNA:Solyc00g007020.1.1;from_BOGAS=1
SL2.40ch00	ITAG_eugene	intron	6590742	6591077	.	-	.	ID=intron:Solyc00g007020.1.1.4;Parent=mRNA:Solyc00g007020.1.1;from_BOGAS=1
SL2.40ch00	ITAG_eugene	exon	6591078	6591147	.	-	1	ID=exon:Solyc00g007020.1.1.3;Parent=mRNA:Solyc00g007020.1.1;from_BOGAS=1
SL2.40ch00	ITAG_eugene	CDS	6591078	6591147	.	-	1	ID=CDS:Solyc00g007020.1.1.3;Parent=mRNA:Solyc00g007020.1.1;from_BOGAS=1
SL2.40ch00	ITAG_eugene	intron	6591148	6591284	.	-	.	ID=intron:Solyc00g007020.1.1.3;Parent=mRNA:Solyc00g007020.1.1;from_BOGAS=1
SL2.40ch00	ITAG_eugene	exon	6591285	6591399	.	-	2	ID=exon:Solyc00g007020.1.1.2;Parent=mRNA:Solyc00g007020.1.1;from_BOGAS=1
SL2.40ch00	ITAG_eugene	CDS	6591285	6591399	.	-	2	ID=CDS:Solyc00g007020.1.1.2;Parent=mRNA:Solyc00g007020.1.1;from_BOGAS=1
SL2.40ch00	ITAG_eugene	intron	6591400	6591500	.	-	.	ID=intron:Solyc00g007020.1.1.2;Parent=mRNA:Solyc00g007020.1.1;from_BOGAS=1
SL2.40ch00	ITAG_eugene	exon	6591501	6591561	.	-	0	ID=exon:Solyc00g007020.1.1.1;Parent=mRNA:Solyc00g007020.1.1;from_BOGAS=1
SL2.40ch00	ITAG_eugene	CDS	6591501	6591561	.	-	0	ID=CDS:Solyc00g007020.1.1.1;Parent=mRNA:Solyc00g007020.1.1;from_BOGAS=1
###
SL2.40ch00	ITAG_eugene	gene	6622946	6626691	.	-	.	Alias=Solyc00g007030;ID=gene:Solyc00g007030.1;Name=Solyc00g007030.1;from_BOGAS=1;length=3746
SL2.40ch00	ITAG_eugene	mRNA	6622946	6626691	.	-	.	ID=mRNA:Solyc00g007030.1.1;Name=Solyc00g007030.1.1;Note=Glutathione S-transferase (AHRD V1 ***- Q76KW1_PEA)%3B contains Interpro domain(s)  IPR004046  Glutathione S-transferase%2C C-terminal ;Parent=gene:Solyc00g007030.1;from_BOGAS=1;length=3746;nb_exon=10;eugene_evidence_code=10F0H1E0IEG
SL2.40ch00	ITAG_eugene	exon	6622946	6622954	.	-	0	ID=exon:Solyc00g007030.1.1.10;Parent=mRNA:Solyc00g007030.1.1;from_BOGAS=1
SL2.40ch00	ITAG_eugene	CDS	6622946	6622954	.	-	0	ID=CDS:Solyc00g007030.1.1.10;Parent=mRNA:Solyc00g007030.1.1;from_BOGAS=1
SL2.40ch00	ITAG_eugene	intron	6622955	6623076	.	-	.	ID=intron:Solyc00g007030.1.1.10;Parent=mRNA:Solyc00g007030.1.1;from_BOGAS=1
SL2.40ch00	ITAG_eugene	exon	6623077	6623163	.	-	0	ID=exon:Solyc00g007030.1.1.9;Parent=mRNA:Solyc00g007030.1.1;from_BOGAS=1
SL2.40ch00	ITAG_eugene	CDS	6623077	6623163	.	-	0	ID=CDS:Solyc00g007030.1.1.9;Parent=mRNA:Solyc00g007030.1.1;from_BOGAS=1
SL2.40ch00	ITAG_eugene	intron	6623164	6623716	.	-	.	ID=intron:Solyc00g007030.1.1.9;Parent=mRNA:Solyc00g007030.1.1;from_BOGAS=1
SL2.40ch00	ITAG_eugene	exon	6623717	6623824	.	-	0	ID=exon:Solyc00g007030.1.1.8;Parent=mRNA:Solyc00g007030.1.1;from_BOGAS=1
SL2.40ch00	ITAG_eugene	CDS	6623717	6623824	.	-	0	ID=CDS:Solyc00g007030.1.1.8;Parent=mRNA:Solyc00g007030.1.1;from_BOGAS=1
SL2.40ch00	ITAG_eugene	intron	6623825	6623995	.	-	.	ID=intron:Solyc00g007030.1.1.8;Parent=mRNA:Solyc00g007030.1.1;from_BOGAS=1
SL2.40ch00	ITAG_eugene	exon	6623996	6624072	.	-	2	ID=exon:Solyc00g007030.1.1.7;Parent=mRNA:Solyc00g007030.1.1;from_BOGAS=1
SL2.40ch00	ITAG_eugene	CDS	6623996	6624072	.	-	2	ID=CDS:Solyc00g007030.1.1.7;Parent=mRNA:Solyc00g007030.1.1;from_BOGAS=1
SL2.40ch00	ITAG_eugene	intron	6624073	6624163	.	-	.	ID=intron:Solyc00g007030.1.1.7;Parent=mRNA:Solyc00g007030.1.1;from_BOGAS=1
SL2.40ch00	ITAG_eugene	exon	6624164	6624269	.	-	0	ID=exon:Solyc00g007030.1.1.6;Parent=mRNA:Solyc00g007030.1.1;from_BOGAS=1
SL2.40ch00	ITAG_eugene	CDS	6624164	6624269	.	-	0	ID=CDS:Solyc00g007030.1.1.6;Parent=mRNA:Solyc00g007030.1.1;from_BOGAS=1
SL2.40ch00	ITAG_eugene	intron	6624270	6624360	.	-	.	ID=intron:Solyc00g007030.1.1.6;Parent=mRNA:Solyc00g007030.1.1;from_BOGAS=1
SL2.40ch00	ITAG_eugene	exon	6624361	6624459	.	-	0	ID=exon:Solyc00g007030.1.1.5;Parent=mRNA:Solyc00g007030.1.1;from_BOGAS=1
SL2.40ch00	ITAG_eugene	CDS	6624361	6624459	.	-	0	ID=CDS:Solyc00g007030.1.1.5;Parent=mRNA:Solyc00g007030.1.1;from_BOGAS=1
SL2.40ch00	ITAG_eugene	intron	6624460	6624768	.	-	.	ID=intron:Solyc00g007030.1.1.5;Parent=mRNA:Solyc00g007030.1.1;from_BOGAS=1
SL2.40ch00	ITAG_eugene	exon	6624769	6624855	.	-	0	ID=exon:Solyc00g007030.1.1.4;Parent=mRNA:Solyc00g007030.1.1;from_BOGAS=1
SL2.40ch00	ITAG_eugene	CDS	6624769	6624855	.	-	0	ID=CDS:Solyc00g007030.1.1.4;Parent=mRNA:Solyc00g007030.1.1;from_BOGAS=1
SL2.40ch00	ITAG_eugene	intron	6624856	6625635	.	-	.	ID=intron:Solyc00g007030.1.1.4;Parent=mRNA:Solyc00g007030.1.1;from_BOGAS=1
SL2.40ch00	ITAG_eugene	exon	6625636	6625696	.	-	1	ID=exon:Solyc00g007030.1.1.3;Parent=mRNA:Solyc00g007030.1.1;from_BOGAS=1
SL2.40ch00	ITAG_eugene	CDS	6625636	6625696	.	-	1	ID=CDS:Solyc00g007030.1.1.3;Parent=mRNA:Solyc00g007030.1.1;from_BOGAS=1
SL2.40ch00	ITAG_eugene	intron	6625697	6625847	.	-	.	ID=intron:Solyc00g007030.1.1.3;Parent=mRNA:Solyc00g007030.1.1;from_BOGAS=1
SL2.40ch00	ITAG_eugene	exon	6625848	6625922	.	-	1	ID=exon:Solyc00g007030.1.1.2;Parent=mRNA:Solyc00g007030.1.1;from_BOGAS=1
SL2.40ch00	ITAG_eugene	CDS	6625848	6625922	.	-	1	ID=CDS:Solyc00g007030.1.1.2;Parent=mRNA:Solyc00g007030.1.1;from_BOGAS=1
SL2.40ch00	ITAG_eugene	intron	6625923	6626680	.	-	.	ID=intron:Solyc00g007030.1.1.2;Parent=mRNA:Solyc00g007030.1.1;from_BOGAS=1
SL2.40ch00	ITAG_eugene	exon	6626681	6626691	.	-	0	ID=exon:Solyc00g007030.1.1.1;Parent=mRNA:Solyc00g007030.1.1;from_BOGAS=1
SL2.40ch00	ITAG_eugene	CDS	6626681	6626691	.	-	0	ID=CDS:Solyc00g007030.1.1.1;Parent=mRNA:Solyc00g007030.1.1;from_BOGAS=1
###
SL2.40ch00	ITAG_eugene	gene	6638888	6641862	.	-	.	Alias=Solyc00g007040;ID=gene:Solyc00g007040.1;Name=Solyc00g007040.1;from_BOGAS=1;length=2975
SL2.40ch00	ITAG_eugene	mRNA	6638888	6641862	.	-	.	ID=mRNA:Solyc00g007040.1.1;Name=Solyc00g007040.1.1;Note=Glutathione-S-transferase (AHRD V1 ***- B5M1W3_RHEAU)%3B contains Interpro domain(s)  IPR004045  Glutathione S-transferase%2C N-terminal ;Parent=gene:Solyc00g007040.1;from_BOGAS=1;length=2975;nb_exon=8;eugene_evidence_code=10F0H1E0IEG
SL2.40ch00	ITAG_eugene	exon	6638888	6638896	.	-	0	ID=exon:Solyc00g007040.1.1.8;Parent=mRNA:Solyc00g007040.1.1;from_BOGAS=1
SL2.40ch00	ITAG_eugene	CDS	6638888	6638896	.	-	0	ID=CDS:Solyc00g007040.1.1.8;Parent=mRNA:Solyc00g007040.1.1;from_BOGAS=1
SL2.40ch00	ITAG_eugene	intron	6638897	6639018	.	-	.	ID=intron:Solyc00g007040.1.1.8;Parent=mRNA:Solyc00g007040.1.1;from_BOGAS=1
SL2.40ch00	ITAG_eugene	exon	6639019	6639105	.	-	0	ID=exon:Solyc00g007040.1.1.7;Parent=mRNA:Solyc00g007040.1.1;from_BOGAS=1
SL2.40ch00	ITAG_eugene	CDS	6639019	6639105	.	-	0	ID=CDS:Solyc00g007040.1.1.7;Parent=mRNA:Solyc00g007040.1.1;from_BOGAS=1
SL2.40ch00	ITAG_eugene	intron	6639106	6639658	.	-	.	ID=intron:Solyc00g007040.1.1.7;Parent=mRNA:Solyc00g007040.1.1;from_BOGAS=1
SL2.40ch00	ITAG_eugene	exon	6639659	6639712	.	-	0	ID=exon:Solyc00g007040.1.1.6;Parent=mRNA:Solyc00g007040.1.1;from_BOGAS=1
SL2.40ch00	ITAG_eugene	CDS	6639659	6639712	.	-	0	ID=CDS:Solyc00g007040.1.1.6;Parent=mRNA:Solyc00g007040.1.1;from_BOGAS=1
SL2.40ch00	ITAG_eugene	intron	6639713	6639937	.	-	.	ID=intron:Solyc00g007040.1.1.6;Parent=mRNA:Solyc00g007040.1.1;from_BOGAS=1
SL2.40ch00	ITAG_eugene	exon	6639938	6640147	.	-	0	ID=exon:Solyc00g007040.1.1.5;Parent=mRNA:Solyc00g007040.1.1;from_BOGAS=1
SL2.40ch00	ITAG_eugene	CDS	6639938	6640147	.	-	0	ID=CDS:Solyc00g007040.1.1.5;Parent=mRNA:Solyc00g007040.1.1;from_BOGAS=1
SL2.40ch00	ITAG_eugene	intron	6640148	6640305	.	-	.	ID=intron:Solyc00g007040.1.1.5;Parent=mRNA:Solyc00g007040.1.1;from_BOGAS=1
SL2.40ch00	ITAG_eugene	exon	6640306	6640404	.	-	0	ID=exon:Solyc00g007040.1.1.4;Parent=mRNA:Solyc00g007040.1.1;from_BOGAS=1
SL2.40ch00	ITAG_eugene	CDS	6640306	6640404	.	-	0	ID=CDS:Solyc00g007040.1.1.4;Parent=mRNA:Solyc00g007040.1.1;from_BOGAS=1
SL2.40ch00	ITAG_eugene	intron	6640405	6640712	.	-	.	ID=intron:Solyc00g007040.1.1.4;Parent=mRNA:Solyc00g007040.1.1;from_BOGAS=1
SL2.40ch00	ITAG_eugene	exon	6640713	6640799	.	-	0	ID=exon:Solyc00g007040.1.1.3;Parent=mRNA:Solyc00g007040.1.1;from_BOGAS=1
SL2.40ch00	ITAG_eugene	CDS	6640713	6640799	.	-	0	ID=CDS:Solyc00g007040.1.1.3;Parent=mRNA:Solyc00g007040.1.1;from_BOGAS=1
SL2.40ch00	ITAG_eugene	intron	6640800	6641578	.	-	.	ID=intron:Solyc00g007040.1.1.3;Parent=mRNA:Solyc00g007040.1.1;from_BOGAS=1
SL2.40ch00	ITAG_eugene	exon	6641579	6641639	.	-	1	ID=exon:Solyc00g007040.1.1.2;Parent=mRNA:Solyc00g007040.1.1;from_BOGAS=1
SL2.40ch00	ITAG_eugene	CDS	6641579	6641639	.	-	1	ID=CDS:Solyc00g007040.1.1.2;Parent=mRNA:Solyc00g007040.1.1;from_BOGAS=1
SL2.40ch00	ITAG_eugene	intron	6641640	6641761	.	-	.	ID=intron:Solyc00g007040.1.1.2;Parent=mRNA:Solyc00g007040.1.1;from_BOGAS=1
SL2.40ch00	ITAG_eugene	exon	6641762	6641862	.	-	0	ID=exon:Solyc00g007040.1.1.1;Parent=mRNA:Solyc00g007040.1.1;from_BOGAS=1
SL2.40ch00	ITAG_eugene	CDS	6641762	6641862	.	-	0	ID=CDS:Solyc00g007040.1.1.1;Parent=mRNA:Solyc00g007040.1.1;from_BOGAS=1
###
SL2.40ch00	ITAG_eugene	gene	6663507	6663665	.	+	.	Alias=Solyc00g007050;ID=gene:Solyc00g007050.1;Name=Solyc00g007050.1;from_BOGAS=1;length=159
SL2.40ch00	ITAG_eugene	mRNA	6663507	6663665	.	+	.	ID=mRNA:Solyc00g007050.1.1;Name=Solyc00g007050.1.1;Note=Unknown Protein (AHRD V1);Parent=gene:Solyc00g007050.1;from_BOGAS=1;length=159;nb_exon=1;eugene_evidence_code=10F0H0E0IEG
SL2.40ch00	ITAG_eugene	exon	6663507	6663665	.	+	0	ID=exon:Solyc00g007050.1.1.1;Parent=mRNA:Solyc00g007050.1.1;from_BOGAS=1
SL2.40ch00	ITAG_eugene	CDS	6663507	6663665	.	+	0	ID=CDS:Solyc00g007050.1.1.1;Parent=mRNA:Solyc00g007050.1.1;from_BOGAS=1
###
SL2.40ch00	ITAG_eugene	gene	6674808	6680369	.	-	.	Alias=Solyc00g007060;ID=gene:Solyc00g007060.2;Name=Solyc00g007060.2;from_BOGAS=1;length=5562
SL2.40ch00	ITAG_eugene	mRNA	6674808	6680369	.	-	.	ID=mRNA:Solyc00g007060.2.1;Name=Solyc00g007060.2.1;Note=Serine/threonine kinase-like protein ABC1063 (AHRD V1 **** Q1KMP8_HORVD)%3B contains Interpro domain(s)  IPR002290  Serine/threonine protein kinase ;Ontology_term=GO:0005515,GO:0004674;Parent=gene:Solyc00g007060.2;from_BOGAS=1;interpro2go_term=GO:0006468;length=5562;nb_exon=6;sifter_term=GO:0005515,GO:0004674
SL2.40ch00	ITAG_eugene	exon	6674808	6675557	.	-	.	ID=exon:Solyc00g007060.2.1.6;Parent=mRNA:Solyc00g007060.2.1;from_BOGAS=1
SL2.40ch00	ITAG_eugene	three_prime_UTR	6674808	6675123	.	-	.	ID=three_prime_UTR:Solyc00g007060.2.1.0;Parent=mRNA:Solyc00g007060.2.1;from_BOGAS=1
SL2.40ch00	ITAG_eugene	CDS	6675124	6675557	.	-	2	ID=CDS:Solyc00g007060.2.1.6;Parent=mRNA:Solyc00g007060.2.1;from_BOGAS=1
SL2.40ch00	ITAG_eugene	intron	6675558	6676150	.	-	.	ID=intron:Solyc00g007060.2.1.6;Parent=mRNA:Solyc00g007060.2.1;from_BOGAS=1
SL2.40ch00	ITAG_eugene	exon	6676151	6676274	.	-	2	ID=exon:Solyc00g007060.2.1.5;Parent=mRNA:Solyc00g007060.2.1;from_BOGAS=1
SL2.40ch00	ITAG_eugene	CDS	6676151	6676274	.	-	0	ID=CDS:Solyc00g007060.2.1.5;Parent=mRNA:Solyc00g007060.2.1;from_BOGAS=1
SL2.40ch00	ITAG_eugene	intron	6676275	6677447	.	-	.	ID=intron:Solyc00g007060.2.1.5;Parent=mRNA:Solyc00g007060.2.1;from_BOGAS=1
SL2.40ch00	ITAG_eugene	exon	6677448	6677590	.	-	0	ID=exon:Solyc00g007060.2.1.4;Parent=mRNA:Solyc00g007060.2.1;from_BOGAS=1
SL2.40ch00	ITAG_eugene	CDS	6677448	6677590	.	-	2	ID=CDS:Solyc00g007060.2.1.4;Parent=mRNA:Solyc00g007060.2.1;from_BOGAS=1
SL2.40ch00	ITAG_eugene	intron	6677591	6677673	.	-	.	ID=intron:Solyc00g007060.2.1.4;Parent=mRNA:Solyc00g007060.2.1;from_BOGAS=1
SL2.40ch00	ITAG_eugene	exon	6677674	6677809	.	-	2	ID=exon:Solyc00g007060.2.1.3;Parent=mRNA:Solyc00g007060.2.1;from_BOGAS=1
SL2.40ch00	ITAG_eugene	CDS	6677674	6677809	.	-	0	ID=CDS:Solyc00g007060.2.1.3;Parent=mRNA:Solyc00g007060.2.1;from_BOGAS=1
SL2.40ch00	ITAG_eugene	intron	6677810	6679313	.	-	.	ID=intron:Solyc00g007060.2.1.3;Parent=mRNA:Solyc00g007060.2.1;from_BOGAS=1
SL2.40ch00	ITAG_eugene	exon	6679314	6679642	.	-	0	ID=exon:Solyc00g007060.2.1.2;Parent=mRNA:Solyc00g007060.2.1;from_BOGAS=1
SL2.40ch00	ITAG_eugene	CDS	6679314	6679642	.	-	2	ID=CDS:Solyc00g007060.2.1.2;Parent=mRNA:Solyc00g007060.2.1;from_BOGAS=1
SL2.40ch00	ITAG_eugene	intron	6679643	6680013	.	-	.	ID=intron:Solyc00g007060.2.1.2;Parent=mRNA:Solyc00g007060.2.1;from_BOGAS=1
SL2.40ch00	ITAG_eugene	exon	6680014	6680369	.	-	2	ID=exon:Solyc00g007060.2.1.1;Parent=mRNA:Solyc00g007060.2.1;from_BOGAS=1
SL2.40ch00	ITAG_eugene	CDS	6680014	6680095	.	-	0	ID=CDS:Solyc00g007060.2.1.1;Parent=mRNA:Solyc00g007060.2.1;from_BOGAS=1
SL2.40ch00	ITAG_eugene	five_prime_UTR	6680096	6680369	.	-	.	ID=five_prime_UTR:Solyc00g007060.2.1.0;Parent=mRNA:Solyc00g007060.2.1;from_BOGAS=1
###
SL2.40ch00	ITAG_eugene	gene	6691363	6693677	.	-	.	Alias=Solyc00g007070;ID=gene:Solyc00g007070.2;Name=Solyc00g007070.2;from_BOGAS=1;length=2315
SL2.40ch00	ITAG_eugene	mRNA	6691363	6693677	.	-	.	ID=mRNA:Solyc00g007070.2.1;Name=Solyc00g007070.2.1;Note=Heterogeneous nuclear ribonucleoprotein H1 (AHRD V1 **-- Q8C2Q7_MOUSE)%3B contains Interpro domain(s)  IPR012677  Nucleotide-binding%2C alpha-beta plait ;Ontology_term=GO:0017025,GO:0003729;Parent=gene:Solyc00g007070.2;from_BOGAS=1;interpro2go_term=GO:0003676,GO:0000166;length=2315;nb_exon=2;sifter_term=GO:0017025,GO:0003729
SL2.40ch00	ITAG_eugene	exon	6691363	6692393	.	-	.	ID=exon:Solyc00g007070.2.1.2;Parent=mRNA:Solyc00g007070.2.1;from_BOGAS=1
SL2.40ch00	ITAG_eugene	three_prime_UTR	6691363	6691615	.	-	.	ID=three_prime_UTR:Solyc00g007070.2.1.0;Parent=mRNA:Solyc00g007070.2.1;from_BOGAS=1
SL2.40ch00	ITAG_eugene	CDS	6691616	6692393	.	-	1	ID=CDS:Solyc00g007070.2.1.2;Parent=mRNA:Solyc00g007070.2.1;from_BOGAS=1
SL2.40ch00	ITAG_eugene	intron	6692394	6693541	.	-	.	ID=intron:Solyc00g007070.2.1.2;Parent=mRNA:Solyc00g007070.2.1;from_BOGAS=1
SL2.40ch00	ITAG_eugene	exon	6693542	6693677	.	-	1	ID=exon:Solyc00g007070.2.1.1;Parent=mRNA:Solyc00g007070.2.1;from_BOGAS=1
SL2.40ch00	ITAG_eugene	CDS	6693542	6693558	.	-	0	ID=CDS:Solyc00g007070.2.1.1;Parent=mRNA:Solyc00g007070.2.1;from_BOGAS=1
SL2.40ch00	ITAG_eugene	five_prime_UTR	6693559	6693677	.	-	.	ID=five_prime_UTR:Solyc00g007070.2.1.0;Parent=mRNA:Solyc00g007070.2.1;from_BOGAS=1
###
SL2.40ch00	ITAG_eugene	gene	6694951	6699143	.	-	.	Alias=Solyc00g007080;ID=gene:Solyc00g007080.2;Name=Solyc00g007080.2;from_BOGAS=1;length=4193
SL2.40ch00	ITAG_eugene	mRNA	6694951	6699143	.	-	.	ID=mRNA:Solyc00g007080.2.1;Name=Solyc00g007080.2.1;Note=Unknown Protein (AHRD V1)%3B contains Interpro domain(s)  IPR007514  CHD5-like protein ;Parent=gene:Solyc00g007080.2;from_BOGAS=1;length=4193;nb_exon=7
SL2.40ch00	ITAG_eugene	exon	6694951	6695316	.	-	.	ID=exon:Solyc00g007080.2.1.7;Parent=mRNA:Solyc00g007080.2.1;from_BOGAS=1
SL2.40ch00	ITAG_eugene	three_prime_UTR	6694951	6695244	.	-	.	ID=three_prime_UTR:Solyc00g007080.2.1.0;Parent=mRNA:Solyc00g007080.2.1;from_BOGAS=1
SL2.40ch00	ITAG_eugene	CDS	6695245	6695316	.	-	0	ID=CDS:Solyc00g007080.2.1.7;Parent=mRNA:Solyc00g007080.2.1;from_BOGAS=1
SL2.40ch00	ITAG_eugene	intron	6695317	6695837	.	-	.	ID=intron:Solyc00g007080.2.1.7;Parent=mRNA:Solyc00g007080.2.1;from_BOGAS=1
SL2.40ch00	ITAG_eugene	exon	6695838	6695887	.	-	0	ID=exon:Solyc00g007080.2.1.6;Parent=mRNA:Solyc00g007080.2.1;from_BOGAS=1
SL2.40ch00	ITAG_eugene	CDS	6695838	6695887	.	-	2	ID=CDS:Solyc00g007080.2.1.6;Parent=mRNA:Solyc00g007080.2.1;from_BOGAS=1
SL2.40ch00	ITAG_eugene	intron	6695888	6696095	.	-	.	ID=intron:Solyc00g007080.2.1.6;Parent=mRNA:Solyc00g007080.2.1;from_BOGAS=1
SL2.40ch00	ITAG_eugene	exon	6696096	6696177	.	-	2	ID=exon:Solyc00g007080.2.1.5;Parent=mRNA:Solyc00g007080.2.1;from_BOGAS=1
SL2.40ch00	ITAG_eugene	CDS	6696096	6696177	.	-	0	ID=CDS:Solyc00g007080.2.1.5;Parent=mRNA:Solyc00g007080.2.1;from_BOGAS=1
SL2.40ch00	ITAG_eugene	intron	6696178	6696261	.	-	.	ID=intron:Solyc00g007080.2.1.5;Parent=mRNA:Solyc00g007080.2.1;from_BOGAS=1
SL2.40ch00	ITAG_eugene	exon	6696262	6696332	.	-	0	ID=exon:Solyc00g007080.2.1.4;Parent=mRNA:Solyc00g007080.2.1;from_BOGAS=1
SL2.40ch00	ITAG_eugene	CDS	6696262	6696332	.	-	2	ID=CDS:Solyc00g007080.2.1.4;Parent=mRNA:Solyc00g007080.2.1;from_BOGAS=1
SL2.40ch00	ITAG_eugene	intron	6696333	6697381	.	-	.	ID=intron:Solyc00g007080.2.1.4;Parent=mRNA:Solyc00g007080.2.1;from_BOGAS=1
SL2.40ch00	ITAG_eugene	exon	6697382	6697452	.	-	2	ID=exon:Solyc00g007080.2.1.3;Parent=mRNA:Solyc00g007080.2.1;from_BOGAS=1
SL2.40ch00	ITAG_eugene	CDS	6697382	6697452	.	-	1	ID=CDS:Solyc00g007080.2.1.3;Parent=mRNA:Solyc00g007080.2.1;from_BOGAS=1
SL2.40ch00	ITAG_eugene	intron	6697453	6698256	.	-	.	ID=intron:Solyc00g007080.2.1.3;Parent=mRNA:Solyc00g007080.2.1;from_BOGAS=1
SL2.40ch00	ITAG_eugene	exon	6698257	6698336	.	-	1	ID=exon:Solyc00g007080.2.1.2;Parent=mRNA:Solyc00g007080.2.1;from_BOGAS=1
SL2.40ch00	ITAG_eugene	CDS	6698257	6698336	.	-	0	ID=CDS:Solyc00g007080.2.1.2;Parent=mRNA:Solyc00g007080.2.1;from_BOGAS=1
SL2.40ch00	ITAG_eugene	intron	6698337	6699040	.	-	.	ID=intron:Solyc00g007080.2.1.2;Parent=mRNA:Solyc00g007080.2.1;from_BOGAS=1
SL2.40ch00	ITAG_eugene	exon	6699041	6699143	.	-	0	ID=exon:Solyc00g007080.2.1.1;Parent=mRNA:Solyc00g007080.2.1;from_BOGAS=1
SL2.40ch00	ITAG_eugene	CDS	6699041	6699127	.	-	0	ID=CDS:Solyc00g007080.2.1.1;Parent=mRNA:Solyc00g007080.2.1;from_BOGAS=1
SL2.40ch00	ITAG_eugene	five_prime_UTR	6699128	6699143	.	-	.	ID=five_prime_UTR:Solyc00g007080.2.1.0;Parent=mRNA:Solyc00g007080.2.1;from_BOGAS=1
###
SL2.40ch00	ITAG_eugene	gene	6702334	6706142	.	+	.	Alias=Solyc00g007090;ID=gene:Solyc00g007090.2;Name=Solyc00g007090.2;from_BOGAS=1;length=3809
SL2.40ch00	ITAG_eugene	mRNA	6702334	6706142	.	+	.	ID=mRNA:Solyc00g007090.2.1;Name=Solyc00g007090.2.1;Note=Multi-pass transmembrane protein (AHRD V1 *--- Q5CMR0_CRYHO)%3B contains Interpro domain(s)  IPR019328  GPI-GlcNAc transferase complex%2C PIG-H component ;Parent=gene:Solyc00g007090.2;from_BOGAS=1;length=3809;nb_exon=5
SL2.40ch00	ITAG_eugene	exon	6702334	6702624	.	+	.	ID=exon:Solyc00g007090.2.1.1;Parent=mRNA:Solyc00g007090.2.1;from_BOGAS=1
SL2.40ch00	ITAG_eugene	five_prime_UTR	6702334	6702441	.	+	.	ID=five_prime_UTR:Solyc00g007090.2.1.0;Parent=mRNA:Solyc00g007090.2.1;from_BOGAS=1
SL2.40ch00	ITAG_eugene	CDS	6702442	6702624	.	+	0	ID=CDS:Solyc00g007090.2.1.1;Parent=mRNA:Solyc00g007090.2.1;from_BOGAS=1
SL2.40ch00	ITAG_eugene	intron	6702625	6703093	.	+	.	ID=intron:Solyc00g007090.2.1.1;Parent=mRNA:Solyc00g007090.2.1;from_BOGAS=1
SL2.40ch00	ITAG_eugene	exon	6703094	6703178	.	+	0	ID=exon:Solyc00g007090.2.1.2;Parent=mRNA:Solyc00g007090.2.1;from_BOGAS=1
SL2.40ch00	ITAG_eugene	CDS	6703094	6703178	.	+	0	ID=CDS:Solyc00g007090.2.1.2;Parent=mRNA:Solyc00g007090.2.1;from_BOGAS=1
SL2.40ch00	ITAG_eugene	intron	6703179	6704778	.	+	.	ID=intron:Solyc00g007090.2.1.2;Parent=mRNA:Solyc00g007090.2.1;from_BOGAS=1
SL2.40ch00	ITAG_eugene	exon	6704779	6704833	.	+	0	ID=exon:Solyc00g007090.2.1.3;Parent=mRNA:Solyc00g007090.2.1;from_BOGAS=1
SL2.40ch00	ITAG_eugene	CDS	6704779	6704833	.	+	2	ID=CDS:Solyc00g007090.2.1.3;Parent=mRNA:Solyc00g007090.2.1;from_BOGAS=1
SL2.40ch00	ITAG_eugene	intron	6704834	6705478	.	+	.	ID=intron:Solyc00g007090.2.1.3;Parent=mRNA:Solyc00g007090.2.1;from_BOGAS=1
SL2.40ch00	ITAG_eugene	exon	6705479	6705617	.	+	2	ID=exon:Solyc00g007090.2.1.4;Parent=mRNA:Solyc00g007090.2.1;from_BOGAS=1
SL2.40ch00	ITAG_eugene	CDS	6705479	6705617	.	+	1	ID=CDS:Solyc00g007090.2.1.4;Parent=mRNA:Solyc00g007090.2.1;from_BOGAS=1
SL2.40ch00	ITAG_eugene	intron	6705618	6705879	.	+	.	ID=intron:Solyc00g007090.2.1.4;Parent=mRNA:Solyc00g007090.2.1;from_BOGAS=1
SL2.40ch00	ITAG_eugene	exon	6705880	6706142	.	+	1	ID=exon:Solyc00g007090.2.1.5;Parent=mRNA:Solyc00g007090.2.1;from_BOGAS=1
SL2.40ch00	ITAG_eugene	CDS	6705880	6705972	.	+	0	ID=CDS:Solyc00g007090.2.1.5;Parent=mRNA:Solyc00g007090.2.1;from_BOGAS=1
SL2.40ch00	ITAG_eugene	three_prime_UTR	6705973	6706142	.	+	.	ID=three_prime_UTR:Solyc00g007090.2.1.0;Parent=mRNA:Solyc00g007090.2.1;from_BOGAS=1
###
SL2.40ch00	ITAG_eugene	gene	6708738	6712713	.	-	.	Alias=Solyc00g007100;ID=gene:Solyc00g007100.2;Name=Solyc00g007100.2;from_BOGAS=1;length=3976
SL2.40ch00	ITAG_eugene	mRNA	6708738	6712713	.	-	.	ID=mRNA:Solyc00g007100.2.1;Name=Solyc00g007100.2.1;Note=Serine/threonine protein kinase (AHRD V1 **** Q2U105_ASPOR)%3B contains Interpro domain(s)  IPR002290  Serine/threonine protein kinase ;Ontology_term=GO:0004674;Parent=gene:Solyc00g007100.2;from_BOGAS=1;interpro2go_term=GO:0006468;length=3976;nb_exon=5;sifter_term=GO:0004674
SL2.40ch00	ITAG_eugene	exon	6708738	6709406	.	-	.	ID=exon:Solyc00g007100.2.1.5;Parent=mRNA:Solyc00g007100.2.1;from_BOGAS=1
SL2.40ch00	ITAG_eugene	three_prime_UTR	6708738	6709085	.	-	.	ID=three_prime_UTR:Solyc00g007100.2.1.0;Parent=mRNA:Solyc00g007100.2.1;from_BOGAS=1
SL2.40ch00	ITAG_eugene	CDS	6709086	6709406	.	-	0	ID=CDS:Solyc00g007100.2.1.5;Parent=mRNA:Solyc00g007100.2.1;from_BOGAS=1
SL2.40ch00	ITAG_eugene	intron	6709407	6709498	.	-	.	ID=intron:Solyc00g007100.2.1.5;Parent=mRNA:Solyc00g007100.2.1;from_BOGAS=1
SL2.40ch00	ITAG_eugene	exon	6709499	6709546	.	-	0	ID=exon:Solyc00g007100.2.1.4;Parent=mRNA:Solyc00g007100.2.1;from_BOGAS=1
SL2.40ch00	ITAG_eugene	CDS	6709499	6709546	.	-	0	ID=CDS:Solyc00g007100.2.1.4;Parent=mRNA:Solyc00g007100.2.1;from_BOGAS=1
SL2.40ch00	ITAG_eugene	intron	6709547	6709883	.	-	.	ID=intron:Solyc00g007100.2.1.4;Parent=mRNA:Solyc00g007100.2.1;from_BOGAS=1
SL2.40ch00	ITAG_eugene	exon	6709884	6710672	.	-	0	ID=exon:Solyc00g007100.2.1.3;Parent=mRNA:Solyc00g007100.2.1;from_BOGAS=1
SL2.40ch00	ITAG_eugene	CDS	6709884	6710672	.	-	0	ID=CDS:Solyc00g007100.2.1.3;Parent=mRNA:Solyc00g007100.2.1;from_BOGAS=1
SL2.40ch00	ITAG_eugene	intron	6710673	6712324	.	-	.	ID=intron:Solyc00g007100.2.1.3;Parent=mRNA:Solyc00g007100.2.1;from_BOGAS=1
SL2.40ch00	ITAG_eugene	exon	6712325	6712544	.	-	0	ID=exon:Solyc00g007100.2.1.2;Parent=mRNA:Solyc00g007100.2.1;from_BOGAS=1
SL2.40ch00	ITAG_eugene	CDS	6712325	6712513	.	-	0	ID=CDS:Solyc00g007100.2.1.2;Parent=mRNA:Solyc00g007100.2.1;from_BOGAS=1
SL2.40ch00	ITAG_eugene	five_prime_UTR	6712514	6712544	.	-	.	ID=five_prime_UTR:Solyc00g007100.2.1.0;Parent=mRNA:Solyc00g007100.2.1;from_BOGAS=1
SL2.40ch00	ITAG_eugene	intron	6712545	6712664	.	-	.	ID=intron:Solyc00g007100.2.1.2;Parent=mRNA:Solyc00g007100.2.1;from_BOGAS=1
SL2.40ch00	ITAG_eugene	exon	6712665	6712713	.	-	0	ID=exon:Solyc00g007100.2.1.1;Parent=mRNA:Solyc00g007100.2.1;from_BOGAS=1
SL2.40ch00	ITAG_eugene	five_prime_UTR	6712665	6712713	.	-	.	ID=five_prime_UTR:Solyc00g007100.2.1.1;Parent=mRNA:Solyc00g007100.2.1;from_BOGAS=1
###
SL2.40ch00	ITAG_eugene	gene	6717031	6721766	.	+	.	Alias=Solyc00g007110;ID=gene:Solyc00g007110.2;Name=Solyc00g007110.2;from_BOGAS=1;length=4736
SL2.40ch00	ITAG_eugene	mRNA	6717031	6721766	.	+	.	ID=mRNA:Solyc00g007110.2.1;Name=Solyc00g007110.2.1;Note=Epidermal growth factor receptor substrate 15 (AHRD V1 *--- EPS15_HUMAN)%3B contains Interpro domain(s)  IPR011992  EF-Hand type ;Ontology_term=GO:0005509;Parent=gene:Solyc00g007110.2;from_BOGAS=1;interpro2go_term=GO:0005509;length=4736;nb_exon=2
SL2.40ch00	ITAG_eugene	exon	6717031	6717441	.	+	.	ID=exon:Solyc00g007110.2.1.1;Parent=mRNA:Solyc00g007110.2.1;from_BOGAS=1
SL2.40ch00	ITAG_eugene	five_prime_UTR	6717031	6717294	.	+	.	ID=five_prime_UTR:Solyc00g007110.2.1.0;Parent=mRNA:Solyc00g007110.2.1;from_BOGAS=1
SL2.40ch00	ITAG_eugene	CDS	6717295	6717441	.	+	0	ID=CDS:Solyc00g007110.2.1.1;Parent=mRNA:Solyc00g007110.2.1;from_BOGAS=1
SL2.40ch00	ITAG_eugene	intron	6717442	6720569	.	+	.	ID=intron:Solyc00g007110.2.1.1;Parent=mRNA:Solyc00g007110.2.1;from_BOGAS=1
SL2.40ch00	ITAG_eugene	exon	6720570	6721766	.	+	0	ID=exon:Solyc00g007110.2.1.2;Parent=mRNA:Solyc00g007110.2.1;from_BOGAS=1
SL2.40ch00	ITAG_eugene	CDS	6720570	6721766	.	+	0	ID=CDS:Solyc00g007110.2.1.2;Parent=mRNA:Solyc00g007110.2.1;from_BOGAS=1
###
SL2.40ch00	ITAG_eugene	gene	6727955	6738460	.	+	.	Alias=Solyc00g007120;ID=gene:Solyc00g007120.2;Name=Solyc00g007120.2;from_BOGAS=1;length=10506
SL2.40ch00	ITAG_eugene	mRNA	6727955	6738460	.	+	.	ID=mRNA:Solyc00g007120.2.1;Name=Solyc00g007120.2.1;Note=Calcium-binding EF hand family protein (AHRD V1 ***- D7KK32_ARALY)%3B contains Interpro domain(s)  IPR011992  EF-Hand type ;Ontology_term=GO:0005509;Parent=gene:Solyc00g007120.2;from_BOGAS=1;interpro2go_term=GO:0005509;length=10506;nb_exon=11
SL2.40ch00	ITAG_eugene	exon	6727955	6728198	.	+	0	ID=exon:Solyc00g007120.2.1.1;Parent=mRNA:Solyc00g007120.2.1;from_BOGAS=1
SL2.40ch00	ITAG_eugene	CDS	6727955	6728198	.	+	0	ID=CDS:Solyc00g007120.2.1.1;Parent=mRNA:Solyc00g007120.2.1;from_BOGAS=1
SL2.40ch00	ITAG_eugene	intron	6728199	6731308	.	+	.	ID=intron:Solyc00g007120.2.1.1;Parent=mRNA:Solyc00g007120.2.1;from_BOGAS=1
SL2.40ch00	ITAG_eugene	exon	6731309	6731535	.	+	2	ID=exon:Solyc00g007120.2.1.2;Parent=mRNA:Solyc00g007120.2.1;from_BOGAS=1
SL2.40ch00	ITAG_eugene	CDS	6731309	6731535	.	+	2	ID=CDS:Solyc00g007120.2.1.2;Parent=mRNA:Solyc00g007120.2.1;from_BOGAS=1
SL2.40ch00	ITAG_eugene	intron	6731536	6732427	.	+	.	ID=intron:Solyc00g007120.2.1.2;Parent=mRNA:Solyc00g007120.2.1;from_BOGAS=1
SL2.40ch00	ITAG_eugene	exon	6732428	6732502	.	+	0	ID=exon:Solyc00g007120.2.1.3;Parent=mRNA:Solyc00g007120.2.1;from_BOGAS=1
SL2.40ch00	ITAG_eugene	CDS	6732428	6732502	.	+	0	ID=CDS:Solyc00g007120.2.1.3;Parent=mRNA:Solyc00g007120.2.1;from_BOGAS=1
SL2.40ch00	ITAG_eugene	intron	6732503	6734990	.	+	.	ID=intron:Solyc00g007120.2.1.3;Parent=mRNA:Solyc00g007120.2.1;from_BOGAS=1
SL2.40ch00	ITAG_eugene	exon	6734991	6735062	.	+	0	ID=exon:Solyc00g007120.2.1.4;Parent=mRNA:Solyc00g007120.2.1;from_BOGAS=1
SL2.40ch00	ITAG_eugene	CDS	6734991	6735062	.	+	0	ID=CDS:Solyc00g007120.2.1.4;Parent=mRNA:Solyc00g007120.2.1;from_BOGAS=1
SL2.40ch00	ITAG_eugene	intron	6735063	6735138	.	+	.	ID=intron:Solyc00g007120.2.1.4;Parent=mRNA:Solyc00g007120.2.1;from_BOGAS=1
SL2.40ch00	ITAG_eugene	exon	6735139	6735237	.	+	0	ID=exon:Solyc00g007120.2.1.5;Parent=mRNA:Solyc00g007120.2.1;from_BOGAS=1
SL2.40ch00	ITAG_eugene	CDS	6735139	6735237	.	+	0	ID=CDS:Solyc00g007120.2.1.5;Parent=mRNA:Solyc00g007120.2.1;from_BOGAS=1
SL2.40ch00	ITAG_eugene	intron	6735238	6735362	.	+	.	ID=intron:Solyc00g007120.2.1.5;Parent=mRNA:Solyc00g007120.2.1;from_BOGAS=1
SL2.40ch00	ITAG_eugene	exon	6735363	6735431	.	+	0	ID=exon:Solyc00g007120.2.1.6;Parent=mRNA:Solyc00g007120.2.1;from_BOGAS=1
SL2.40ch00	ITAG_eugene	CDS	6735363	6735431	.	+	0	ID=CDS:Solyc00g007120.2.1.6;Parent=mRNA:Solyc00g007120.2.1;from_BOGAS=1
SL2.40ch00	ITAG_eugene	intron	6735432	6735507	.	+	.	ID=intron:Solyc00g007120.2.1.6;Parent=mRNA:Solyc00g007120.2.1;from_BOGAS=1
SL2.40ch00	ITAG_eugene	exon	6735508	6735622	.	+	0	ID=exon:Solyc00g007120.2.1.7;Parent=mRNA:Solyc00g007120.2.1;from_BOGAS=1
SL2.40ch00	ITAG_eugene	CDS	6735508	6735622	.	+	0	ID=CDS:Solyc00g007120.2.1.7;Parent=mRNA:Solyc00g007120.2.1;from_BOGAS=1
SL2.40ch00	ITAG_eugene	intron	6735623	6736289	.	+	.	ID=intron:Solyc00g007120.2.1.7;Parent=mRNA:Solyc00g007120.2.1;from_BOGAS=1
SL2.40ch00	ITAG_eugene	exon	6736290	6736358	.	+	2	ID=exon:Solyc00g007120.2.1.8;Parent=mRNA:Solyc00g007120.2.1;from_BOGAS=1
SL2.40ch00	ITAG_eugene	CDS	6736290	6736358	.	+	2	ID=CDS:Solyc00g007120.2.1.8;Parent=mRNA:Solyc00g007120.2.1;from_BOGAS=1
SL2.40ch00	ITAG_eugene	intron	6736359	6736649	.	+	.	ID=intron:Solyc00g007120.2.1.8;Parent=mRNA:Solyc00g007120.2.1;from_BOGAS=1
SL2.40ch00	ITAG_eugene	exon	6736650	6736983	.	+	2	ID=exon:Solyc00g007120.2.1.9;Parent=mRNA:Solyc00g007120.2.1;from_BOGAS=1
SL2.40ch00	ITAG_eugene	CDS	6736650	6736983	.	+	2	ID=CDS:Solyc00g007120.2.1.9;Parent=mRNA:Solyc00g007120.2.1;from_BOGAS=1
SL2.40ch00	ITAG_eugene	intron	6736984	6737147	.	+	.	ID=intron:Solyc00g007120.2.1.9;Parent=mRNA:Solyc00g007120.2.1;from_BOGAS=1
SL2.40ch00	ITAG_eugene	exon	6737148	6737268	.	+	1	ID=exon:Solyc00g007120.2.1.10;Parent=mRNA:Solyc00g007120.2.1;from_BOGAS=1
SL2.40ch00	ITAG_eugene	CDS	6737148	6737268	.	+	1	ID=CDS:Solyc00g007120.2.1.10;Parent=mRNA:Solyc00g007120.2.1;from_BOGAS=1
SL2.40ch00	ITAG_eugene	intron	6737269	6737606	.	+	.	ID=intron:Solyc00g007120.2.1.10;Parent=mRNA:Solyc00g007120.2.1;from_BOGAS=1
SL2.40ch00	ITAG_eugene	exon	6737607	6738460	.	+	0	ID=exon:Solyc00g007120.2.1.11;Parent=mRNA:Solyc00g007120.2.1;from_BOGAS=1
SL2.40ch00	ITAG_eugene	CDS	6737607	6738434	.	+	0	ID=CDS:Solyc00g007120.2.1.11;Parent=mRNA:Solyc00g007120.2.1;from_BOGAS=1
SL2.40ch00	ITAG_eugene	three_prime_UTR	6738435	6738460	.	+	.	ID=three_prime_UTR:Solyc00g007120.2.1.0;Parent=mRNA:Solyc00g007120.2.1;from_BOGAS=1
###
SL2.40ch00	ITAG_eugene	gene	6739403	6740902	.	-	.	Alias=Solyc00g007130;ID=gene:Solyc00g007130.2;Name=Solyc00g007130.2;from_BOGAS=1;length=1500
SL2.40ch00	ITAG_eugene	mRNA	6739403	6740902	.	-	.	ID=mRNA:Solyc00g007130.2.1;Name=Solyc00g007130.2.1;Note=Amino acid transporter family protein (AHRD V1 **** D7LI10_ARALY)%3B contains Interpro domain(s)  IPR013057  Amino acid transporter%2C transmembrane ;Ontology_term=GO:0015187;Parent=gene:Solyc00g007130.2;from_BOGAS=1;length=1500;nb_exon=1;sifter_term=GO:0015187
SL2.40ch00	ITAG_eugene	exon	6739403	6740902	.	-	0	ID=exon:Solyc00g007130.2.1.1;Parent=mRNA:Solyc00g007130.2.1;from_BOGAS=1
SL2.40ch00	ITAG_eugene	CDS	6739403	6740668	.	-	0	ID=CDS:Solyc00g007130.2.1.1;Parent=mRNA:Solyc00g007130.2.1;from_BOGAS=1
SL2.40ch00	ITAG_eugene	five_prime_UTR	6740669	6740902	.	-	.	ID=five_prime_UTR:Solyc00g007130.2.1.0;Parent=mRNA:Solyc00g007130.2.1;from_BOGAS=1
###
SL2.40ch00	ITAG_eugene	gene	6749922	6750245	.	-	.	Alias=Solyc00g007140;ID=gene:Solyc00g007140.1;Name=Solyc00g007140.1;from_BOGAS=1;length=324
SL2.40ch00	ITAG_eugene	mRNA	6749922	6750245	.	-	.	ID=mRNA:Solyc00g007140.1.1;Name=Solyc00g007140.1.1;Note=Unknown Protein (AHRD V1);Parent=gene:Solyc00g007140.1;from_BOGAS=1;length=324;nb_exon=1;eugene_evidence_code=10F0H0E0IEG
SL2.40ch00	ITAG_eugene	exon	6749922	6750245	.	-	0	ID=exon:Solyc00g007140.1.1.1;Parent=mRNA:Solyc00g007140.1.1;from_BOGAS=1
SL2.40ch00	ITAG_eugene	CDS	6749922	6750245	.	-	0	ID=CDS:Solyc00g007140.1.1.1;Parent=mRNA:Solyc00g007140.1.1;from_BOGAS=1
###
SL2.40ch00	ITAG_eugene	gene	6750640	6751129	.	+	.	Alias=Solyc00g007150;ID=gene:Solyc00g007150.2;Name=Solyc00g007150.2;from_BOGAS=1;length=490
SL2.40ch00	ITAG_eugene	mRNA	6750640	6751129	.	+	.	ID=mRNA:Solyc00g007150.2.1;Name=Solyc00g007150.2.1;Note=Unknown Protein (AHRD V1);Parent=gene:Solyc00g007150.2;from_BOGAS=1;length=490;nb_exon=1
SL2.40ch00	ITAG_eugene	exon	6750640	6751129	.	+	0	ID=exon:Solyc00g007150.2.1.1;Parent=mRNA:Solyc00g007150.2.1;from_BOGAS=1
SL2.40ch00	ITAG_eugene	CDS	6750640	6750813	.	+	0	ID=CDS:Solyc00g007150.2.1.1;Parent=mRNA:Solyc00g007150.2.1;from_BOGAS=1
SL2.40ch00	ITAG_eugene	three_prime_UTR	6750814	6751129	.	+	.	ID=three_prime_UTR:Solyc00g007150.2.1.0;Parent=mRNA:Solyc00g007150.2.1;from_BOGAS=1
###
SL2.40ch00	ITAG_eugene	gene	6759159	6759662	.	+	.	Alias=Solyc00g007160;ID=gene:Solyc00g007160.1;Name=Solyc00g007160.1;from_BOGAS=1;length=504
SL2.40ch00	ITAG_eugene	mRNA	6759159	6759662	.	+	.	ID=mRNA:Solyc00g007160.1.1;Name=Solyc00g007160.1.1;Note=Transposase (AHRD V1 **-- Q0ZCF0_POPTR);Parent=gene:Solyc00g007160.1;from_BOGAS=1;length=504;nb_exon=1;eugene_evidence_code=10F0H0E0IEG
SL2.40ch00	ITAG_eugene	exon	6759159	6759662	.	+	0	ID=exon:Solyc00g007160.1.1.1;Parent=mRNA:Solyc00g007160.1.1;from_BOGAS=1
SL2.40ch00	ITAG_eugene	CDS	6759159	6759662	.	+	0	ID=CDS:Solyc00g007160.1.1.1;Parent=mRNA:Solyc00g007160.1.1;from_BOGAS=1
###
SL2.40ch00	ITAG_eugene	gene	6760470	6761009	.	+	.	Alias=Solyc00g007170;ID=gene:Solyc00g007170.1;Name=Solyc00g007170.1;from_BOGAS=1;length=540
SL2.40ch00	ITAG_eugene	mRNA	6760470	6761009	.	+	.	ID=mRNA:Solyc00g007170.1.1;Name=Solyc00g007170.1.1;Note=Unknown Protein (AHRD V1);Parent=gene:Solyc00g007170.1;from_BOGAS=1;length=540;nb_exon=2;eugene_evidence_code=10F0H0E0IEG
SL2.40ch00	ITAG_eugene	exon	6760470	6760611	.	+	0	ID=exon:Solyc00g007170.1.1.1;Parent=mRNA:Solyc00g007170.1.1;from_BOGAS=1
SL2.40ch00	ITAG_eugene	CDS	6760470	6760611	.	+	0	ID=CDS:Solyc00g007170.1.1.1;Parent=mRNA:Solyc00g007170.1.1;from_BOGAS=1
SL2.40ch00	ITAG_eugene	intron	6760612	6760872	.	+	.	ID=intron:Solyc00g007170.1.1.1;Parent=mRNA:Solyc00g007170.1.1;from_BOGAS=1
SL2.40ch00	ITAG_eugene	exon	6760873	6761009	.	+	2	ID=exon:Solyc00g007170.1.1.2;Parent=mRNA:Solyc00g007170.1.1;from_BOGAS=1
SL2.40ch00	ITAG_eugene	CDS	6760873	6761009	.	+	2	ID=CDS:Solyc00g007170.1.1.2;Parent=mRNA:Solyc00g007170.1.1;from_BOGAS=1
###
SL2.40ch00	ITAG_eugene	gene	6783470	6784781	.	+	.	Alias=Solyc00g007180;ID=gene:Solyc00g007180.1;Name=Solyc00g007180.1;from_BOGAS=1;length=1312
SL2.40ch00	ITAG_eugene	mRNA	6783470	6784781	.	+	.	ID=mRNA:Solyc00g007180.1.1;Name=Solyc00g007180.1.1;Note=Gibberellin 3-beta-hydroxylase (Fragment) (AHRD V1 ***- D9ZZX1_TRIIC)%3B contains Interpro domain(s)  IPR005123  Oxoglutarate and iron-dependent oxygenase ;Ontology_term=GO:0016491;Parent=gene:Solyc00g007180.1;from_BOGAS=1;interpro2go_term=GO:0016491;length=1312;nb_exon=2;eugene_evidence_code=10F0H1E0IEG
SL2.40ch00	ITAG_eugene	exon	6783470	6783954	.	+	0	ID=exon:Solyc00g007180.1.1.1;Parent=mRNA:Solyc00g007180.1.1;from_BOGAS=1
SL2.40ch00	ITAG_eugene	CDS	6783470	6783954	.	+	0	ID=CDS:Solyc00g007180.1.1.1;Parent=mRNA:Solyc00g007180.1.1;from_BOGAS=1
SL2.40ch00	ITAG_eugene	intron	6783955	6784216	.	+	.	ID=intron:Solyc00g007180.1.1.1;Parent=mRNA:Solyc00g007180.1.1;from_BOGAS=1
SL2.40ch00	ITAG_eugene	exon	6784217	6784781	.	+	1	ID=exon:Solyc00g007180.1.1.2;Parent=mRNA:Solyc00g007180.1.1;from_BOGAS=1
SL2.40ch00	ITAG_eugene	CDS	6784217	6784781	.	+	1	ID=CDS:Solyc00g007180.1.1.2;Parent=mRNA:Solyc00g007180.1.1;from_BOGAS=1
###
SL2.40ch00	ITAG_eugene	gene	6787016	6792049	.	-	.	Alias=Solyc00g007190;ID=gene:Solyc00g007190.2;Name=Solyc00g007190.2;from_BOGAS=1;length=5034
SL2.40ch00	ITAG_eugene	mRNA	6787016	6792049	.	-	.	ID=mRNA:Solyc00g007190.2.1;Name=Solyc00g007190.2.1;Note=Serine/threonine phosphatase family protein (AHRD V1 **** C1E0J1_9CHLO)%3B contains Interpro domain(s)  IPR015655  Protein phosphatase 2C ;Ontology_term=GO:0004722;Parent=gene:Solyc00g007190.2;from_BOGAS=1;interpro2go_term=GO:0003824;length=5034;nb_exon=4;sifter_term=GO:0004722
SL2.40ch00	ITAG_eugene	exon	6787016	6787818	.	-	.	ID=exon:Solyc00g007190.2.1.4;Parent=mRNA:Solyc00g007190.2.1;from_BOGAS=1
SL2.40ch00	ITAG_eugene	three_prime_UTR	6787016	6787262	.	-	.	ID=three_prime_UTR:Solyc00g007190.2.1.0;Parent=mRNA:Solyc00g007190.2.1;from_BOGAS=1
SL2.40ch00	ITAG_eugene	CDS	6787263	6787818	.	-	1	ID=CDS:Solyc00g007190.2.1.4;Parent=mRNA:Solyc00g007190.2.1;from_BOGAS=1
SL2.40ch00	ITAG_eugene	intron	6787819	6789629	.	-	.	ID=intron:Solyc00g007190.2.1.4;Parent=mRNA:Solyc00g007190.2.1;from_BOGAS=1
SL2.40ch00	ITAG_eugene	exon	6789630	6789835	.	-	1	ID=exon:Solyc00g007190.2.1.3;Parent=mRNA:Solyc00g007190.2.1;from_BOGAS=1
SL2.40ch00	ITAG_eugene	CDS	6789630	6789835	.	-	0	ID=CDS:Solyc00g007190.2.1.3;Parent=mRNA:Solyc00g007190.2.1;from_BOGAS=1
SL2.40ch00	ITAG_eugene	intron	6789836	6790241	.	-	.	ID=intron:Solyc00g007190.2.1.3;Parent=mRNA:Solyc00g007190.2.1;from_BOGAS=1
SL2.40ch00	ITAG_eugene	exon	6790242	6790451	.	-	0	ID=exon:Solyc00g007190.2.1.2;Parent=mRNA:Solyc00g007190.2.1;from_BOGAS=1
SL2.40ch00	ITAG_eugene	CDS	6790242	6790451	.	-	0	ID=CDS:Solyc00g007190.2.1.2;Parent=mRNA:Solyc00g007190.2.1;from_BOGAS=1
SL2.40ch00	ITAG_eugene	intron	6790452	6791775	.	-	.	ID=intron:Solyc00g007190.2.1.2;Parent=mRNA:Solyc00g007190.2.1;from_BOGAS=1
SL2.40ch00	ITAG_eugene	exon	6791776	6792049	.	-	0	ID=exon:Solyc00g007190.2.1.1;Parent=mRNA:Solyc00g007190.2.1;from_BOGAS=1
SL2.40ch00	ITAG_eugene	CDS	6791776	6791973	.	-	0	ID=CDS:Solyc00g007190.2.1.1;Parent=mRNA:Solyc00g007190.2.1;from_BOGAS=1
SL2.40ch00	ITAG_eugene	five_prime_UTR	6791974	6792049	.	-	.	ID=five_prime_UTR:Solyc00g007190.2.1.0;Parent=mRNA:Solyc00g007190.2.1;from_BOGAS=1
###
SL2.40ch00	ITAG_eugene	gene	6816892	6823417	.	+	.	Alias=Solyc00g007200;ID=gene:Solyc00g007200.2;Name=Solyc00g007200.2;from_BOGAS=1;length=6526
SL2.40ch00	ITAG_eugene	mRNA	6816892	6823417	.	+	.	ID=mRNA:Solyc00g007200.2.1;Name=Solyc00g007200.2.1;Note=MLO-like protein 3 (AHRD V1 ***- C6EWE6_VITVI)%3B contains Interpro domain(s)  IPR004326  Mlo-related protein ;Ontology_term=GO:0016021;Parent=gene:Solyc00g007200.2;from_BOGAS=1;interpro2go_term=GO:0016021;length=6526;nb_exon=15
SL2.40ch00	ITAG_eugene	exon	6816892	6817020	.	+	0	ID=exon:Solyc00g007200.2.1.1;Parent=mRNA:Solyc00g007200.2.1;from_BOGAS=1
SL2.40ch00	ITAG_eugene	CDS	6816892	6817020	.	+	0	ID=CDS:Solyc00g007200.2.1.1;Parent=mRNA:Solyc00g007200.2.1;from_BOGAS=1
SL2.40ch00	ITAG_eugene	intron	6817021	6817997	.	+	.	ID=intron:Solyc00g007200.2.1.1;Parent=mRNA:Solyc00g007200.2.1;from_BOGAS=1
SL2.40ch00	ITAG_eugene	exon	6817998	6818055	.	+	0	ID=exon:Solyc00g007200.2.1.2;Parent=mRNA:Solyc00g007200.2.1;from_BOGAS=1
SL2.40ch00	ITAG_eugene	CDS	6817998	6818055	.	+	0	ID=CDS:Solyc00g007200.2.1.2;Parent=mRNA:Solyc00g007200.2.1;from_BOGAS=1
SL2.40ch00	ITAG_eugene	intron	6818056	6818148	.	+	.	ID=intron:Solyc00g007200.2.1.2;Parent=mRNA:Solyc00g007200.2.1;from_BOGAS=1
SL2.40ch00	ITAG_eugene	exon	6818149	6818351	.	+	2	ID=exon:Solyc00g007200.2.1.3;Parent=mRNA:Solyc00g007200.2.1;from_BOGAS=1
SL2.40ch00	ITAG_eugene	CDS	6818149	6818351	.	+	2	ID=CDS:Solyc00g007200.2.1.3;Parent=mRNA:Solyc00g007200.2.1;from_BOGAS=1
SL2.40ch00	ITAG_eugene	intron	6818352	6819589	.	+	.	ID=intron:Solyc00g007200.2.1.3;Parent=mRNA:Solyc00g007200.2.1;from_BOGAS=1
SL2.40ch00	ITAG_eugene	exon	6819590	6819706	.	+	0	ID=exon:Solyc00g007200.2.1.4;Parent=mRNA:Solyc00g007200.2.1;from_BOGAS=1
SL2.40ch00	ITAG_eugene	CDS	6819590	6819706	.	+	0	ID=CDS:Solyc00g007200.2.1.4;Parent=mRNA:Solyc00g007200.2.1;from_BOGAS=1
SL2.40ch00	ITAG_eugene	intron	6819707	6820306	.	+	.	ID=intron:Solyc00g007200.2.1.4;Parent=mRNA:Solyc00g007200.2.1;from_BOGAS=1
SL2.40ch00	ITAG_eugene	exon	6820307	6820367	.	+	0	ID=exon:Solyc00g007200.2.1.5;Parent=mRNA:Solyc00g007200.2.1;from_BOGAS=1
SL2.40ch00	ITAG_eugene	CDS	6820307	6820367	.	+	0	ID=CDS:Solyc00g007200.2.1.5;Parent=mRNA:Solyc00g007200.2.1;from_BOGAS=1
SL2.40ch00	ITAG_eugene	intron	6820368	6820482	.	+	.	ID=intron:Solyc00g007200.2.1.5;Parent=mRNA:Solyc00g007200.2.1;from_BOGAS=1
SL2.40ch00	ITAG_eugene	exon	6820483	6820571	.	+	2	ID=exon:Solyc00g007200.2.1.6;Parent=mRNA:Solyc00g007200.2.1;from_BOGAS=1
SL2.40ch00	ITAG_eugene	CDS	6820483	6820571	.	+	2	ID=CDS:Solyc00g007200.2.1.6;Parent=mRNA:Solyc00g007200.2.1;from_BOGAS=1
SL2.40ch00	ITAG_eugene	intron	6820572	6820679	.	+	.	ID=intron:Solyc00g007200.2.1.6;Parent=mRNA:Solyc00g007200.2.1;from_BOGAS=1
SL2.40ch00	ITAG_eugene	exon	6820680	6820754	.	+	0	ID=exon:Solyc00g007200.2.1.7;Parent=mRNA:Solyc00g007200.2.1;from_BOGAS=1
SL2.40ch00	ITAG_eugene	CDS	6820680	6820754	.	+	0	ID=CDS:Solyc00g007200.2.1.7;Parent=mRNA:Solyc00g007200.2.1;from_BOGAS=1
SL2.40ch00	ITAG_eugene	intron	6820755	6820867	.	+	.	ID=intron:Solyc00g007200.2.1.7;Parent=mRNA:Solyc00g007200.2.1;from_BOGAS=1
SL2.40ch00	ITAG_eugene	exon	6820868	6820956	.	+	0	ID=exon:Solyc00g007200.2.1.8;Parent=mRNA:Solyc00g007200.2.1;from_BOGAS=1
SL2.40ch00	ITAG_eugene	CDS	6820868	6820956	.	+	0	ID=CDS:Solyc00g007200.2.1.8;Parent=mRNA:Solyc00g007200.2.1;from_BOGAS=1
SL2.40ch00	ITAG_eugene	intron	6820957	6821059	.	+	.	ID=intron:Solyc00g007200.2.1.8;Parent=mRNA:Solyc00g007200.2.1;from_BOGAS=1
SL2.40ch00	ITAG_eugene	exon	6821060	6821109	.	+	1	ID=exon:Solyc00g007200.2.1.9;Parent=mRNA:Solyc00g007200.2.1;from_BOGAS=1
SL2.40ch00	ITAG_eugene	CDS	6821060	6821109	.	+	1	ID=CDS:Solyc00g007200.2.1.9;Parent=mRNA:Solyc00g007200.2.1;from_BOGAS=1
SL2.40ch00	ITAG_eugene	intron	6821110	6821231	.	+	.	ID=intron:Solyc00g007200.2.1.9;Parent=mRNA:Solyc00g007200.2.1;from_BOGAS=1
SL2.40ch00	ITAG_eugene	exon	6821232	6821272	.	+	2	ID=exon:Solyc00g007200.2.1.10;Parent=mRNA:Solyc00g007200.2.1;from_BOGAS=1
SL2.40ch00	ITAG_eugene	CDS	6821232	6821272	.	+	2	ID=CDS:Solyc00g007200.2.1.10;Parent=mRNA:Solyc00g007200.2.1;from_BOGAS=1
SL2.40ch00	ITAG_eugene	intron	6821273	6821343	.	+	.	ID=intron:Solyc00g007200.2.1.10;Parent=mRNA:Solyc00g007200.2.1;from_BOGAS=1
SL2.40ch00	ITAG_eugene	exon	6821344	6821517	.	+	0	ID=exon:Solyc00g007200.2.1.11;Parent=mRNA:Solyc00g007200.2.1;from_BOGAS=1
SL2.40ch00	ITAG_eugene	CDS	6821344	6821517	.	+	0	ID=CDS:Solyc00g007200.2.1.11;Parent=mRNA:Solyc00g007200.2.1;from_BOGAS=1
SL2.40ch00	ITAG_eugene	intron	6821518	6822061	.	+	.	ID=intron:Solyc00g007200.2.1.11;Parent=mRNA:Solyc00g007200.2.1;from_BOGAS=1
SL2.40ch00	ITAG_eugene	exon	6822062	6822097	.	+	0	ID=exon:Solyc00g007200.2.1.12;Parent=mRNA:Solyc00g007200.2.1;from_BOGAS=1
SL2.40ch00	ITAG_eugene	CDS	6822062	6822097	.	+	0	ID=CDS:Solyc00g007200.2.1.12;Parent=mRNA:Solyc00g007200.2.1;from_BOGAS=1
SL2.40ch00	ITAG_eugene	intron	6822098	6822199	.	+	.	ID=intron:Solyc00g007200.2.1.12;Parent=mRNA:Solyc00g007200.2.1;from_BOGAS=1
SL2.40ch00	ITAG_eugene	exon	6822200	6822267	.	+	0	ID=exon:Solyc00g007200.2.1.13;Parent=mRNA:Solyc00g007200.2.1;from_BOGAS=1
SL2.40ch00	ITAG_eugene	CDS	6822200	6822267	.	+	0	ID=CDS:Solyc00g007200.2.1.13;Parent=mRNA:Solyc00g007200.2.1;from_BOGAS=1
SL2.40ch00	ITAG_eugene	intron	6822268	6822347	.	+	.	ID=intron:Solyc00g007200.2.1.13;Parent=mRNA:Solyc00g007200.2.1;from_BOGAS=1
SL2.40ch00	ITAG_eugene	exon	6822348	6822408	.	+	1	ID=exon:Solyc00g007200.2.1.14;Parent=mRNA:Solyc00g007200.2.1;from_BOGAS=1
SL2.40ch00	ITAG_eugene	CDS	6822348	6822408	.	+	1	ID=CDS:Solyc00g007200.2.1.14;Parent=mRNA:Solyc00g007200.2.1;from_BOGAS=1
SL2.40ch00	ITAG_eugene	intron	6822409	6822812	.	+	.	ID=intron:Solyc00g007200.2.1.14;Parent=mRNA:Solyc00g007200.2.1;from_BOGAS=1
SL2.40ch00	ITAG_eugene	exon	6822813	6823417	.	+	0	ID=exon:Solyc00g007200.2.1.15;Parent=mRNA:Solyc00g007200.2.1;from_BOGAS=1
SL2.40ch00	ITAG_eugene	CDS	6822813	6823226	.	+	0	ID=CDS:Solyc00g007200.2.1.15;Parent=mRNA:Solyc00g007200.2.1;from_BOGAS=1
SL2.40ch00	ITAG_eugene	three_prime_UTR	6823227	6823417	.	+	.	ID=three_prime_UTR:Solyc00g007200.2.1.0;Parent=mRNA:Solyc00g007200.2.1;from_BOGAS=1
###
SL2.40ch00	ITAG_eugene	gene	6837115	6837288	.	+	.	Alias=Solyc00g007210;ID=gene:Solyc00g007210.1;Name=Solyc00g007210.1;from_BOGAS=1;length=174
SL2.40ch00	ITAG_eugene	mRNA	6837115	6837288	.	+	.	ID=mRNA:Solyc00g007210.1.1;Name=Solyc00g007210.1.1;Note=Unknown Protein (AHRD V1);Parent=gene:Solyc00g007210.1;from_BOGAS=1;length=174;nb_exon=1;eugene_evidence_code=10F0H0E0IEG
SL2.40ch00	ITAG_eugene	exon	6837115	6837288	.	+	0	ID=exon:Solyc00g007210.1.1.1;Parent=mRNA:Solyc00g007210.1.1;from_BOGAS=1
SL2.40ch00	ITAG_eugene	CDS	6837115	6837288	.	+	0	ID=CDS:Solyc00g007210.1.1.1;Parent=mRNA:Solyc00g007210.1.1;from_BOGAS=1
###
SL2.40ch00	ITAG_eugene	gene	6848265	6849337	.	+	.	Alias=Solyc00g007220;ID=gene:Solyc00g007220.2;Name=Solyc00g007220.2;from_BOGAS=1;length=1073
SL2.40ch00	ITAG_eugene	mRNA	6848265	6849337	.	+	.	ID=mRNA:Solyc00g007220.2.1;Name=Solyc00g007220.2.1;Note=Ring finger protein (AHRD V1 ***- O49869_HORVU)%3B contains Interpro domain(s)  IPR018957  Zinc finger%2C C3HC4 RING-type ;Ontology_term=GO:0008270;Parent=gene:Solyc00g007220.2;from_BOGAS=1;interpro2go_term=GO:0008270;length=1073;nb_exon=2
SL2.40ch00	ITAG_eugene	exon	6848265	6848994	.	+	.	ID=exon:Solyc00g007220.2.1.1;Parent=mRNA:Solyc00g007220.2.1;from_BOGAS=1
SL2.40ch00	ITAG_eugene	five_prime_UTR	6848265	6848378	.	+	.	ID=five_prime_UTR:Solyc00g007220.2.1.0;Parent=mRNA:Solyc00g007220.2.1;from_BOGAS=1
SL2.40ch00	ITAG_eugene	CDS	6848379	6848930	.	+	0	ID=CDS:Solyc00g007220.2.1.1;Parent=mRNA:Solyc00g007220.2.1;from_BOGAS=1
SL2.40ch00	ITAG_eugene	three_prime_UTR	6848931	6848994	.	+	.	ID=three_prime_UTR:Solyc00g007220.2.1.0;Parent=mRNA:Solyc00g007220.2.1;from_BOGAS=1
SL2.40ch00	ITAG_eugene	intron	6848995	6849177	.	+	.	ID=intron:Solyc00g007220.2.1.1;Parent=mRNA:Solyc00g007220.2.1;from_BOGAS=1
SL2.40ch00	ITAG_eugene	exon	6849178	6849337	.	+	0	ID=exon:Solyc00g007220.2.1.2;Parent=mRNA:Solyc00g007220.2.1;from_BOGAS=1
SL2.40ch00	ITAG_eugene	three_prime_UTR	6849178	6849337	.	+	.	ID=three_prime_UTR:Solyc00g007220.2.1.1;Parent=mRNA:Solyc00g007220.2.1;from_BOGAS=1
###
SL2.40ch00	ITAG_eugene	gene	6858659	6859303	.	+	.	Alias=Solyc00g007230;ID=gene:Solyc00g007230.1;Name=Solyc00g007230.1;from_BOGAS=1;length=645
SL2.40ch00	ITAG_eugene	mRNA	6858659	6859303	.	+	.	ID=mRNA:Solyc00g007230.1.1;Name=Solyc00g007230.1.1;Note=Pol polyprotein (AHRD V1 ***- POL_GALV)%3B contains Interpro domain(s)  IPR000477  RNA-directed DNA polymerase (reverse transcriptase) ;Ontology_term=GO:0006278;Parent=gene:Solyc00g007230.1;from_BOGAS=1;interpro2go_term=GO:0006278;length=645;nb_exon=1;eugene_evidence_code=10F0H1E0IEG
SL2.40ch00	ITAG_eugene	exon	6858659	6859303	.	+	0	ID=exon:Solyc00g007230.1.1.1;Parent=mRNA:Solyc00g007230.1.1;from_BOGAS=1
SL2.40ch00	ITAG_eugene	CDS	6858659	6859303	.	+	0	ID=CDS:Solyc00g007230.1.1.1;Parent=mRNA:Solyc00g007230.1.1;from_BOGAS=1
###
SL2.40ch00	ITAG_eugene	gene	6887938	6888213	.	+	.	Alias=Solyc00g007240;ID=gene:Solyc00g007240.1;Name=Solyc00g007240.1;from_BOGAS=1;length=276
SL2.40ch00	ITAG_eugene	mRNA	6887938	6888213	.	+	.	ID=mRNA:Solyc00g007240.1.1;Name=Solyc00g007240.1.1;Note=Retrovirus-related Pol polyprotein from transposon TNT 1-94 (AHRD V1 ***- POLX_TOBAC);Parent=gene:Solyc00g007240.1;from_BOGAS=1;length=276;nb_exon=1;eugene_evidence_code=10F0H1E0IEG
SL2.40ch00	ITAG_eugene	exon	6887938	6888213	.	+	0	ID=exon:Solyc00g007240.1.1.1;Parent=mRNA:Solyc00g007240.1.1;from_BOGAS=1
SL2.40ch00	ITAG_eugene	CDS	6887938	6888213	.	+	0	ID=CDS:Solyc00g007240.1.1.1;Parent=mRNA:Solyc00g007240.1.1;from_BOGAS=1
###
SL2.40ch00	ITAG_eugene	gene	6889550	6890026	.	+	.	Alias=Solyc00g007250;ID=gene:Solyc00g007250.1;Name=Solyc00g007250.1;from_BOGAS=1;length=477
SL2.40ch00	ITAG_eugene	mRNA	6889550	6890026	.	+	.	ID=mRNA:Solyc00g007250.1.1;Name=Solyc00g007250.1.1;Note=Pol polyprotein (AHRD V1 *-*- POL_RSVSA)%3B contains Interpro domain(s)  IPR001584  Integrase%2C catalytic core ;Ontology_term=GO:0003676,GO:0015074;Parent=gene:Solyc00g007250.1;from_BOGAS=1;interpro2go_term=GO:0003676,GO:0015074;length=477;nb_exon=1;eugene_evidence_code=10F0H1E0IEG
SL2.40ch00	ITAG_eugene	exon	6889550	6890026	.	+	0	ID=exon:Solyc00g007250.1.1.1;Parent=mRNA:Solyc00g007250.1.1;from_BOGAS=1
SL2.40ch00	ITAG_eugene	CDS	6889550	6890026	.	+	0	ID=CDS:Solyc00g007250.1.1.1;Parent=mRNA:Solyc00g007250.1.1;from_BOGAS=1
###
SL2.40ch00	ITAG_eugene	gene	6896013	6900521	.	+	.	Alias=Solyc00g007260;ID=gene:Solyc00g007260.2;Name=Solyc00g007260.2;from_BOGAS=1;length=4509
SL2.40ch00	ITAG_eugene	mRNA	6896013	6900521	.	+	.	ID=mRNA:Solyc00g007260.2.1;Name=Solyc00g007260.2.1;Note=Sentrin-specific protease 7 (AHRD V1 *-*- SENP7_HUMAN)%3B contains Interpro domain(s)  IPR003653  Peptidase C48%2C SUMO/Sentrin/Ubl1 ;Ontology_term=GO:0006508;Parent=gene:Solyc00g007260.2;from_BOGAS=1;interpro2go_term=GO:0006508;length=4509;nb_exon=8
SL2.40ch00	ITAG_eugene	exon	6896013	6896138	.	+	.	ID=exon:Solyc00g007260.2.1.1;Parent=mRNA:Solyc00g007260.2.1;from_BOGAS=1
SL2.40ch00	ITAG_eugene	five_prime_UTR	6896013	6896071	.	+	.	ID=five_prime_UTR:Solyc00g007260.2.1.0;Parent=mRNA:Solyc00g007260.2.1;from_BOGAS=1
SL2.40ch00	ITAG_eugene	CDS	6896072	6896138	.	+	0	ID=CDS:Solyc00g007260.2.1.1;Parent=mRNA:Solyc00g007260.2.1;from_BOGAS=1
SL2.40ch00	ITAG_eugene	intron	6896139	6896629	.	+	.	ID=intron:Solyc00g007260.2.1.1;Parent=mRNA:Solyc00g007260.2.1;from_BOGAS=1
SL2.40ch00	ITAG_eugene	exon	6896630	6896803	.	+	0	ID=exon:Solyc00g007260.2.1.2;Parent=mRNA:Solyc00g007260.2.1;from_BOGAS=1
SL2.40ch00	ITAG_eugene	CDS	6896630	6896803	.	+	2	ID=CDS:Solyc00g007260.2.1.2;Parent=mRNA:Solyc00g007260.2.1;from_BOGAS=1
SL2.40ch00	ITAG_eugene	intron	6896804	6897751	.	+	.	ID=intron:Solyc00g007260.2.1.2;Parent=mRNA:Solyc00g007260.2.1;from_BOGAS=1
SL2.40ch00	ITAG_eugene	exon	6897752	6898265	.	+	2	ID=exon:Solyc00g007260.2.1.3;Parent=mRNA:Solyc00g007260.2.1;from_BOGAS=1
SL2.40ch00	ITAG_eugene	CDS	6897752	6898265	.	+	2	ID=CDS:Solyc00g007260.2.1.3;Parent=mRNA:Solyc00g007260.2.1;from_BOGAS=1
SL2.40ch00	ITAG_eugene	intron	6898266	6899326	.	+	.	ID=intron:Solyc00g007260.2.1.3;Parent=mRNA:Solyc00g007260.2.1;from_BOGAS=1
SL2.40ch00	ITAG_eugene	exon	6899327	6899494	.	+	2	ID=exon:Solyc00g007260.2.1.4;Parent=mRNA:Solyc00g007260.2.1;from_BOGAS=1
SL2.40ch00	ITAG_eugene	CDS	6899327	6899494	.	+	1	ID=CDS:Solyc00g007260.2.1.4;Parent=mRNA:Solyc00g007260.2.1;from_BOGAS=1
SL2.40ch00	ITAG_eugene	intron	6899495	6899577	.	+	.	ID=intron:Solyc00g007260.2.1.4;Parent=mRNA:Solyc00g007260.2.1;from_BOGAS=1
SL2.40ch00	ITAG_eugene	exon	6899578	6899709	.	+	1	ID=exon:Solyc00g007260.2.1.5;Parent=mRNA:Solyc00g007260.2.1;from_BOGAS=1
SL2.40ch00	ITAG_eugene	CDS	6899578	6899709	.	+	1	ID=CDS:Solyc00g007260.2.1.5;Parent=mRNA:Solyc00g007260.2.1;from_BOGAS=1
SL2.40ch00	ITAG_eugene	intron	6899710	6899792	.	+	.	ID=intron:Solyc00g007260.2.1.5;Parent=mRNA:Solyc00g007260.2.1;from_BOGAS=1
SL2.40ch00	ITAG_eugene	exon	6899793	6899874	.	+	1	ID=exon:Solyc00g007260.2.1.6;Parent=mRNA:Solyc00g007260.2.1;from_BOGAS=1
SL2.40ch00	ITAG_eugene	CDS	6899793	6899874	.	+	1	ID=CDS:Solyc00g007260.2.1.6;Parent=mRNA:Solyc00g007260.2.1;from_BOGAS=1
SL2.40ch00	ITAG_eugene	intron	6899875	6899940	.	+	.	ID=intron:Solyc00g007260.2.1.6;Parent=mRNA:Solyc00g007260.2.1;from_BOGAS=1
SL2.40ch00	ITAG_eugene	exon	6899941	6900054	.	+	1	ID=exon:Solyc00g007260.2.1.7;Parent=mRNA:Solyc00g007260.2.1;from_BOGAS=1
SL2.40ch00	ITAG_eugene	CDS	6899941	6900054	.	+	0	ID=CDS:Solyc00g007260.2.1.7;Parent=mRNA:Solyc00g007260.2.1;from_BOGAS=1
SL2.40ch00	ITAG_eugene	intron	6900055	6900171	.	+	.	ID=intron:Solyc00g007260.2.1.7;Parent=mRNA:Solyc00g007260.2.1;from_BOGAS=1
SL2.40ch00	ITAG_eugene	exon	6900172	6900521	.	+	0	ID=exon:Solyc00g007260.2.1.8;Parent=mRNA:Solyc00g007260.2.1;from_BOGAS=1
SL2.40ch00	ITAG_eugene	CDS	6900172	6900303	.	+	0	ID=CDS:Solyc00g007260.2.1.8;Parent=mRNA:Solyc00g007260.2.1;from_BOGAS=1
SL2.40ch00	ITAG_eugene	three_prime_UTR	6900304	6900521	.	+	.	ID=three_prime_UTR:Solyc00g007260.2.1.0;Parent=mRNA:Solyc00g007260.2.1;from_BOGAS=1
###
SL2.40ch00	ITAG_eugene	gene	6900991	6904901	.	-	.	Alias=Solyc00g007270;ID=gene:Solyc00g007270.2;Name=Solyc00g007270.2;from_BOGAS=1;length=3911
SL2.40ch00	ITAG_eugene	mRNA	6900991	6904901	.	-	.	ID=mRNA:Solyc00g007270.2.1;Name=Solyc00g007270.2.1;Note=Translation initiation factor (AHRD V1 ***- A6ZWQ9_YEAS7)%3B contains Interpro domain(s)  IPR002769  Translation initiation factor IF6 ;Ontology_term=GO:0005515,GO:0043023;Parent=gene:Solyc00g007270.2;from_BOGAS=1;interpro2go_term=GO:0042256;length=3911;nb_exon=8;sifter_term=GO:0005515,GO:0043023
SL2.40ch00	ITAG_eugene	exon	6900991	6901561	.	-	.	ID=exon:Solyc00g007270.2.1.8;Parent=mRNA:Solyc00g007270.2.1;from_BOGAS=1
SL2.40ch00	ITAG_eugene	three_prime_UTR	6900991	6901303	.	-	.	ID=three_prime_UTR:Solyc00g007270.2.1.0;Parent=mRNA:Solyc00g007270.2.1;from_BOGAS=1
SL2.40ch00	ITAG_eugene	CDS	6901304	6901561	.	-	0	ID=CDS:Solyc00g007270.2.1.8;Parent=mRNA:Solyc00g007270.2.1;from_BOGAS=1
SL2.40ch00	ITAG_eugene	intron	6901562	6901760	.	-	.	ID=intron:Solyc00g007270.2.1.8;Parent=mRNA:Solyc00g007270.2.1;from_BOGAS=1
SL2.40ch00	ITAG_eugene	exon	6901761	6901871	.	-	0	ID=exon:Solyc00g007270.2.1.7;Parent=mRNA:Solyc00g007270.2.1;from_BOGAS=1
SL2.40ch00	ITAG_eugene	CDS	6901761	6901871	.	-	0	ID=CDS:Solyc00g007270.2.1.7;Parent=mRNA:Solyc00g007270.2.1;from_BOGAS=1
SL2.40ch00	ITAG_eugene	intron	6901872	6902404	.	-	.	ID=intron:Solyc00g007270.2.1.7;Parent=mRNA:Solyc00g007270.2.1;from_BOGAS=1
SL2.40ch00	ITAG_eugene	exon	6902405	6902535	.	-	0	ID=exon:Solyc00g007270.2.1.6;Parent=mRNA:Solyc00g007270.2.1;from_BOGAS=1
SL2.40ch00	ITAG_eugene	CDS	6902405	6902535	.	-	2	ID=CDS:Solyc00g007270.2.1.6;Parent=mRNA:Solyc00g007270.2.1;from_BOGAS=1
SL2.40ch00	ITAG_eugene	intron	6902536	6903426	.	-	.	ID=intron:Solyc00g007270.2.1.6;Parent=mRNA:Solyc00g007270.2.1;from_BOGAS=1
SL2.40ch00	ITAG_eugene	exon	6903427	6903471	.	-	2	ID=exon:Solyc00g007270.2.1.5;Parent=mRNA:Solyc00g007270.2.1;from_BOGAS=1
SL2.40ch00	ITAG_eugene	CDS	6903427	6903471	.	-	2	ID=CDS:Solyc00g007270.2.1.5;Parent=mRNA:Solyc00g007270.2.1;from_BOGAS=1
SL2.40ch00	ITAG_eugene	intron	6903472	6903567	.	-	.	ID=intron:Solyc00g007270.2.1.5;Parent=mRNA:Solyc00g007270.2.1;from_BOGAS=1
SL2.40ch00	ITAG_eugene	exon	6903568	6903653	.	-	2	ID=exon:Solyc00g007270.2.1.4;Parent=mRNA:Solyc00g007270.2.1;from_BOGAS=1
SL2.40ch00	ITAG_eugene	CDS	6903568	6903653	.	-	1	ID=CDS:Solyc00g007270.2.1.4;Parent=mRNA:Solyc00g007270.2.1;from_BOGAS=1
SL2.40ch00	ITAG_eugene	intron	6903654	6904003	.	-	.	ID=intron:Solyc00g007270.2.1.4;Parent=mRNA:Solyc00g007270.2.1;from_BOGAS=1
SL2.40ch00	ITAG_eugene	exon	6904004	6904100	.	-	1	ID=exon:Solyc00g007270.2.1.3;Parent=mRNA:Solyc00g007270.2.1;from_BOGAS=1
SL2.40ch00	ITAG_eugene	CDS	6904004	6904100	.	-	2	ID=CDS:Solyc00g007270.2.1.3;Parent=mRNA:Solyc00g007270.2.1;from_BOGAS=1
SL2.40ch00	ITAG_eugene	intron	6904101	6904177	.	-	.	ID=intron:Solyc00g007270.2.1.3;Parent=mRNA:Solyc00g007270.2.1;from_BOGAS=1
SL2.40ch00	ITAG_eugene	exon	6904178	6904226	.	-	2	ID=exon:Solyc00g007270.2.1.2;Parent=mRNA:Solyc00g007270.2.1;from_BOGAS=1
SL2.40ch00	ITAG_eugene	CDS	6904178	6904187	.	-	0	ID=CDS:Solyc00g007270.2.1.2;Parent=mRNA:Solyc00g007270.2.1;from_BOGAS=1
SL2.40ch00	ITAG_eugene	five_prime_UTR	6904188	6904226	.	-	.	ID=five_prime_UTR:Solyc00g007270.2.1.0;Parent=mRNA:Solyc00g007270.2.1;from_BOGAS=1
SL2.40ch00	ITAG_eugene	intron	6904227	6904644	.	-	.	ID=intron:Solyc00g007270.2.1.2;Parent=mRNA:Solyc00g007270.2.1;from_BOGAS=1
SL2.40ch00	ITAG_eugene	exon	6904645	6904901	.	-	0	ID=exon:Solyc00g007270.2.1.1;Parent=mRNA:Solyc00g007270.2.1;from_BOGAS=1
SL2.40ch00	ITAG_eugene	five_prime_UTR	6904645	6904901	.	-	.	ID=five_prime_UTR:Solyc00g007270.2.1.1;Parent=mRNA:Solyc00g007270.2.1;from_BOGAS=1
###
SL2.40ch00	ITAG_eugene	gene	6926258	6927286	.	-	.	Alias=Solyc00g007290;ID=gene:Solyc00g007290.1;Name=Solyc00g007290.1;from_BOGAS=1;length=1029
SL2.40ch00	ITAG_eugene	mRNA	6926258	6927286	.	-	.	ID=mRNA:Solyc00g007290.1.1;Name=Solyc00g007290.1.1;Note=Ulp1 protease family C-terminal catalytic domain containing protein (AHRD V1 ***- Q60D46_SOLDE)%3B contains Interpro domain(s)  IPR003653  Peptidase C48%2C SUMO/Sentrin/Ubl1 ;Ontology_term=GO:0006508;Parent=gene:Solyc00g007290.1;from_BOGAS=1;interpro2go_term=GO:0006508;length=1029;nb_exon=3;eugene_evidence_code=10F0H0E0IEG
SL2.40ch00	ITAG_eugene	exon	6926258	6926486	.	-	1	ID=exon:Solyc00g007290.1.1.3;Parent=mRNA:Solyc00g007290.1.1;from_BOGAS=1
SL2.40ch00	ITAG_eugene	CDS	6926258	6926486	.	-	1	ID=CDS:Solyc00g007290.1.1.3;Parent=mRNA:Solyc00g007290.1.1;from_BOGAS=1
SL2.40ch00	ITAG_eugene	intron	6926487	6926561	.	-	.	ID=intron:Solyc00g007290.1.1.3;Parent=mRNA:Solyc00g007290.1.1;from_BOGAS=1
SL2.40ch00	ITAG_eugene	exon	6926562	6926860	.	-	0	ID=exon:Solyc00g007290.1.1.2;Parent=mRNA:Solyc00g007290.1.1;from_BOGAS=1
SL2.40ch00	ITAG_eugene	CDS	6926562	6926860	.	-	0	ID=CDS:Solyc00g007290.1.1.2;Parent=mRNA:Solyc00g007290.1.1;from_BOGAS=1
SL2.40ch00	ITAG_eugene	intron	6926861	6927154	.	-	.	ID=intron:Solyc00g007290.1.1.2;Parent=mRNA:Solyc00g007290.1.1;from_BOGAS=1
SL2.40ch00	ITAG_eugene	exon	6927155	6927286	.	-	0	ID=exon:Solyc00g007290.1.1.1;Parent=mRNA:Solyc00g007290.1.1;from_BOGAS=1
SL2.40ch00	ITAG_eugene	CDS	6927155	6927286	.	-	0	ID=CDS:Solyc00g007290.1.1.1;Parent=mRNA:Solyc00g007290.1.1;from_BOGAS=1
###
SL2.40ch00	ITAG_eugene	gene	6935594	6938269	.	-	.	Alias=Solyc00g007300;ID=gene:Solyc00g007300.2;Name=Solyc00g007300.2;from_BOGAS=1;length=2676
SL2.40ch00	ITAG_eugene	mRNA	6935594	6938269	.	-	.	ID=mRNA:Solyc00g007300.2.1;Name=Solyc00g007300.2.1;Note=Lrr%2C  resistance protein fragment;Ontology_term=GO:0019903;Parent=gene:Solyc00g007300.2;from_BOGAS=1;interpro2go_term=GO:0005515;length=2676;nb_exon=3;sifter_term=GO:0019903
SL2.40ch00	ITAG_eugene	exon	6935594	6936072	.	-	.	ID=exon:Solyc00g007300.2.1.3;Parent=mRNA:Solyc00g007300.2.1;from_BOGAS=1
SL2.40ch00	ITAG_eugene	three_prime_UTR	6935594	6935922	.	-	.	ID=three_prime_UTR:Solyc00g007300.2.1.0;Parent=mRNA:Solyc00g007300.2.1;from_BOGAS=1
SL2.40ch00	ITAG_eugene	CDS	6935923	6936072	.	-	0	ID=CDS:Solyc00g007300.2.1.3;Parent=mRNA:Solyc00g007300.2.1;from_BOGAS=1
SL2.40ch00	ITAG_eugene	intron	6936073	6936164	.	-	.	ID=intron:Solyc00g007300.2.1.3;Parent=mRNA:Solyc00g007300.2.1;from_BOGAS=1
SL2.40ch00	ITAG_eugene	exon	6936165	6937078	.	-	0	ID=exon:Solyc00g007300.2.1.2;Parent=mRNA:Solyc00g007300.2.1;from_BOGAS=1
SL2.40ch00	ITAG_eugene	CDS	6936165	6937078	.	-	2	ID=CDS:Solyc00g007300.2.1.2;Parent=mRNA:Solyc00g007300.2.1;from_BOGAS=1
SL2.40ch00	ITAG_eugene	intron	6937079	6937202	.	-	.	ID=intron:Solyc00g007300.2.1.2;Parent=mRNA:Solyc00g007300.2.1;from_BOGAS=1
SL2.40ch00	ITAG_eugene	exon	6937203	6938269	.	-	2	ID=exon:Solyc00g007300.2.1.1;Parent=mRNA:Solyc00g007300.2.1;from_BOGAS=1
SL2.40ch00	ITAG_eugene	CDS	6937203	6937842	.	-	0	ID=CDS:Solyc00g007300.2.1.1;Parent=mRNA:Solyc00g007300.2.1;from_BOGAS=1
SL2.40ch00	ITAG_eugene	five_prime_UTR	6937843	6938269	.	-	.	ID=five_prime_UTR:Solyc00g007300.2.1.0;Parent=mRNA:Solyc00g007300.2.1;from_BOGAS=1
###
SL2.40ch00	ITAG_eugene	gene	6956540	6956734	.	-	.	Alias=Solyc00g007310;ID=gene:Solyc00g007310.1;Name=Solyc00g007310.1;from_BOGAS=1;length=195
SL2.40ch00	ITAG_eugene	mRNA	6956540	6956734	.	-	.	ID=mRNA:Solyc00g007310.1.1;Name=Solyc00g007310.1.1;Note=Unknown Protein (AHRD V1);Parent=gene:Solyc00g007310.1;from_BOGAS=1;length=195;nb_exon=1;eugene_evidence_code=10F0H0E0IEG
SL2.40ch00	ITAG_eugene	exon	6956540	6956734	.	-	0	ID=exon:Solyc00g007310.1.1.1;Parent=mRNA:Solyc00g007310.1.1;from_BOGAS=1
SL2.40ch00	ITAG_eugene	CDS	6956540	6956734	.	-	0	ID=CDS:Solyc00g007310.1.1.1;Parent=mRNA:Solyc00g007310.1.1;from_BOGAS=1
###
SL2.40ch00	ITAG_eugene	gene	6958772	6959242	.	-	.	Alias=Solyc00g007320;ID=gene:Solyc00g007320.1;Name=Solyc00g007320.1;from_BOGAS=1;length=471
SL2.40ch00	ITAG_eugene	mRNA	6958772	6959242	.	-	.	ID=mRNA:Solyc00g007320.1.1;Name=Solyc00g007320.1.1;Note=Unknown Protein (AHRD V1);Parent=gene:Solyc00g007320.1;from_BOGAS=1;length=471;nb_exon=1;eugene_evidence_code=10F0H0E0IEG
SL2.40ch00	ITAG_eugene	exon	6958772	6959242	.	-	0	ID=exon:Solyc00g007320.1.1.1;Parent=mRNA:Solyc00g007320.1.1;from_BOGAS=1
SL2.40ch00	ITAG_eugene	CDS	6958772	6959242	.	-	0	ID=CDS:Solyc00g007320.1.1.1;Parent=mRNA:Solyc00g007320.1.1;from_BOGAS=1
###
SL2.40ch00	ITAG_eugene	gene	7004447	7007026	.	-	.	Alias=Solyc00g007330;ID=gene:Solyc00g007330.1;Name=Solyc00g007330.1;from_BOGAS=1;length=2580
SL2.40ch00	ITAG_eugene	mRNA	7004447	7007026	.	-	.	ID=mRNA:Solyc00g007330.1.1;Name=Solyc00g007330.1.1;Note=Unknown Protein (AHRD V1);Parent=gene:Solyc00g007330.1;from_BOGAS=1;length=2580;nb_exon=3;eugene_evidence_code=10F0H0E0IEG
SL2.40ch00	ITAG_eugene	exon	7004447	7005167	.	-	1	ID=exon:Solyc00g007330.1.1.3;Parent=mRNA:Solyc00g007330.1.1;from_BOGAS=1
SL2.40ch00	ITAG_eugene	CDS	7004447	7005167	.	-	1	ID=CDS:Solyc00g007330.1.1.3;Parent=mRNA:Solyc00g007330.1.1;from_BOGAS=1
SL2.40ch00	ITAG_eugene	intron	7005168	7005482	.	-	.	ID=intron:Solyc00g007330.1.1.3;Parent=mRNA:Solyc00g007330.1.1;from_BOGAS=1
SL2.40ch00	ITAG_eugene	exon	7005483	7005649	.	-	0	ID=exon:Solyc00g007330.1.1.2;Parent=mRNA:Solyc00g007330.1.1;from_BOGAS=1
SL2.40ch00	ITAG_eugene	CDS	7005483	7005649	.	-	0	ID=CDS:Solyc00g007330.1.1.2;Parent=mRNA:Solyc00g007330.1.1;from_BOGAS=1
SL2.40ch00	ITAG_eugene	intron	7005650	7007011	.	-	.	ID=intron:Solyc00g007330.1.1.2;Parent=mRNA:Solyc00g007330.1.1;from_BOGAS=1
SL2.40ch00	ITAG_eugene	exon	7007012	7007026	.	-	0	ID=exon:Solyc00g007330.1.1.1;Parent=mRNA:Solyc00g007330.1.1;from_BOGAS=1
SL2.40ch00	ITAG_eugene	CDS	7007012	7007026	.	-	0	ID=CDS:Solyc00g007330.1.1.1;Parent=mRNA:Solyc00g007330.1.1;from_BOGAS=1
###
SL2.40ch00	ITAG_eugene	gene	7017344	7017712	.	-	.	Alias=Solyc00g007340;ID=gene:Solyc00g007340.1;Name=Solyc00g007340.1;from_BOGAS=1;length=369
SL2.40ch00	ITAG_eugene	mRNA	7017344	7017712	.	-	.	ID=mRNA:Solyc00g007340.1.1;Name=Solyc00g007340.1.1;Note=Unknown Protein (AHRD V1);Parent=gene:Solyc00g007340.1;from_BOGAS=1;length=369;nb_exon=1;eugene_evidence_code=10F0H0E0IEG
SL2.40ch00	ITAG_eugene	exon	7017344	7017712	.	-	0	ID=exon:Solyc00g007340.1.1.1;Parent=mRNA:Solyc00g007340.1.1;from_BOGAS=1
SL2.40ch00	ITAG_eugene	CDS	7017344	7017712	.	-	0	ID=CDS:Solyc00g007340.1.1.1;Parent=mRNA:Solyc00g007340.1.1;from_BOGAS=1
###
SL2.40ch00	ITAG_eugene	gene	7040333	7041774	.	-	.	Alias=Solyc00g007350;ID=gene:Solyc00g007350.1;Name=Solyc00g007350.1;from_BOGAS=1;length=1442
SL2.40ch00	ITAG_eugene	mRNA	7040333	7041774	.	-	.	ID=mRNA:Solyc00g007350.1.1;Name=Solyc00g007350.1.1;Note=Zinc finger CCCH domain-containing protein 30 (AHRD V1 *-*- C3H30_ORYSJ);Parent=gene:Solyc00g007350.1;from_BOGAS=1;length=1442;nb_exon=4;eugene_evidence_code=10F0H0E0IEG
SL2.40ch00	ITAG_eugene	exon	7040333	7040900	.	-	1	ID=exon:Solyc00g007350.1.1.4;Parent=mRNA:Solyc00g007350.1.1;from_BOGAS=1
SL2.40ch00	ITAG_eugene	CDS	7040333	7040900	.	-	1	ID=CDS:Solyc00g007350.1.1.4;Parent=mRNA:Solyc00g007350.1.1;from_BOGAS=1
SL2.40ch00	ITAG_eugene	intron	7040901	7041000	.	-	.	ID=intron:Solyc00g007350.1.1.4;Parent=mRNA:Solyc00g007350.1.1;from_BOGAS=1
SL2.40ch00	ITAG_eugene	exon	7041001	7041125	.	-	0	ID=exon:Solyc00g007350.1.1.3;Parent=mRNA:Solyc00g007350.1.1;from_BOGAS=1
SL2.40ch00	ITAG_eugene	CDS	7041001	7041125	.	-	0	ID=CDS:Solyc00g007350.1.1.3;Parent=mRNA:Solyc00g007350.1.1;from_BOGAS=1
SL2.40ch00	ITAG_eugene	intron	7041126	7041218	.	-	.	ID=intron:Solyc00g007350.1.1.3;Parent=mRNA:Solyc00g007350.1.1;from_BOGAS=1
SL2.40ch00	ITAG_eugene	exon	7041219	7041386	.	-	0	ID=exon:Solyc00g007350.1.1.2;Parent=mRNA:Solyc00g007350.1.1;from_BOGAS=1
SL2.40ch00	ITAG_eugene	CDS	7041219	7041386	.	-	0	ID=CDS:Solyc00g007350.1.1.2;Parent=mRNA:Solyc00g007350.1.1;from_BOGAS=1
SL2.40ch00	ITAG_eugene	intron	7041387	7041747	.	-	.	ID=intron:Solyc00g007350.1.1.2;Parent=mRNA:Solyc00g007350.1.1;from_BOGAS=1
SL2.40ch00	ITAG_eugene	exon	7041748	7041774	.	-	0	ID=exon:Solyc00g007350.1.1.1;Parent=mRNA:Solyc00g007350.1.1;from_BOGAS=1
SL2.40ch00	ITAG_eugene	CDS	7041748	7041774	.	-	0	ID=CDS:Solyc00g007350.1.1.1;Parent=mRNA:Solyc00g007350.1.1;from_BOGAS=1
###
SL2.40ch00	ITAG_eugene	gene	7080386	7081255	.	-	.	Alias=Solyc00g007450;ID=gene:Solyc00g007450.1;Name=Solyc00g007450.1;from_BOGAS=1;length=870
SL2.40ch00	ITAG_eugene	mRNA	7080386	7081255	.	-	.	ID=mRNA:Solyc00g007450.1.1;Name=Solyc00g007450.1.1;Note=Zinc finger CCCH domain-containing protein 30 (AHRD V1 *-*- C3H30_ORYSJ)%3B contains Interpro domain(s)  IPR000571  Zinc finger%2C CCCH-type ;Ontology_term=GO:0008270;Parent=gene:Solyc00g007450.1;from_BOGAS=1;interpro2go_term=GO:0008270;length=870;nb_exon=3;eugene_evidence_code=10F0H0E0IEG
SL2.40ch00	ITAG_eugene	exon	7080386	7080720	.	-	2	ID=exon:Solyc00g007450.1.1.3;Parent=mRNA:Solyc00g007450.1.1;from_BOGAS=1
SL2.40ch00	ITAG_eugene	CDS	7080386	7080720	.	-	2	ID=CDS:Solyc00g007450.1.1.3;Parent=mRNA:Solyc00g007450.1.1;from_BOGAS=1
SL2.40ch00	ITAG_eugene	intron	7080721	7080809	.	-	.	ID=intron:Solyc00g007450.1.1.3;Parent=mRNA:Solyc00g007450.1.1;from_BOGAS=1
SL2.40ch00	ITAG_eugene	exon	7080810	7081105	.	-	1	ID=exon:Solyc00g007450.1.1.2;Parent=mRNA:Solyc00g007450.1.1;from_BOGAS=1
SL2.40ch00	ITAG_eugene	CDS	7080810	7081105	.	-	1	ID=CDS:Solyc00g007450.1.1.2;Parent=mRNA:Solyc00g007450.1.1;from_BOGAS=1
SL2.40ch00	ITAG_eugene	intron	7081106	7081205	.	-	.	ID=intron:Solyc00g007450.1.1.2;Parent=mRNA:Solyc00g007450.1.1;from_BOGAS=1
SL2.40ch00	ITAG_eugene	exon	7081206	7081255	.	-	0	ID=exon:Solyc00g007450.1.1.1;Parent=mRNA:Solyc00g007450.1.1;from_BOGAS=1
SL2.40ch00	ITAG_eugene	CDS	7081206	7081255	.	-	0	ID=CDS:Solyc00g007450.1.1.1;Parent=mRNA:Solyc00g007450.1.1;from_BOGAS=1
###
SL2.40ch00	ITAG_eugene	gene	7210821	7211335	.	-	.	Alias=Solyc00g007550;ID=gene:Solyc00g007550.1;Name=Solyc00g007550.1;from_BOGAS=1;length=515
SL2.40ch00	ITAG_eugene	mRNA	7210821	7211335	.	-	.	ID=mRNA:Solyc00g007550.1.1;Name=Solyc00g007550.1.1;Note=Unknown Protein (AHRD V1);Parent=gene:Solyc00g007550.1;from_BOGAS=1;length=515;nb_exon=2;eugene_evidence_code=10F0H0E0IEG
SL2.40ch00	ITAG_eugene	exon	7210821	7210886	.	-	0	ID=exon:Solyc00g007550.1.1.2;Parent=mRNA:Solyc00g007550.1.1;from_BOGAS=1
SL2.40ch00	ITAG_eugene	CDS	7210821	7210886	.	-	0	ID=CDS:Solyc00g007550.1.1.2;Parent=mRNA:Solyc00g007550.1.1;from_BOGAS=1
SL2.40ch00	ITAG_eugene	intron	7210887	7211290	.	-	.	ID=intron:Solyc00g007550.1.1.2;Parent=mRNA:Solyc00g007550.1.1;from_BOGAS=1
SL2.40ch00	ITAG_eugene	exon	7211291	7211335	.	-	0	ID=exon:Solyc00g007550.1.1.1;Parent=mRNA:Solyc00g007550.1.1;from_BOGAS=1
SL2.40ch00	ITAG_eugene	CDS	7211291	7211335	.	-	0	ID=CDS:Solyc00g007550.1.1.1;Parent=mRNA:Solyc00g007550.1.1;from_BOGAS=1
###
SL2.40ch00	ITAG_eugene	gene	7235869	7238318	.	+	.	Alias=Solyc00g007560;ID=gene:Solyc00g007560.1;Name=Solyc00g007560.1;from_BOGAS=1;length=2450
SL2.40ch00	ITAG_eugene	mRNA	7235869	7238318	.	+	.	ID=mRNA:Solyc00g007560.1.1;Name=Solyc00g007560.1.1;Note=Serine/threonine-protein phosphatase 7 long form homolog (AHRD V1 *--- PPP7L_ARATH)%3B contains Interpro domain(s)  IPR019557  Aminotransferase-like%2C plant mobile domain ;Parent=gene:Solyc00g007560.1;from_BOGAS=1;length=2450;nb_exon=3;eugene_evidence_code=10F0H1E0IEG
SL2.40ch00	ITAG_eugene	exon	7235869	7235903	.	+	0	ID=exon:Solyc00g007560.1.1.1;Parent=mRNA:Solyc00g007560.1.1;from_BOGAS=1
SL2.40ch00	ITAG_eugene	CDS	7235869	7235903	.	+	0	ID=CDS:Solyc00g007560.1.1.1;Parent=mRNA:Solyc00g007560.1.1;from_BOGAS=1
SL2.40ch00	ITAG_eugene	intron	7235904	7236403	.	+	.	ID=intron:Solyc00g007560.1.1.1;Parent=mRNA:Solyc00g007560.1.1;from_BOGAS=1
SL2.40ch00	ITAG_eugene	exon	7236404	7236974	.	+	1	ID=exon:Solyc00g007560.1.1.2;Parent=mRNA:Solyc00g007560.1.1;from_BOGAS=1
SL2.40ch00	ITAG_eugene	CDS	7236404	7236974	.	+	1	ID=CDS:Solyc00g007560.1.1.2;Parent=mRNA:Solyc00g007560.1.1;from_BOGAS=1
SL2.40ch00	ITAG_eugene	intron	7236975	7237997	.	+	.	ID=intron:Solyc00g007560.1.1.2;Parent=mRNA:Solyc00g007560.1.1;from_BOGAS=1
SL2.40ch00	ITAG_eugene	exon	7237998	7238318	.	+	0	ID=exon:Solyc00g007560.1.1.3;Parent=mRNA:Solyc00g007560.1.1;from_BOGAS=1
SL2.40ch00	ITAG_eugene	CDS	7237998	7238318	.	+	0	ID=CDS:Solyc00g007560.1.1.3;Parent=mRNA:Solyc00g007560.1.1;from_BOGAS=1
###
SL2.40ch00	ITAG_eugene	gene	7238573	7239362	.	-	.	Alias=Solyc00g007570;ID=gene:Solyc00g007570.1;Name=Solyc00g007570.1;from_BOGAS=1;length=790
SL2.40ch00	ITAG_eugene	mRNA	7238573	7239362	.	-	.	ID=mRNA:Solyc00g007570.1.1;Name=Solyc00g007570.1.1;Note=Polygalacturonase (AHRD V1 ***- B6TPQ7_MAIZE)%3B contains Interpro domain(s)  IPR000743  Glycoside hydrolase%2C family 28 ;Ontology_term=GO:0005975;Parent=gene:Solyc00g007570.1;from_BOGAS=1;interpro2go_term=GO:0005975;length=790;nb_exon=2;eugene_evidence_code=10F0H1E0IEG
SL2.40ch00	ITAG_eugene	exon	7238573	7238798	.	-	1	ID=exon:Solyc00g007570.1.1.2;Parent=mRNA:Solyc00g007570.1.1;from_BOGAS=1
SL2.40ch00	ITAG_eugene	CDS	7238573	7238798	.	-	1	ID=CDS:Solyc00g007570.1.1.2;Parent=mRNA:Solyc00g007570.1.1;from_BOGAS=1
SL2.40ch00	ITAG_eugene	intron	7238799	7239357	.	-	.	ID=intron:Solyc00g007570.1.1.2;Parent=mRNA:Solyc00g007570.1.1;from_BOGAS=1
SL2.40ch00	ITAG_eugene	exon	7239358	7239362	.	-	0	ID=exon:Solyc00g007570.1.1.1;Parent=mRNA:Solyc00g007570.1.1;from_BOGAS=1
SL2.40ch00	ITAG_eugene	CDS	7239358	7239362	.	-	0	ID=CDS:Solyc00g007570.1.1.1;Parent=mRNA:Solyc00g007570.1.1;from_BOGAS=1
###
SL2.40ch00	ITAG_eugene	gene	7243624	7244286	.	-	.	Alias=Solyc00g007580;ID=gene:Solyc00g007580.1;Name=Solyc00g007580.1;from_BOGAS=1;length=663
SL2.40ch00	ITAG_eugene	mRNA	7243624	7244286	.	-	.	ID=mRNA:Solyc00g007580.1.1;Name=Solyc00g007580.1.1;Note=Mutator-like transposase (AHRD V1 *-*- Q9LTH0_ARATH);Parent=gene:Solyc00g007580.1;from_BOGAS=1;length=663;nb_exon=2;eugene_evidence_code=10F0H1E0IEG
SL2.40ch00	ITAG_eugene	exon	7243624	7243761	.	-	0	ID=exon:Solyc00g007580.1.1.2;Parent=mRNA:Solyc00g007580.1.1;from_BOGAS=1
SL2.40ch00	ITAG_eugene	CDS	7243624	7243761	.	-	0	ID=CDS:Solyc00g007580.1.1.2;Parent=mRNA:Solyc00g007580.1.1;from_BOGAS=1
SL2.40ch00	ITAG_eugene	intron	7243762	7243881	.	-	.	ID=intron:Solyc00g007580.1.1.2;Parent=mRNA:Solyc00g007580.1.1;from_BOGAS=1
SL2.40ch00	ITAG_eugene	exon	7243882	7244286	.	-	0	ID=exon:Solyc00g007580.1.1.1;Parent=mRNA:Solyc00g007580.1.1;from_BOGAS=1
SL2.40ch00	ITAG_eugene	CDS	7243882	7244286	.	-	0	ID=CDS:Solyc00g007580.1.1.1;Parent=mRNA:Solyc00g007580.1.1;from_BOGAS=1
###
SL2.40ch00	ITAG_eugene	gene	7245435	7245830	.	-	.	Alias=Solyc00g007590;ID=gene:Solyc00g007590.1;Name=Solyc00g007590.1;from_BOGAS=1;length=396
SL2.40ch00	ITAG_eugene	mRNA	7245435	7245830	.	-	.	ID=mRNA:Solyc00g007590.1.1;Name=Solyc00g007590.1.1;Note=Unknown Protein (AHRD V1);Parent=gene:Solyc00g007590.1;from_BOGAS=1;length=396;nb_exon=1;eugene_evidence_code=10F0H1E0IEG
SL2.40ch00	ITAG_eugene	exon	7245435	7245830	.	-	0	ID=exon:Solyc00g007590.1.1.1;Parent=mRNA:Solyc00g007590.1.1;from_BOGAS=1
SL2.40ch00	ITAG_eugene	CDS	7245435	7245830	.	-	0	ID=CDS:Solyc00g007590.1.1.1;Parent=mRNA:Solyc00g007590.1.1;from_BOGAS=1
###
SL2.40ch00	ITAG_eugene	gene	7251537	7253481	.	-	.	Alias=Solyc00g007600;ID=gene:Solyc00g007600.1;Name=Solyc00g007600.1;from_BOGAS=1;length=1945
SL2.40ch00	ITAG_eugene	mRNA	7251537	7253481	.	-	.	ID=mRNA:Solyc00g007600.1.1;Name=Solyc00g007600.1.1;Note=Meiotic recombination protein DMC1 (AHRD V1 *-*- B4FMC1_MAIZE);Parent=gene:Solyc00g007600.1;from_BOGAS=1;length=1945;nb_exon=5;eugene_evidence_code=10F0H0E0IEG
SL2.40ch00	ITAG_eugene	exon	7251537	7251772	.	-	2	ID=exon:Solyc00g007600.1.1.5;Parent=mRNA:Solyc00g007600.1.1;from_BOGAS=1
SL2.40ch00	ITAG_eugene	CDS	7251537	7251772	.	-	2	ID=CDS:Solyc00g007600.1.1.5;Parent=mRNA:Solyc00g007600.1.1;from_BOGAS=1
SL2.40ch00	ITAG_eugene	intron	7251773	7252014	.	-	.	ID=intron:Solyc00g007600.1.1.5;Parent=mRNA:Solyc00g007600.1.1;from_BOGAS=1
SL2.40ch00	ITAG_eugene	exon	7252015	7252072	.	-	0	ID=exon:Solyc00g007600.1.1.4;Parent=mRNA:Solyc00g007600.1.1;from_BOGAS=1
SL2.40ch00	ITAG_eugene	CDS	7252015	7252072	.	-	0	ID=CDS:Solyc00g007600.1.1.4;Parent=mRNA:Solyc00g007600.1.1;from_BOGAS=1
SL2.40ch00	ITAG_eugene	intron	7252073	7252509	.	-	.	ID=intron:Solyc00g007600.1.1.4;Parent=mRNA:Solyc00g007600.1.1;from_BOGAS=1
SL2.40ch00	ITAG_eugene	exon	7252510	7252601	.	-	2	ID=exon:Solyc00g007600.1.1.3;Parent=mRNA:Solyc00g007600.1.1;from_BOGAS=1
SL2.40ch00	ITAG_eugene	CDS	7252510	7252601	.	-	2	ID=CDS:Solyc00g007600.1.1.3;Parent=mRNA:Solyc00g007600.1.1;from_BOGAS=1
SL2.40ch00	ITAG_eugene	intron	7252602	7253272	.	-	.	ID=intron:Solyc00g007600.1.1.3;Parent=mRNA:Solyc00g007600.1.1;from_BOGAS=1
SL2.40ch00	ITAG_eugene	exon	7253273	7253294	.	-	0	ID=exon:Solyc00g007600.1.1.2;Parent=mRNA:Solyc00g007600.1.1;from_BOGAS=1
SL2.40ch00	ITAG_eugene	CDS	7253273	7253294	.	-	0	ID=CDS:Solyc00g007600.1.1.2;Parent=mRNA:Solyc00g007600.1.1;from_BOGAS=1
SL2.40ch00	ITAG_eugene	intron	7253295	7253388	.	-	.	ID=intron:Solyc00g007600.1.1.2;Parent=mRNA:Solyc00g007600.1.1;from_BOGAS=1
SL2.40ch00	ITAG_eugene	exon	7253389	7253481	.	-	0	ID=exon:Solyc00g007600.1.1.1;Parent=mRNA:Solyc00g007600.1.1;from_BOGAS=1
SL2.40ch00	ITAG_eugene	CDS	7253389	7253481	.	-	0	ID=CDS:Solyc00g007600.1.1.1;Parent=mRNA:Solyc00g007600.1.1;from_BOGAS=1
###
SL2.40ch00	ITAG_eugene	gene	7350593	7350738	.	+	.	Alias=Solyc00g007610;ID=gene:Solyc00g007610.1;Name=Solyc00g007610.1;from_BOGAS=1;length=146
SL2.40ch00	ITAG_eugene	mRNA	7350593	7350738	.	+	.	ID=mRNA:Solyc00g007610.1.1;Name=Solyc00g007610.1.1;Note=Unknown Protein (AHRD V1);Parent=gene:Solyc00g007610.1;from_BOGAS=1;length=146;nb_exon=2;eugene_evidence_code=10F0H0E0IEG
SL2.40ch00	ITAG_eugene	exon	7350593	7350659	.	+	0	ID=exon:Solyc00g007610.1.1.1;Parent=mRNA:Solyc00g007610.1.1;from_BOGAS=1
SL2.40ch00	ITAG_eugene	CDS	7350593	7350659	.	+	0	ID=CDS:Solyc00g007610.1.1.1;Parent=mRNA:Solyc00g007610.1.1;from_BOGAS=1
SL2.40ch00	ITAG_eugene	intron	7350660	7350721	.	+	.	ID=intron:Solyc00g007610.1.1.1;Parent=mRNA:Solyc00g007610.1.1;from_BOGAS=1
SL2.40ch00	ITAG_eugene	exon	7350722	7350738	.	+	2	ID=exon:Solyc00g007610.1.1.2;Parent=mRNA:Solyc00g007610.1.1;from_BOGAS=1
SL2.40ch00	ITAG_eugene	CDS	7350722	7350738	.	+	2	ID=CDS:Solyc00g007610.1.1.2;Parent=mRNA:Solyc00g007610.1.1;from_BOGAS=1
###
SL2.40ch00	ITAG_eugene	gene	7439214	7439774	.	-	.	Alias=Solyc00g007910;ID=gene:Solyc00g007910.1;Name=Solyc00g007910.1;from_BOGAS=1;length=561
SL2.40ch00	ITAG_eugene	mRNA	7439214	7439774	.	-	.	ID=mRNA:Solyc00g007910.1.1;Name=Solyc00g007910.1.1;Note=Unknown Protein (AHRD V1);Parent=gene:Solyc00g007910.1;from_BOGAS=1;length=561;nb_exon=1;eugene_evidence_code=10F0H0E0IEG
SL2.40ch00	ITAG_eugene	exon	7439214	7439774	.	-	0	ID=exon:Solyc00g007910.1.1.1;Parent=mRNA:Solyc00g007910.1.1;from_BOGAS=1
SL2.40ch00	ITAG_eugene	CDS	7439214	7439774	.	-	0	ID=CDS:Solyc00g007910.1.1.1;Parent=mRNA:Solyc00g007910.1.1;from_BOGAS=1
###
SL2.40ch00	ITAG_eugene	gene	7451207	7451704	.	-	.	Alias=Solyc00g007920;ID=gene:Solyc00g007920.1;Name=Solyc00g007920.1;from_BOGAS=1;length=498
SL2.40ch00	ITAG_eugene	mRNA	7451207	7451704	.	-	.	ID=mRNA:Solyc00g007920.1.1;Name=Solyc00g007920.1.1;Note=Unknown Protein (AHRD V1);Parent=gene:Solyc00g007920.1;from_BOGAS=1;length=498;nb_exon=2;eugene_evidence_code=10F0H0E0IEG
SL2.40ch00	ITAG_eugene	exon	7451207	7451479	.	-	0	ID=exon:Solyc00g007920.1.1.2;Parent=mRNA:Solyc00g007920.1.1;from_BOGAS=1
SL2.40ch00	ITAG_eugene	CDS	7451207	7451479	.	-	0	ID=CDS:Solyc00g007920.1.1.2;Parent=mRNA:Solyc00g007920.1.1;from_BOGAS=1
SL2.40ch00	ITAG_eugene	intron	7451480	7451611	.	-	.	ID=intron:Solyc00g007920.1.1.2;Parent=mRNA:Solyc00g007920.1.1;from_BOGAS=1
SL2.40ch00	ITAG_eugene	exon	7451612	7451704	.	-	0	ID=exon:Solyc00g007920.1.1.1;Parent=mRNA:Solyc00g007920.1.1;from_BOGAS=1
SL2.40ch00	ITAG_eugene	CDS	7451612	7451704	.	-	0	ID=CDS:Solyc00g007920.1.1.1;Parent=mRNA:Solyc00g007920.1.1;from_BOGAS=1
###
SL2.40ch00	ITAG_eugene	gene	7480312	7480901	.	-	.	Alias=Solyc00g007930;ID=gene:Solyc00g007930.1;Name=Solyc00g007930.1;from_BOGAS=1;length=590
SL2.40ch00	ITAG_eugene	mRNA	7480312	7480901	.	-	.	ID=mRNA:Solyc00g007930.1.1;Name=Solyc00g007930.1.1;Note=Unknown Protein (AHRD V1);Parent=gene:Solyc00g007930.1;from_BOGAS=1;length=590;nb_exon=2;eugene_evidence_code=10F0H0E0IEG
SL2.40ch00	ITAG_eugene	exon	7480312	7480688	.	-	2	ID=exon:Solyc00g007930.1.1.2;Parent=mRNA:Solyc00g007930.1.1;from_BOGAS=1
SL2.40ch00	ITAG_eugene	CDS	7480312	7480688	.	-	2	ID=CDS:Solyc00g007930.1.1.2;Parent=mRNA:Solyc00g007930.1.1;from_BOGAS=1
SL2.40ch00	ITAG_eugene	intron	7480689	7480789	.	-	.	ID=intron:Solyc00g007930.1.1.2;Parent=mRNA:Solyc00g007930.1.1;from_BOGAS=1
SL2.40ch00	ITAG_eugene	exon	7480790	7480901	.	-	0	ID=exon:Solyc00g007930.1.1.1;Parent=mRNA:Solyc00g007930.1.1;from_BOGAS=1
SL2.40ch00	ITAG_eugene	CDS	7480790	7480901	.	-	0	ID=CDS:Solyc00g007930.1.1.1;Parent=mRNA:Solyc00g007930.1.1;from_BOGAS=1
###
SL2.40ch00	ITAG_eugene	gene	7484474	7485857	.	-	.	Alias=Solyc00g007940;ID=gene:Solyc00g007940.1;Name=Solyc00g007940.1;from_BOGAS=1;length=1384
SL2.40ch00	ITAG_eugene	mRNA	7484474	7485857	.	-	.	ID=mRNA:Solyc00g007940.1.1;Name=Solyc00g007940.1.1;Note=Unknown Protein (AHRD V1);Parent=gene:Solyc00g007940.1;from_BOGAS=1;length=1384;nb_exon=4;eugene_evidence_code=10F0H0E0IEG
SL2.40ch00	ITAG_eugene	exon	7484474	7484752	.	-	0	ID=exon:Solyc00g007940.1.1.4;Parent=mRNA:Solyc00g007940.1.1;from_BOGAS=1
SL2.40ch00	ITAG_eugene	CDS	7484474	7484752	.	-	0	ID=CDS:Solyc00g007940.1.1.4;Parent=mRNA:Solyc00g007940.1.1;from_BOGAS=1
SL2.40ch00	ITAG_eugene	intron	7484753	7484907	.	-	.	ID=intron:Solyc00g007940.1.1.4;Parent=mRNA:Solyc00g007940.1.1;from_BOGAS=1
SL2.40ch00	ITAG_eugene	exon	7484908	7485128	.	-	2	ID=exon:Solyc00g007940.1.1.3;Parent=mRNA:Solyc00g007940.1.1;from_BOGAS=1
SL2.40ch00	ITAG_eugene	CDS	7484908	7485128	.	-	2	ID=CDS:Solyc00g007940.1.1.3;Parent=mRNA:Solyc00g007940.1.1;from_BOGAS=1
SL2.40ch00	ITAG_eugene	intron	7485129	7485172	.	-	.	ID=intron:Solyc00g007940.1.1.3;Parent=mRNA:Solyc00g007940.1.1;from_BOGAS=1
SL2.40ch00	ITAG_eugene	exon	7485173	7485527	.	-	0	ID=exon:Solyc00g007940.1.1.2;Parent=mRNA:Solyc00g007940.1.1;from_BOGAS=1
SL2.40ch00	ITAG_eugene	CDS	7485173	7485527	.	-	0	ID=CDS:Solyc00g007940.1.1.2;Parent=mRNA:Solyc00g007940.1.1;from_BOGAS=1
SL2.40ch00	ITAG_eugene	intron	7485528	7485725	.	-	.	ID=intron:Solyc00g007940.1.1.2;Parent=mRNA:Solyc00g007940.1.1;from_BOGAS=1
SL2.40ch00	ITAG_eugene	exon	7485726	7485857	.	-	0	ID=exon:Solyc00g007940.1.1.1;Parent=mRNA:Solyc00g007940.1.1;from_BOGAS=1
SL2.40ch00	ITAG_eugene	CDS	7485726	7485857	.	-	0	ID=CDS:Solyc00g007940.1.1.1;Parent=mRNA:Solyc00g007940.1.1;from_BOGAS=1
###
SL2.40ch00	ITAG_eugene	gene	7487561	7487896	.	-	.	Alias=Solyc00g007950;ID=gene:Solyc00g007950.1;Name=Solyc00g007950.1;from_BOGAS=1;length=336
SL2.40ch00	ITAG_eugene	mRNA	7487561	7487896	.	-	.	ID=mRNA:Solyc00g007950.1.1;Name=Solyc00g007950.1.1;Note=Unknown Protein (AHRD V1);Parent=gene:Solyc00g007950.1;from_BOGAS=1;length=336;nb_exon=1;eugene_evidence_code=10F0H0E0IEG
SL2.40ch00	ITAG_eugene	exon	7487561	7487896	.	-	0	ID=exon:Solyc00g007950.1.1.1;Parent=mRNA:Solyc00g007950.1.1;from_BOGAS=1
SL2.40ch00	ITAG_eugene	CDS	7487561	7487896	.	-	0	ID=CDS:Solyc00g007950.1.1.1;Parent=mRNA:Solyc00g007950.1.1;from_BOGAS=1
###
SL2.40ch00	ITAG_eugene	gene	7495253	7495895	.	-	.	Alias=Solyc00g007960;ID=gene:Solyc00g007960.1;Name=Solyc00g007960.1;from_BOGAS=1;length=643
SL2.40ch00	ITAG_eugene	mRNA	7495253	7495895	.	-	.	ID=mRNA:Solyc00g007960.1.1;Name=Solyc00g007960.1.1;Note=Unknown Protein (AHRD V1);Parent=gene:Solyc00g007960.1;from_BOGAS=1;length=643;nb_exon=2;eugene_evidence_code=10F0H0E0IEG
SL2.40ch00	ITAG_eugene	exon	7495253	7495588	.	-	0	ID=exon:Solyc00g007960.1.1.2;Parent=mRNA:Solyc00g007960.1.1;from_BOGAS=1
SL2.40ch00	ITAG_eugene	CDS	7495253	7495588	.	-	0	ID=CDS:Solyc00g007960.1.1.2;Parent=mRNA:Solyc00g007960.1.1;from_BOGAS=1
SL2.40ch00	ITAG_eugene	intron	7495589	7495805	.	-	.	ID=intron:Solyc00g007960.1.1.2;Parent=mRNA:Solyc00g007960.1.1;from_BOGAS=1
SL2.40ch00	ITAG_eugene	exon	7495806	7495895	.	-	0	ID=exon:Solyc00g007960.1.1.1;Parent=mRNA:Solyc00g007960.1.1;from_BOGAS=1
SL2.40ch00	ITAG_eugene	CDS	7495806	7495895	.	-	0	ID=CDS:Solyc00g007960.1.1.1;Parent=mRNA:Solyc00g007960.1.1;from_BOGAS=1
###
SL2.40ch00	ITAG_eugene	gene	7502456	7502818	.	-	.	Alias=Solyc00g007970;ID=gene:Solyc00g007970.1;Name=Solyc00g007970.1;from_BOGAS=1;length=363
SL2.40ch00	ITAG_eugene	mRNA	7502456	7502818	.	-	.	ID=mRNA:Solyc00g007970.1.1;Name=Solyc00g007970.1.1;Note=Unknown Protein (AHRD V1);Parent=gene:Solyc00g007970.1;from_BOGAS=1;length=363;nb_exon=1;eugene_evidence_code=10F0H0E0IEG
SL2.40ch00	ITAG_eugene	exon	7502456	7502818	.	-	0	ID=exon:Solyc00g007970.1.1.1;Parent=mRNA:Solyc00g007970.1.1;from_BOGAS=1
SL2.40ch00	ITAG_eugene	CDS	7502456	7502818	.	-	0	ID=CDS:Solyc00g007970.1.1.1;Parent=mRNA:Solyc00g007970.1.1;from_BOGAS=1
###
SL2.40ch00	ITAG_eugene	gene	7503481	7503816	.	-	.	Alias=Solyc00g007980;ID=gene:Solyc00g007980.1;Name=Solyc00g007980.1;from_BOGAS=1;length=336
SL2.40ch00	ITAG_eugene	mRNA	7503481	7503816	.	-	.	ID=mRNA:Solyc00g007980.1.1;Name=Solyc00g007980.1.1;Note=Unknown Protein (AHRD V1);Parent=gene:Solyc00g007980.1;from_BOGAS=1;length=336;nb_exon=1;eugene_evidence_code=10F0H0E0IEG
SL2.40ch00	ITAG_eugene	exon	7503481	7503816	.	-	0	ID=exon:Solyc00g007980.1.1.1;Parent=mRNA:Solyc00g007980.1.1;from_BOGAS=1
SL2.40ch00	ITAG_eugene	CDS	7503481	7503816	.	-	0	ID=CDS:Solyc00g007980.1.1.1;Parent=mRNA:Solyc00g007980.1.1;from_BOGAS=1
###
SL2.40ch00	ITAG_eugene	gene	7517491	7517910	.	+	.	Alias=Solyc00g007990;ID=gene:Solyc00g007990.1;Name=Solyc00g007990.1;from_BOGAS=1;length=420
SL2.40ch00	ITAG_eugene	mRNA	7517491	7517910	.	+	.	ID=mRNA:Solyc00g007990.1.1;Name=Solyc00g007990.1.1;Note=Unknown Protein (AHRD V1);Parent=gene:Solyc00g007990.1;from_BOGAS=1;length=420;nb_exon=1;eugene_evidence_code=10F0H0E0IEG
SL2.40ch00	ITAG_eugene	exon	7517491	7517910	.	+	0	ID=exon:Solyc00g007990.1.1.1;Parent=mRNA:Solyc00g007990.1.1;from_BOGAS=1
SL2.40ch00	ITAG_eugene	CDS	7517491	7517910	.	+	0	ID=CDS:Solyc00g007990.1.1.1;Parent=mRNA:Solyc00g007990.1.1;from_BOGAS=1
###
SL2.40ch00	ITAG_eugene	gene	7528994	7535366	.	-	.	Alias=Solyc00g008000;ID=gene:Solyc00g008000.1;Name=Solyc00g008000.1;from_BOGAS=1;length=6373
SL2.40ch00	ITAG_eugene	mRNA	7528994	7535366	.	-	.	ID=mRNA:Solyc00g008000.1.1;Name=Solyc00g008000.1.1;Note=Unknown Protein (AHRD V1);Parent=gene:Solyc00g008000.1;from_BOGAS=1;length=6373;nb_exon=9;eugene_evidence_code=10F0H0E0IEG
SL2.40ch00	ITAG_eugene	exon	7528994	7529213	.	-	1	ID=exon:Solyc00g008000.1.1.9;Parent=mRNA:Solyc00g008000.1.1;from_BOGAS=1
SL2.40ch00	ITAG_eugene	CDS	7528994	7529213	.	-	1	ID=CDS:Solyc00g008000.1.1.9;Parent=mRNA:Solyc00g008000.1.1;from_BOGAS=1
SL2.40ch00	ITAG_eugene	intron	7529214	7530272	.	-	.	ID=intron:Solyc00g008000.1.1.9;Parent=mRNA:Solyc00g008000.1.1;from_BOGAS=1
SL2.40ch00	ITAG_eugene	exon	7530273	7530402	.	-	2	ID=exon:Solyc00g008000.1.1.8;Parent=mRNA:Solyc00g008000.1.1;from_BOGAS=1
SL2.40ch00	ITAG_eugene	CDS	7530273	7530402	.	-	2	ID=CDS:Solyc00g008000.1.1.8;Parent=mRNA:Solyc00g008000.1.1;from_BOGAS=1
SL2.40ch00	ITAG_eugene	intron	7530403	7530481	.	-	.	ID=intron:Solyc00g008000.1.1.8;Parent=mRNA:Solyc00g008000.1.1;from_BOGAS=1
SL2.40ch00	ITAG_eugene	exon	7530482	7530595	.	-	2	ID=exon:Solyc00g008000.1.1.7;Parent=mRNA:Solyc00g008000.1.1;from_BOGAS=1
SL2.40ch00	ITAG_eugene	CDS	7530482	7530595	.	-	2	ID=CDS:Solyc00g008000.1.1.7;Parent=mRNA:Solyc00g008000.1.1;from_BOGAS=1
SL2.40ch00	ITAG_eugene	intron	7530596	7531048	.	-	.	ID=intron:Solyc00g008000.1.1.7;Parent=mRNA:Solyc00g008000.1.1;from_BOGAS=1
SL2.40ch00	ITAG_eugene	exon	7531049	7531298	.	-	0	ID=exon:Solyc00g008000.1.1.6;Parent=mRNA:Solyc00g008000.1.1;from_BOGAS=1
SL2.40ch00	ITAG_eugene	CDS	7531049	7531298	.	-	0	ID=CDS:Solyc00g008000.1.1.6;Parent=mRNA:Solyc00g008000.1.1;from_BOGAS=1
SL2.40ch00	ITAG_eugene	intron	7531299	7531767	.	-	.	ID=intron:Solyc00g008000.1.1.6;Parent=mRNA:Solyc00g008000.1.1;from_BOGAS=1
SL2.40ch00	ITAG_eugene	exon	7531768	7531899	.	-	0	ID=exon:Solyc00g008000.1.1.5;Parent=mRNA:Solyc00g008000.1.1;from_BOGAS=1
SL2.40ch00	ITAG_eugene	CDS	7531768	7531899	.	-	0	ID=CDS:Solyc00g008000.1.1.5;Parent=mRNA:Solyc00g008000.1.1;from_BOGAS=1
SL2.40ch00	ITAG_eugene	intron	7531900	7533036	.	-	.	ID=intron:Solyc00g008000.1.1.5;Parent=mRNA:Solyc00g008000.1.1;from_BOGAS=1
SL2.40ch00	ITAG_eugene	exon	7533037	7533385	.	-	1	ID=exon:Solyc00g008000.1.1.4;Parent=mRNA:Solyc00g008000.1.1;from_BOGAS=1
SL2.40ch00	ITAG_eugene	CDS	7533037	7533385	.	-	1	ID=CDS:Solyc00g008000.1.1.4;Parent=mRNA:Solyc00g008000.1.1;from_BOGAS=1
SL2.40ch00	ITAG_eugene	intron	7533386	7533669	.	-	.	ID=intron:Solyc00g008000.1.1.4;Parent=mRNA:Solyc00g008000.1.1;from_BOGAS=1
SL2.40ch00	ITAG_eugene	exon	7533670	7533842	.	-	0	ID=exon:Solyc00g008000.1.1.3;Parent=mRNA:Solyc00g008000.1.1;from_BOGAS=1
SL2.40ch00	ITAG_eugene	CDS	7533670	7533842	.	-	0	ID=CDS:Solyc00g008000.1.1.3;Parent=mRNA:Solyc00g008000.1.1;from_BOGAS=1
SL2.40ch00	ITAG_eugene	intron	7533843	7534733	.	-	.	ID=intron:Solyc00g008000.1.1.3;Parent=mRNA:Solyc00g008000.1.1;from_BOGAS=1
SL2.40ch00	ITAG_eugene	exon	7534734	7534902	.	-	1	ID=exon:Solyc00g008000.1.1.2;Parent=mRNA:Solyc00g008000.1.1;from_BOGAS=1
SL2.40ch00	ITAG_eugene	CDS	7534734	7534902	.	-	1	ID=CDS:Solyc00g008000.1.1.2;Parent=mRNA:Solyc00g008000.1.1;from_BOGAS=1
SL2.40ch00	ITAG_eugene	intron	7534903	7535256	.	-	.	ID=intron:Solyc00g008000.1.1.2;Parent=mRNA:Solyc00g008000.1.1;from_BOGAS=1
SL2.40ch00	ITAG_eugene	exon	7535257	7535366	.	-	0	ID=exon:Solyc00g008000.1.1.1;Parent=mRNA:Solyc00g008000.1.1;from_BOGAS=1
SL2.40ch00	ITAG_eugene	CDS	7535257	7535366	.	-	0	ID=CDS:Solyc00g008000.1.1.1;Parent=mRNA:Solyc00g008000.1.1;from_BOGAS=1
###
SL2.40ch00	ITAG_eugene	gene	7546844	7547041	.	-	.	Alias=Solyc00g008010;ID=gene:Solyc00g008010.1;Name=Solyc00g008010.1;from_BOGAS=1;length=198
SL2.40ch00	ITAG_eugene	mRNA	7546844	7547041	.	-	.	ID=mRNA:Solyc00g008010.1.1;Name=Solyc00g008010.1.1;Note=Unknown Protein (AHRD V1);Parent=gene:Solyc00g008010.1;from_BOGAS=1;length=198;nb_exon=1;eugene_evidence_code=10F0H0E0IEG
SL2.40ch00	ITAG_eugene	exon	7546844	7547041	.	-	0	ID=exon:Solyc00g008010.1.1.1;Parent=mRNA:Solyc00g008010.1.1;from_BOGAS=1
SL2.40ch00	ITAG_eugene	CDS	7546844	7547041	.	-	0	ID=CDS:Solyc00g008010.1.1.1;Parent=mRNA:Solyc00g008010.1.1;from_BOGAS=1
###
SL2.40ch00	ITAG_eugene	gene	7551322	7552487	.	-	.	Alias=Solyc00g008020;ID=gene:Solyc00g008020.1;Name=Solyc00g008020.1;from_BOGAS=1;length=1166
SL2.40ch00	ITAG_eugene	mRNA	7551322	7552487	.	-	.	ID=mRNA:Solyc00g008020.1.1;Name=Solyc00g008020.1.1;Note=Unknown Protein (AHRD V1);Parent=gene:Solyc00g008020.1;from_BOGAS=1;length=1166;nb_exon=2;eugene_evidence_code=10F0H0E0IEG
SL2.40ch00	ITAG_eugene	exon	7551322	7551881	.	-	2	ID=exon:Solyc00g008020.1.1.2;Parent=mRNA:Solyc00g008020.1.1;from_BOGAS=1
SL2.40ch00	ITAG_eugene	CDS	7551322	7551881	.	-	2	ID=CDS:Solyc00g008020.1.1.2;Parent=mRNA:Solyc00g008020.1.1;from_BOGAS=1
SL2.40ch00	ITAG_eugene	intron	7551882	7552396	.	-	.	ID=intron:Solyc00g008020.1.1.2;Parent=mRNA:Solyc00g008020.1.1;from_BOGAS=1
SL2.40ch00	ITAG_eugene	exon	7552397	7552487	.	-	0	ID=exon:Solyc00g008020.1.1.1;Parent=mRNA:Solyc00g008020.1.1;from_BOGAS=1
SL2.40ch00	ITAG_eugene	CDS	7552397	7552487	.	-	0	ID=CDS:Solyc00g008020.1.1.1;Parent=mRNA:Solyc00g008020.1.1;from_BOGAS=1
###
SL2.40ch00	ITAG_eugene	gene	7554160	7554537	.	-	.	Alias=Solyc00g008030;ID=gene:Solyc00g008030.1;Name=Solyc00g008030.1;from_BOGAS=1;length=378
SL2.40ch00	ITAG_eugene	mRNA	7554160	7554537	.	-	.	ID=mRNA:Solyc00g008030.1.1;Name=Solyc00g008030.1.1;Note=Unknown Protein (AHRD V1);Parent=gene:Solyc00g008030.1;from_BOGAS=1;length=378;nb_exon=1;eugene_evidence_code=10F0H0E0IEG
SL2.40ch00	ITAG_eugene	exon	7554160	7554537	.	-	0	ID=exon:Solyc00g008030.1.1.1;Parent=mRNA:Solyc00g008030.1.1;from_BOGAS=1
SL2.40ch00	ITAG_eugene	CDS	7554160	7554537	.	-	0	ID=CDS:Solyc00g008030.1.1.1;Parent=mRNA:Solyc00g008030.1.1;from_BOGAS=1
###
SL2.40ch00	ITAG_eugene	gene	7565656	7566474	.	-	.	Alias=Solyc00g008040;ID=gene:Solyc00g008040.1;Name=Solyc00g008040.1;from_BOGAS=1;length=819
SL2.40ch00	ITAG_eugene	mRNA	7565656	7566474	.	-	.	ID=mRNA:Solyc00g008040.1.1;Name=Solyc00g008040.1.1;Note=Unknown Protein (AHRD V1);Parent=gene:Solyc00g008040.1;from_BOGAS=1;length=819;nb_exon=2;eugene_evidence_code=10F0H0E0IEG
SL2.40ch00	ITAG_eugene	exon	7565656	7565817	.	-	0	ID=exon:Solyc00g008040.1.1.2;Parent=mRNA:Solyc00g008040.1.1;from_BOGAS=1
SL2.40ch00	ITAG_eugene	CDS	7565656	7565817	.	-	0	ID=CDS:Solyc00g008040.1.1.2;Parent=mRNA:Solyc00g008040.1.1;from_BOGAS=1
SL2.40ch00	ITAG_eugene	intron	7565818	7566384	.	-	.	ID=intron:Solyc00g008040.1.1.2;Parent=mRNA:Solyc00g008040.1.1;from_BOGAS=1
SL2.40ch00	ITAG_eugene	exon	7566385	7566474	.	-	0	ID=exon:Solyc00g008040.1.1.1;Parent=mRNA:Solyc00g008040.1.1;from_BOGAS=1
SL2.40ch00	ITAG_eugene	CDS	7566385	7566474	.	-	0	ID=CDS:Solyc00g008040.1.1.1;Parent=mRNA:Solyc00g008040.1.1;from_BOGAS=1
###
SL2.40ch00	ITAG_eugene	gene	7615934	7616356	.	-	.	Alias=Solyc00g008050;ID=gene:Solyc00g008050.1;Name=Solyc00g008050.1;from_BOGAS=1;length=423
SL2.40ch00	ITAG_eugene	mRNA	7615934	7616356	.	-	.	ID=mRNA:Solyc00g008050.1.1;Name=Solyc00g008050.1.1;Note=Unknown Protein (AHRD V1);Parent=gene:Solyc00g008050.1;from_BOGAS=1;length=423;nb_exon=1;eugene_evidence_code=10F0H0E0IEG
SL2.40ch00	ITAG_eugene	exon	7615934	7616356	.	-	0	ID=exon:Solyc00g008050.1.1.1;Parent=mRNA:Solyc00g008050.1.1;from_BOGAS=1
SL2.40ch00	ITAG_eugene	CDS	7615934	7616356	.	-	0	ID=CDS:Solyc00g008050.1.1.1;Parent=mRNA:Solyc00g008050.1.1;from_BOGAS=1
###
SL2.40ch00	ITAG_eugene	gene	7630693	7631597	.	-	.	Alias=Solyc00g008060;ID=gene:Solyc00g008060.1;Name=Solyc00g008060.1;from_BOGAS=1;length=905
SL2.40ch00	ITAG_eugene	mRNA	7630693	7631597	.	-	.	ID=mRNA:Solyc00g008060.1.1;Name=Solyc00g008060.1.1;Note=Unknown Protein (AHRD V1);Parent=gene:Solyc00g008060.1;from_BOGAS=1;length=905;nb_exon=2;eugene_evidence_code=10F0H0E0IEG
SL2.40ch00	ITAG_eugene	exon	7630693	7631034	.	-	0	ID=exon:Solyc00g008060.1.1.2;Parent=mRNA:Solyc00g008060.1.1;from_BOGAS=1
SL2.40ch00	ITAG_eugene	CDS	7630693	7631034	.	-	0	ID=CDS:Solyc00g008060.1.1.2;Parent=mRNA:Solyc00g008060.1.1;from_BOGAS=1
SL2.40ch00	ITAG_eugene	intron	7631035	7631402	.	-	.	ID=intron:Solyc00g008060.1.1.2;Parent=mRNA:Solyc00g008060.1.1;from_BOGAS=1
SL2.40ch00	ITAG_eugene	exon	7631403	7631597	.	-	0	ID=exon:Solyc00g008060.1.1.1;Parent=mRNA:Solyc00g008060.1.1;from_BOGAS=1
SL2.40ch00	ITAG_eugene	CDS	7631403	7631597	.	-	0	ID=CDS:Solyc00g008060.1.1.1;Parent=mRNA:Solyc00g008060.1.1;from_BOGAS=1
###
SL2.40ch00	ITAG_eugene	gene	7641921	7642963	.	-	.	Alias=Solyc00g008070;ID=gene:Solyc00g008070.1;Name=Solyc00g008070.1;from_BOGAS=1;length=1043
SL2.40ch00	ITAG_eugene	mRNA	7641921	7642963	.	-	.	ID=mRNA:Solyc00g008070.1.1;Name=Solyc00g008070.1.1;Note=Unknown Protein (AHRD V1);Parent=gene:Solyc00g008070.1;from_BOGAS=1;length=1043;nb_exon=2;eugene_evidence_code=10F0H0E0IEG
SL2.40ch00	ITAG_eugene	exon	7641921	7642385	.	-	0	ID=exon:Solyc00g008070.1.1.2;Parent=mRNA:Solyc00g008070.1.1;from_BOGAS=1
SL2.40ch00	ITAG_eugene	CDS	7641921	7642385	.	-	0	ID=CDS:Solyc00g008070.1.1.2;Parent=mRNA:Solyc00g008070.1.1;from_BOGAS=1
SL2.40ch00	ITAG_eugene	intron	7642386	7642804	.	-	.	ID=intron:Solyc00g008070.1.1.2;Parent=mRNA:Solyc00g008070.1.1;from_BOGAS=1
SL2.40ch00	ITAG_eugene	exon	7642805	7642963	.	-	0	ID=exon:Solyc00g008070.1.1.1;Parent=mRNA:Solyc00g008070.1.1;from_BOGAS=1
SL2.40ch00	ITAG_eugene	CDS	7642805	7642963	.	-	0	ID=CDS:Solyc00g008070.1.1.1;Parent=mRNA:Solyc00g008070.1.1;from_BOGAS=1
###
SL2.40ch00	ITAG_eugene	gene	7644042	7644491	.	-	.	Alias=Solyc00g008080;ID=gene:Solyc00g008080.1;Name=Solyc00g008080.1;from_BOGAS=1;length=450
SL2.40ch00	ITAG_eugene	mRNA	7644042	7644491	.	-	.	ID=mRNA:Solyc00g008080.1.1;Name=Solyc00g008080.1.1;Note=Unknown Protein (AHRD V1);Parent=gene:Solyc00g008080.1;from_BOGAS=1;length=450;nb_exon=2;eugene_evidence_code=10F0H0E0IEG
SL2.40ch00	ITAG_eugene	exon	7644042	7644261	.	-	1	ID=exon:Solyc00g008080.1.1.2;Parent=mRNA:Solyc00g008080.1.1;from_BOGAS=1
SL2.40ch00	ITAG_eugene	CDS	7644042	7644261	.	-	1	ID=CDS:Solyc00g008080.1.1.2;Parent=mRNA:Solyc00g008080.1.1;from_BOGAS=1
SL2.40ch00	ITAG_eugene	intron	7644262	7644309	.	-	.	ID=intron:Solyc00g008080.1.1.2;Parent=mRNA:Solyc00g008080.1.1;from_BOGAS=1
SL2.40ch00	ITAG_eugene	exon	7644310	7644491	.	-	0	ID=exon:Solyc00g008080.1.1.1;Parent=mRNA:Solyc00g008080.1.1;from_BOGAS=1
SL2.40ch00	ITAG_eugene	CDS	7644310	7644491	.	-	0	ID=CDS:Solyc00g008080.1.1.1;Parent=mRNA:Solyc00g008080.1.1;from_BOGAS=1
###
SL2.40ch00	ITAG_eugene	gene	7647150	7647461	.	-	.	Alias=Solyc00g008090;ID=gene:Solyc00g008090.1;Name=Solyc00g008090.1;from_BOGAS=1;length=312
SL2.40ch00	ITAG_eugene	mRNA	7647150	7647461	.	-	.	ID=mRNA:Solyc00g008090.1.1;Name=Solyc00g008090.1.1;Note=Unknown Protein (AHRD V1);Parent=gene:Solyc00g008090.1;from_BOGAS=1;length=312;nb_exon=1;eugene_evidence_code=10F0H0E0IEG
SL2.40ch00	ITAG_eugene	exon	7647150	7647461	.	-	0	ID=exon:Solyc00g008090.1.1.1;Parent=mRNA:Solyc00g008090.1.1;from_BOGAS=1
SL2.40ch00	ITAG_eugene	CDS	7647150	7647461	.	-	0	ID=CDS:Solyc00g008090.1.1.1;Parent=mRNA:Solyc00g008090.1.1;from_BOGAS=1
###
SL2.40ch00	ITAG_eugene	gene	7647722	7648614	.	-	.	Alias=Solyc00g008100;ID=gene:Solyc00g008100.1;Name=Solyc00g008100.1;from_BOGAS=1;length=893
SL2.40ch00	ITAG_eugene	mRNA	7647722	7648614	.	-	.	ID=mRNA:Solyc00g008100.1.1;Name=Solyc00g008100.1.1;Note=Unknown Protein (AHRD V1);Parent=gene:Solyc00g008100.1;from_BOGAS=1;length=893;nb_exon=2;eugene_evidence_code=10F0H0E0IEG
SL2.40ch00	ITAG_eugene	exon	7647722	7648051	.	-	0	ID=exon:Solyc00g008100.1.1.2;Parent=mRNA:Solyc00g008100.1.1;from_BOGAS=1
SL2.40ch00	ITAG_eugene	CDS	7647722	7648051	.	-	0	ID=CDS:Solyc00g008100.1.1.2;Parent=mRNA:Solyc00g008100.1.1;from_BOGAS=1
SL2.40ch00	ITAG_eugene	intron	7648052	7648359	.	-	.	ID=intron:Solyc00g008100.1.1.2;Parent=mRNA:Solyc00g008100.1.1;from_BOGAS=1
SL2.40ch00	ITAG_eugene	exon	7648360	7648614	.	-	0	ID=exon:Solyc00g008100.1.1.1;Parent=mRNA:Solyc00g008100.1.1;from_BOGAS=1
SL2.40ch00	ITAG_eugene	CDS	7648360	7648614	.	-	0	ID=CDS:Solyc00g008100.1.1.1;Parent=mRNA:Solyc00g008100.1.1;from_BOGAS=1
###
SL2.40ch00	ITAG_eugene	gene	7657802	7661224	.	-	.	Alias=Solyc00g008110;ID=gene:Solyc00g008110.1;Name=Solyc00g008110.1;from_BOGAS=1;length=3423
SL2.40ch00	ITAG_eugene	mRNA	7657802	7661224	.	-	.	ID=mRNA:Solyc00g008110.1.1;Name=Solyc00g008110.1.1;Note=Unknown Protein (AHRD V1);Parent=gene:Solyc00g008110.1;from_BOGAS=1;length=3423;nb_exon=5;eugene_evidence_code=10F0H0E0IEG
SL2.40ch00	ITAG_eugene	exon	7657802	7658085	.	-	2	ID=exon:Solyc00g008110.1.1.5;Parent=mRNA:Solyc00g008110.1.1;from_BOGAS=1
SL2.40ch00	ITAG_eugene	CDS	7657802	7658085	.	-	2	ID=CDS:Solyc00g008110.1.1.5;Parent=mRNA:Solyc00g008110.1.1;from_BOGAS=1
SL2.40ch00	ITAG_eugene	intron	7658086	7658324	.	-	.	ID=intron:Solyc00g008110.1.1.5;Parent=mRNA:Solyc00g008110.1.1;from_BOGAS=1
SL2.40ch00	ITAG_eugene	exon	7658325	7658601	.	-	0	ID=exon:Solyc00g008110.1.1.4;Parent=mRNA:Solyc00g008110.1.1;from_BOGAS=1
SL2.40ch00	ITAG_eugene	CDS	7658325	7658601	.	-	0	ID=CDS:Solyc00g008110.1.1.4;Parent=mRNA:Solyc00g008110.1.1;from_BOGAS=1
SL2.40ch00	ITAG_eugene	intron	7658602	7658888	.	-	.	ID=intron:Solyc00g008110.1.1.4;Parent=mRNA:Solyc00g008110.1.1;from_BOGAS=1
SL2.40ch00	ITAG_eugene	exon	7658889	7659340	.	-	2	ID=exon:Solyc00g008110.1.1.3;Parent=mRNA:Solyc00g008110.1.1;from_BOGAS=1
SL2.40ch00	ITAG_eugene	CDS	7658889	7659340	.	-	2	ID=CDS:Solyc00g008110.1.1.3;Parent=mRNA:Solyc00g008110.1.1;from_BOGAS=1
SL2.40ch00	ITAG_eugene	intron	7659341	7659458	.	-	.	ID=intron:Solyc00g008110.1.1.3;Parent=mRNA:Solyc00g008110.1.1;from_BOGAS=1
SL2.40ch00	ITAG_eugene	exon	7659459	7659720	.	-	0	ID=exon:Solyc00g008110.1.1.2;Parent=mRNA:Solyc00g008110.1.1;from_BOGAS=1
SL2.40ch00	ITAG_eugene	CDS	7659459	7659720	.	-	0	ID=CDS:Solyc00g008110.1.1.2;Parent=mRNA:Solyc00g008110.1.1;from_BOGAS=1
SL2.40ch00	ITAG_eugene	intron	7659721	7661083	.	-	.	ID=intron:Solyc00g008110.1.1.2;Parent=mRNA:Solyc00g008110.1.1;from_BOGAS=1
SL2.40ch00	ITAG_eugene	exon	7661084	7661224	.	-	0	ID=exon:Solyc00g008110.1.1.1;Parent=mRNA:Solyc00g008110.1.1;from_BOGAS=1
SL2.40ch00	ITAG_eugene	CDS	7661084	7661224	.	-	0	ID=CDS:Solyc00g008110.1.1.1;Parent=mRNA:Solyc00g008110.1.1;from_BOGAS=1
###
SL2.40ch00	ITAG_eugene	gene	7667213	7667578	.	-	.	Alias=Solyc00g008120;ID=gene:Solyc00g008120.1;Name=Solyc00g008120.1;from_BOGAS=1;length=366
SL2.40ch00	ITAG_eugene	mRNA	7667213	7667578	.	-	.	ID=mRNA:Solyc00g008120.1.1;Name=Solyc00g008120.1.1;Note=Unknown Protein (AHRD V1);Ontology_term=GO:0006508;Parent=gene:Solyc00g008120.1;from_BOGAS=1;interpro2go_term=GO:0006508;length=366;nb_exon=1;eugene_evidence_code=10F0H0E0IEG
SL2.40ch00	ITAG_eugene	exon	7667213	7667578	.	-	0	ID=exon:Solyc00g008120.1.1.1;Parent=mRNA:Solyc00g008120.1.1;from_BOGAS=1
SL2.40ch00	ITAG_eugene	CDS	7667213	7667578	.	-	0	ID=CDS:Solyc00g008120.1.1.1;Parent=mRNA:Solyc00g008120.1.1;from_BOGAS=1
###
SL2.40ch00	ITAG_eugene	gene	7679694	7681040	.	-	.	Alias=Solyc00g008130;ID=gene:Solyc00g008130.1;Name=Solyc00g008130.1;from_BOGAS=1;length=1347
SL2.40ch00	ITAG_eugene	mRNA	7679694	7681040	.	-	.	ID=mRNA:Solyc00g008130.1.1;Name=Solyc00g008130.1.1;Note=Unknown Protein (AHRD V1);Parent=gene:Solyc00g008130.1;from_BOGAS=1;length=1347;nb_exon=2;eugene_evidence_code=10F0H0E0IEG
SL2.40ch00	ITAG_eugene	exon	7679694	7679994	.	-	1	ID=exon:Solyc00g008130.1.1.2;Parent=mRNA:Solyc00g008130.1.1;from_BOGAS=1
SL2.40ch00	ITAG_eugene	CDS	7679694	7679994	.	-	1	ID=CDS:Solyc00g008130.1.1.2;Parent=mRNA:Solyc00g008130.1.1;from_BOGAS=1
SL2.40ch00	ITAG_eugene	intron	7679995	7680864	.	-	.	ID=intron:Solyc00g008130.1.1.2;Parent=mRNA:Solyc00g008130.1.1;from_BOGAS=1
SL2.40ch00	ITAG_eugene	exon	7680865	7681040	.	-	0	ID=exon:Solyc00g008130.1.1.1;Parent=mRNA:Solyc00g008130.1.1;from_BOGAS=1
SL2.40ch00	ITAG_eugene	CDS	7680865	7681040	.	-	0	ID=CDS:Solyc00g008130.1.1.1;Parent=mRNA:Solyc00g008130.1.1;from_BOGAS=1
###
SL2.40ch00	ITAG_eugene	gene	7682060	7683200	.	-	.	Alias=Solyc00g008140;ID=gene:Solyc00g008140.1;Name=Solyc00g008140.1;from_BOGAS=1;length=1141
SL2.40ch00	ITAG_eugene	mRNA	7682060	7683200	.	-	.	ID=mRNA:Solyc00g008140.1.1;Name=Solyc00g008140.1.1;Note=Unknown Protein (AHRD V1);Parent=gene:Solyc00g008140.1;from_BOGAS=1;length=1141;nb_exon=3;eugene_evidence_code=10F0H0E0IEG
SL2.40ch00	ITAG_eugene	exon	7682060	7682407	.	-	0	ID=exon:Solyc00g008140.1.1.3;Parent=mRNA:Solyc00g008140.1.1;from_BOGAS=1
SL2.40ch00	ITAG_eugene	CDS	7682060	7682407	.	-	0	ID=CDS:Solyc00g008140.1.1.3;Parent=mRNA:Solyc00g008140.1.1;from_BOGAS=1
SL2.40ch00	ITAG_eugene	intron	7682408	7682667	.	-	.	ID=intron:Solyc00g008140.1.1.3;Parent=mRNA:Solyc00g008140.1.1;from_BOGAS=1
SL2.40ch00	ITAG_eugene	exon	7682668	7682997	.	-	0	ID=exon:Solyc00g008140.1.1.2;Parent=mRNA:Solyc00g008140.1.1;from_BOGAS=1
SL2.40ch00	ITAG_eugene	CDS	7682668	7682997	.	-	0	ID=CDS:Solyc00g008140.1.1.2;Parent=mRNA:Solyc00g008140.1.1;from_BOGAS=1
SL2.40ch00	ITAG_eugene	intron	7682998	7683071	.	-	.	ID=intron:Solyc00g008140.1.1.2;Parent=mRNA:Solyc00g008140.1.1;from_BOGAS=1
SL2.40ch00	ITAG_eugene	exon	7683072	7683200	.	-	0	ID=exon:Solyc00g008140.1.1.1;Parent=mRNA:Solyc00g008140.1.1;from_BOGAS=1
SL2.40ch00	ITAG_eugene	CDS	7683072	7683200	.	-	0	ID=CDS:Solyc00g008140.1.1.1;Parent=mRNA:Solyc00g008140.1.1;from_BOGAS=1
###
SL2.40ch00	ITAG_eugene	gene	7706051	7706356	.	-	.	Alias=Solyc00g008150;ID=gene:Solyc00g008150.1;Name=Solyc00g008150.1;from_BOGAS=1;length=306
SL2.40ch00	ITAG_eugene	mRNA	7706051	7706356	.	-	.	ID=mRNA:Solyc00g008150.1.1;Name=Solyc00g008150.1.1;Note=Unknown Protein (AHRD V1);Parent=gene:Solyc00g008150.1;from_BOGAS=1;length=306;nb_exon=1;eugene_evidence_code=10F0H0E0IEG
SL2.40ch00	ITAG_eugene	exon	7706051	7706356	.	-	0	ID=exon:Solyc00g008150.1.1.1;Parent=mRNA:Solyc00g008150.1.1;from_BOGAS=1
SL2.40ch00	ITAG_eugene	CDS	7706051	7706356	.	-	0	ID=CDS:Solyc00g008150.1.1.1;Parent=mRNA:Solyc00g008150.1.1;from_BOGAS=1
###
SL2.40ch00	ITAG_eugene	gene	7720708	7721160	.	-	.	Alias=Solyc00g008160;ID=gene:Solyc00g008160.1;Name=Solyc00g008160.1;from_BOGAS=1;length=453
SL2.40ch00	ITAG_eugene	mRNA	7720708	7721160	.	-	.	ID=mRNA:Solyc00g008160.1.1;Name=Solyc00g008160.1.1;Note=Unknown Protein (AHRD V1);Parent=gene:Solyc00g008160.1;from_BOGAS=1;length=453;nb_exon=1;eugene_evidence_code=10F0H0E0IEG
SL2.40ch00	ITAG_eugene	exon	7720708	7721160	.	-	0	ID=exon:Solyc00g008160.1.1.1;Parent=mRNA:Solyc00g008160.1.1;from_BOGAS=1
SL2.40ch00	ITAG_eugene	CDS	7720708	7721160	.	-	0	ID=CDS:Solyc00g008160.1.1.1;Parent=mRNA:Solyc00g008160.1.1;from_BOGAS=1
###
SL2.40ch00	ITAG_eugene	gene	7840915	7841196	.	+	.	Alias=Solyc00g008260;ID=gene:Solyc00g008260.1;Name=Solyc00g008260.1;from_BOGAS=1;length=282
SL2.40ch00	ITAG_eugene	mRNA	7840915	7841196	.	+	.	ID=mRNA:Solyc00g008260.1.1;Name=Solyc00g008260.1.1;Note=Unknown Protein (AHRD V1);Parent=gene:Solyc00g008260.1;from_BOGAS=1;length=282;nb_exon=2;eugene_evidence_code=10F0H0E0IEG
SL2.40ch00	ITAG_eugene	exon	7840915	7840921	.	+	0	ID=exon:Solyc00g008260.1.1.1;Parent=mRNA:Solyc00g008260.1.1;from_BOGAS=1
SL2.40ch00	ITAG_eugene	CDS	7840915	7840921	.	+	0	ID=CDS:Solyc00g008260.1.1.1;Parent=mRNA:Solyc00g008260.1.1;from_BOGAS=1
SL2.40ch00	ITAG_eugene	intron	7840922	7841122	.	+	.	ID=intron:Solyc00g008260.1.1.1;Parent=mRNA:Solyc00g008260.1.1;from_BOGAS=1
SL2.40ch00	ITAG_eugene	exon	7841123	7841196	.	+	2	ID=exon:Solyc00g008260.1.1.2;Parent=mRNA:Solyc00g008260.1.1;from_BOGAS=1
SL2.40ch00	ITAG_eugene	CDS	7841123	7841196	.	+	2	ID=CDS:Solyc00g008260.1.1.2;Parent=mRNA:Solyc00g008260.1.1;from_BOGAS=1
###
SL2.40ch00	ITAG_eugene	gene	7873062	7873226	.	+	.	Alias=Solyc00g008270;ID=gene:Solyc00g008270.1;Name=Solyc00g008270.1;from_BOGAS=1;length=165
SL2.40ch00	ITAG_eugene	mRNA	7873062	7873226	.	+	.	ID=mRNA:Solyc00g008270.1.1;Name=Solyc00g008270.1.1;Note=Unknown Protein (AHRD V1);Parent=gene:Solyc00g008270.1;from_BOGAS=1;length=165;nb_exon=1;eugene_evidence_code=10F0H0E0IEG
SL2.40ch00	ITAG_eugene	exon	7873062	7873226	.	+	0	ID=exon:Solyc00g008270.1.1.1;Parent=mRNA:Solyc00g008270.1.1;from_BOGAS=1
SL2.40ch00	ITAG_eugene	CDS	7873062	7873226	.	+	0	ID=CDS:Solyc00g008270.1.1.1;Parent=mRNA:Solyc00g008270.1.1;from_BOGAS=1
###
SL2.40ch00	ITAG_eugene	gene	8347556	8348657	.	-	.	Alias=Solyc00g008570;ID=gene:Solyc00g008570.2;Name=Solyc00g008570.2;from_BOGAS=1;length=1102
SL2.40ch00	ITAG_eugene	mRNA	8347556	8348657	.	-	.	ID=mRNA:Solyc00g008570.2.1;Name=Solyc00g008570.2.1;Note=Unknown Protein (AHRD V1);Parent=gene:Solyc00g008570.2;from_BOGAS=1;length=1102;nb_exon=2
SL2.40ch00	ITAG_eugene	exon	8347556	8347640	.	-	1	ID=exon:Solyc00g008570.2.1.2;Parent=mRNA:Solyc00g008570.2.1;from_BOGAS=1
SL2.40ch00	ITAG_eugene	CDS	8347556	8347640	.	-	1	ID=CDS:Solyc00g008570.2.1.2;Parent=mRNA:Solyc00g008570.2.1;from_BOGAS=1
SL2.40ch00	ITAG_eugene	intron	8347641	8348590	.	-	.	ID=intron:Solyc00g008570.2.1.2;Parent=mRNA:Solyc00g008570.2.1;from_BOGAS=1
SL2.40ch00	ITAG_eugene	exon	8348591	8348657	.	-	0	ID=exon:Solyc00g008570.2.1.1;Parent=mRNA:Solyc00g008570.2.1;from_BOGAS=1
SL2.40ch00	ITAG_eugene	CDS	8348591	8348616	.	-	0	ID=CDS:Solyc00g008570.2.1.1;Parent=mRNA:Solyc00g008570.2.1;from_BOGAS=1
SL2.40ch00	ITAG_eugene	five_prime_UTR	8348617	8348657	.	-	.	ID=five_prime_UTR:Solyc00g008570.2.1.0;Parent=mRNA:Solyc00g008570.2.1;from_BOGAS=1
###
SL2.40ch00	ITAG_eugene	gene	8348718	8348924	.	+	.	Alias=Solyc00g008580;ID=gene:Solyc00g008580.1;Name=Solyc00g008580.1;from_BOGAS=1;length=207
SL2.40ch00	ITAG_eugene	mRNA	8348718	8348924	.	+	.	ID=mRNA:Solyc00g008580.1.1;Name=Solyc00g008580.1.1;Note=Unknown Protein (AHRD V1);Parent=gene:Solyc00g008580.1;from_BOGAS=1;length=207;nb_exon=1;eugene_evidence_code=10F0H0E0IEG
SL2.40ch00	ITAG_eugene	exon	8348718	8348924	.	+	0	ID=exon:Solyc00g008580.1.1.1;Parent=mRNA:Solyc00g008580.1.1;from_BOGAS=1
SL2.40ch00	ITAG_eugene	CDS	8348718	8348924	.	+	0	ID=CDS:Solyc00g008580.1.1.1;Parent=mRNA:Solyc00g008580.1.1;from_BOGAS=1
###
SL2.40ch00	ITAG_eugene	gene	8473134	8491476	.	+	.	Alias=Solyc00g008680;ID=gene:Solyc00g008680.2;Name=Solyc00g008680.2;from_BOGAS=1;length=18343
SL2.40ch00	ITAG_eugene	mRNA	8473134	8491476	.	+	.	ID=mRNA:Solyc00g008680.2.1;Name=Solyc00g008680.2.1;Note=Calcium binding protein-like (AHRD V1 *--- Q656S9_ORYSJ)%3B contains Interpro domain(s)  IPR011992  EF-Hand type ;Ontology_term=GO:0005509;Parent=gene:Solyc00g008680.2;from_BOGAS=1;interpro2go_term=GO:0005509;length=18343;nb_exon=8
SL2.40ch00	ITAG_eugene	exon	8473134	8473908	.	+	.	ID=exon:Solyc00g008680.2.1.1;Parent=mRNA:Solyc00g008680.2.1;from_BOGAS=1
SL2.40ch00	ITAG_eugene	five_prime_UTR	8473134	8473349	.	+	.	ID=five_prime_UTR:Solyc00g008680.2.1.0;Parent=mRNA:Solyc00g008680.2.1;from_BOGAS=1
SL2.40ch00	ITAG_eugene	CDS	8473350	8473908	.	+	0	ID=CDS:Solyc00g008680.2.1.1;Parent=mRNA:Solyc00g008680.2.1;from_BOGAS=1
SL2.40ch00	ITAG_eugene	intron	8473909	8473984	.	+	.	ID=intron:Solyc00g008680.2.1.1;Parent=mRNA:Solyc00g008680.2.1;from_BOGAS=1
SL2.40ch00	ITAG_eugene	exon	8473985	8474087	.	+	0	ID=exon:Solyc00g008680.2.1.2;Parent=mRNA:Solyc00g008680.2.1;from_BOGAS=1
SL2.40ch00	ITAG_eugene	CDS	8473985	8474087	.	+	2	ID=CDS:Solyc00g008680.2.1.2;Parent=mRNA:Solyc00g008680.2.1;from_BOGAS=1
SL2.40ch00	ITAG_eugene	intron	8474088	8474205	.	+	.	ID=intron:Solyc00g008680.2.1.2;Parent=mRNA:Solyc00g008680.2.1;from_BOGAS=1
SL2.40ch00	ITAG_eugene	exon	8474206	8474271	.	+	2	ID=exon:Solyc00g008680.2.1.3;Parent=mRNA:Solyc00g008680.2.1;from_BOGAS=1
SL2.40ch00	ITAG_eugene	CDS	8474206	8474271	.	+	1	ID=CDS:Solyc00g008680.2.1.3;Parent=mRNA:Solyc00g008680.2.1;from_BOGAS=1
SL2.40ch00	ITAG_eugene	intron	8474272	8482081	.	+	.	ID=intron:Solyc00g008680.2.1.3;Parent=mRNA:Solyc00g008680.2.1;from_BOGAS=1
SL2.40ch00	ITAG_eugene	exon	8482082	8482255	.	+	1	ID=exon:Solyc00g008680.2.1.4;Parent=mRNA:Solyc00g008680.2.1;from_BOGAS=1
SL2.40ch00	ITAG_eugene	CDS	8482082	8482255	.	+	1	ID=CDS:Solyc00g008680.2.1.4;Parent=mRNA:Solyc00g008680.2.1;from_BOGAS=1
SL2.40ch00	ITAG_eugene	intron	8482256	8482332	.	+	.	ID=intron:Solyc00g008680.2.1.4;Parent=mRNA:Solyc00g008680.2.1;from_BOGAS=1
SL2.40ch00	ITAG_eugene	exon	8482333	8482429	.	+	1	ID=exon:Solyc00g008680.2.1.5;Parent=mRNA:Solyc00g008680.2.1;from_BOGAS=1
SL2.40ch00	ITAG_eugene	CDS	8482333	8482429	.	+	1	ID=CDS:Solyc00g008680.2.1.5;Parent=mRNA:Solyc00g008680.2.1;from_BOGAS=1
SL2.40ch00	ITAG_eugene	intron	8482430	8483595	.	+	.	ID=intron:Solyc00g008680.2.1.5;Parent=mRNA:Solyc00g008680.2.1;from_BOGAS=1
SL2.40ch00	ITAG_eugene	exon	8483596	8483599	.	+	1	ID=exon:Solyc00g008680.2.1.6;Parent=mRNA:Solyc00g008680.2.1;from_BOGAS=1
SL2.40ch00	ITAG_eugene	CDS	8483596	8483599	.	+	0	ID=CDS:Solyc00g008680.2.1.6;Parent=mRNA:Solyc00g008680.2.1;from_BOGAS=1
SL2.40ch00	ITAG_eugene	intron	8483600	8483916	.	+	.	ID=intron:Solyc00g008680.2.1.6;Parent=mRNA:Solyc00g008680.2.1;from_BOGAS=1
SL2.40ch00	ITAG_eugene	exon	8483917	8484045	.	+	0	ID=exon:Solyc00g008680.2.1.7;Parent=mRNA:Solyc00g008680.2.1;from_BOGAS=1
SL2.40ch00	ITAG_eugene	CDS	8483917	8483921	.	+	2	ID=CDS:Solyc00g008680.2.1.7;Parent=mRNA:Solyc00g008680.2.1;from_BOGAS=1
SL2.40ch00	ITAG_eugene	three_prime_UTR	8483922	8484045	.	+	.	ID=three_prime_UTR:Solyc00g008680.2.1.0;Parent=mRNA:Solyc00g008680.2.1;from_BOGAS=1
SL2.40ch00	ITAG_eugene	intron	8484046	8491228	.	+	.	ID=intron:Solyc00g008680.2.1.7;Parent=mRNA:Solyc00g008680.2.1;from_BOGAS=1
SL2.40ch00	ITAG_eugene	exon	8491229	8491476	.	+	2	ID=exon:Solyc00g008680.2.1.8;Parent=mRNA:Solyc00g008680.2.1;from_BOGAS=1
SL2.40ch00	ITAG_eugene	three_prime_UTR	8491229	8491476	.	+	.	ID=three_prime_UTR:Solyc00g008680.2.1.1;Parent=mRNA:Solyc00g008680.2.1;from_BOGAS=1
###
SL2.40ch00	ITAG_eugene	gene	8506115	8506387	.	-	.	Alias=Solyc00g008690;ID=gene:Solyc00g008690.1;Name=Solyc00g008690.1;from_BOGAS=1;length=273
SL2.40ch00	ITAG_eugene	mRNA	8506115	8506387	.	-	.	ID=mRNA:Solyc00g008690.1.1;Name=Solyc00g008690.1.1;Note=Unknown Protein (AHRD V1);Parent=gene:Solyc00g008690.1;from_BOGAS=1;length=273;nb_exon=1;eugene_evidence_code=10F0H0E0IEG
SL2.40ch00	ITAG_eugene	exon	8506115	8506387	.	-	0	ID=exon:Solyc00g008690.1.1.1;Parent=mRNA:Solyc00g008690.1.1;from_BOGAS=1
SL2.40ch00	ITAG_eugene	CDS	8506115	8506387	.	-	0	ID=CDS:Solyc00g008690.1.1.1;Parent=mRNA:Solyc00g008690.1.1;from_BOGAS=1
###
SL2.40ch00	ITAG_eugene	gene	8605876	8606159	.	-	.	Alias=Solyc00g008800;ID=gene:Solyc00g008800.1;Name=Solyc00g008800.1;from_BOGAS=1;length=284
SL2.40ch00	ITAG_eugene	mRNA	8605876	8606159	.	-	.	ID=mRNA:Solyc00g008800.1.1;Name=Solyc00g008800.1.1;Note=Unknown Protein (AHRD V1);Parent=gene:Solyc00g008800.1;from_BOGAS=1;length=284;nb_exon=2;eugene_evidence_code=10F0H0E0IEG
SL2.40ch00	ITAG_eugene	exon	8605876	8605995	.	-	0	ID=exon:Solyc00g008800.1.1.2;Parent=mRNA:Solyc00g008800.1.1;from_BOGAS=1
SL2.40ch00	ITAG_eugene	CDS	8605876	8605995	.	-	0	ID=CDS:Solyc00g008800.1.1.2;Parent=mRNA:Solyc00g008800.1.1;from_BOGAS=1
SL2.40ch00	ITAG_eugene	intron	8605996	8606150	.	-	.	ID=intron:Solyc00g008800.1.1.2;Parent=mRNA:Solyc00g008800.1.1;from_BOGAS=1
SL2.40ch00	ITAG_eugene	exon	8606151	8606159	.	-	0	ID=exon:Solyc00g008800.1.1.1;Parent=mRNA:Solyc00g008800.1.1;from_BOGAS=1
SL2.40ch00	ITAG_eugene	CDS	8606151	8606159	.	-	0	ID=CDS:Solyc00g008800.1.1.1;Parent=mRNA:Solyc00g008800.1.1;from_BOGAS=1
###
SL2.40ch00	ITAG_eugene	gene	8619823	8621514	.	+	.	Alias=Solyc00g008900;ID=gene:Solyc00g008900.1;Name=Solyc00g008900.1;from_BOGAS=1;length=1692
SL2.40ch00	ITAG_eugene	mRNA	8619823	8621514	.	+	.	ID=mRNA:Solyc00g008900.1.1;Name=Solyc00g008900.1.1;Note=Unknown Protein (AHRD V1);Parent=gene:Solyc00g008900.1;from_BOGAS=1;length=1692;nb_exon=2;eugene_evidence_code=10F0H0E0IEG
SL2.40ch00	ITAG_eugene	exon	8619823	8619917	.	+	0	ID=exon:Solyc00g008900.1.1.1;Parent=mRNA:Solyc00g008900.1.1;from_BOGAS=1
SL2.40ch00	ITAG_eugene	CDS	8619823	8619917	.	+	0	ID=CDS:Solyc00g008900.1.1.1;Parent=mRNA:Solyc00g008900.1.1;from_BOGAS=1
SL2.40ch00	ITAG_eugene	intron	8619918	8621507	.	+	.	ID=intron:Solyc00g008900.1.1.1;Parent=mRNA:Solyc00g008900.1.1;from_BOGAS=1
SL2.40ch00	ITAG_eugene	exon	8621508	8621514	.	+	1	ID=exon:Solyc00g008900.1.1.2;Parent=mRNA:Solyc00g008900.1.1;from_BOGAS=1
SL2.40ch00	ITAG_eugene	CDS	8621508	8621514	.	+	1	ID=CDS:Solyc00g008900.1.1.2;Parent=mRNA:Solyc00g008900.1.1;from_BOGAS=1
###
SL2.40ch00	ITAG_eugene	gene	8642096	8642245	.	+	.	Alias=Solyc00g008910;ID=gene:Solyc00g008910.1;Name=Solyc00g008910.1;from_BOGAS=1;length=150
SL2.40ch00	ITAG_eugene	mRNA	8642096	8642245	.	+	.	ID=mRNA:Solyc00g008910.1.1;Name=Solyc00g008910.1.1;Note=Unknown Protein (AHRD V1);Parent=gene:Solyc00g008910.1;from_BOGAS=1;length=150;nb_exon=1;eugene_evidence_code=10F0H0E0IEG
SL2.40ch00	ITAG_eugene	exon	8642096	8642245	.	+	0	ID=exon:Solyc00g008910.1.1.1;Parent=mRNA:Solyc00g008910.1.1;from_BOGAS=1
SL2.40ch00	ITAG_eugene	CDS	8642096	8642245	.	+	0	ID=CDS:Solyc00g008910.1.1.1;Parent=mRNA:Solyc00g008910.1.1;from_BOGAS=1
###
SL2.40ch00	ITAG_eugene	gene	8696438	8696587	.	-	.	Alias=Solyc00g008920;ID=gene:Solyc00g008920.1;Name=Solyc00g008920.1;from_BOGAS=1;length=150
SL2.40ch00	ITAG_eugene	mRNA	8696438	8696587	.	-	.	ID=mRNA:Solyc00g008920.1.1;Name=Solyc00g008920.1.1;Note=Unknown Protein (AHRD V1);Parent=gene:Solyc00g008920.1;from_BOGAS=1;length=150;nb_exon=1;eugene_evidence_code=10F0H0E0IEG
SL2.40ch00	ITAG_eugene	exon	8696438	8696587	.	-	0	ID=exon:Solyc00g008920.1.1.1;Parent=mRNA:Solyc00g008920.1.1;from_BOGAS=1
SL2.40ch00	ITAG_eugene	CDS	8696438	8696587	.	-	0	ID=CDS:Solyc00g008920.1.1.1;Parent=mRNA:Solyc00g008920.1.1;from_BOGAS=1
###
SL2.40ch00	ITAG_eugene	gene	8742084	8746574	.	+	.	Alias=Solyc00g009020;ID=gene:Solyc00g009020.2;Name=Solyc00g009020.2;from_BOGAS=1;length=4491
SL2.40ch00	ITAG_eugene	mRNA	8742084	8746574	.	+	.	ID=mRNA:Solyc00g009020.2.1;Name=Solyc00g009020.2.1;Note=Mitochondrial ATP synthase (AHRD V1 ***- B6TLY8_MAIZE);Ontology_term=GO:0008270,GO:0050897,GO:0005507;Parent=gene:Solyc00g009020.2;from_BOGAS=1;length=4491;nb_exon=7;sifter_term=GO:0008270,GO:0050897,GO:0005507
SL2.40ch00	ITAG_eugene	exon	8742084	8742399	.	+	.	ID=exon:Solyc00g009020.2.1.1;Parent=mRNA:Solyc00g009020.2.1;from_BOGAS=1
SL2.40ch00	ITAG_eugene	five_prime_UTR	8742084	8742357	.	+	.	ID=five_prime_UTR:Solyc00g009020.2.1.0;Parent=mRNA:Solyc00g009020.2.1;from_BOGAS=1
SL2.40ch00	ITAG_eugene	CDS	8742358	8742399	.	+	0	ID=CDS:Solyc00g009020.2.1.1;Parent=mRNA:Solyc00g009020.2.1;from_BOGAS=1
SL2.40ch00	ITAG_eugene	intron	8742400	8743126	.	+	.	ID=intron:Solyc00g009020.2.1.1;Parent=mRNA:Solyc00g009020.2.1;from_BOGAS=1
SL2.40ch00	ITAG_eugene	exon	8743127	8743223	.	+	0	ID=exon:Solyc00g009020.2.1.2;Parent=mRNA:Solyc00g009020.2.1;from_BOGAS=1
SL2.40ch00	ITAG_eugene	CDS	8743127	8743223	.	+	0	ID=CDS:Solyc00g009020.2.1.2;Parent=mRNA:Solyc00g009020.2.1;from_BOGAS=1
SL2.40ch00	ITAG_eugene	intron	8743224	8744191	.	+	.	ID=intron:Solyc00g009020.2.1.2;Parent=mRNA:Solyc00g009020.2.1;from_BOGAS=1
SL2.40ch00	ITAG_eugene	exon	8744192	8744336	.	+	0	ID=exon:Solyc00g009020.2.1.3;Parent=mRNA:Solyc00g009020.2.1;from_BOGAS=1
SL2.40ch00	ITAG_eugene	CDS	8744192	8744336	.	+	2	ID=CDS:Solyc00g009020.2.1.3;Parent=mRNA:Solyc00g009020.2.1;from_BOGAS=1
SL2.40ch00	ITAG_eugene	intron	8744337	8744841	.	+	.	ID=intron:Solyc00g009020.2.1.3;Parent=mRNA:Solyc00g009020.2.1;from_BOGAS=1
SL2.40ch00	ITAG_eugene	exon	8744842	8744952	.	+	2	ID=exon:Solyc00g009020.2.1.4;Parent=mRNA:Solyc00g009020.2.1;from_BOGAS=1
SL2.40ch00	ITAG_eugene	CDS	8744842	8744952	.	+	1	ID=CDS:Solyc00g009020.2.1.4;Parent=mRNA:Solyc00g009020.2.1;from_BOGAS=1
SL2.40ch00	ITAG_eugene	intron	8744953	8745361	.	+	.	ID=intron:Solyc00g009020.2.1.4;Parent=mRNA:Solyc00g009020.2.1;from_BOGAS=1
SL2.40ch00	ITAG_eugene	exon	8745362	8745508	.	+	1	ID=exon:Solyc00g009020.2.1.5;Parent=mRNA:Solyc00g009020.2.1;from_BOGAS=1
SL2.40ch00	ITAG_eugene	CDS	8745362	8745508	.	+	1	ID=CDS:Solyc00g009020.2.1.5;Parent=mRNA:Solyc00g009020.2.1;from_BOGAS=1
SL2.40ch00	ITAG_eugene	intron	8745509	8745734	.	+	.	ID=intron:Solyc00g009020.2.1.5;Parent=mRNA:Solyc00g009020.2.1;from_BOGAS=1
SL2.40ch00	ITAG_eugene	exon	8745735	8745857	.	+	1	ID=exon:Solyc00g009020.2.1.6;Parent=mRNA:Solyc00g009020.2.1;from_BOGAS=1
SL2.40ch00	ITAG_eugene	CDS	8745735	8745857	.	+	1	ID=CDS:Solyc00g009020.2.1.6;Parent=mRNA:Solyc00g009020.2.1;from_BOGAS=1
SL2.40ch00	ITAG_eugene	intron	8745858	8745959	.	+	.	ID=intron:Solyc00g009020.2.1.6;Parent=mRNA:Solyc00g009020.2.1;from_BOGAS=1
SL2.40ch00	ITAG_eugene	exon	8745960	8746574	.	+	1	ID=exon:Solyc00g009020.2.1.7;Parent=mRNA:Solyc00g009020.2.1;from_BOGAS=1
SL2.40ch00	ITAG_eugene	CDS	8745960	8746023	.	+	1	ID=CDS:Solyc00g009020.2.1.7;Parent=mRNA:Solyc00g009020.2.1;from_BOGAS=1
SL2.40ch00	ITAG_eugene	three_prime_UTR	8746503	8746574	.	+	.	ID=three_prime_UTR:Solyc00g009020.2.1.0;Parent=mRNA:Solyc00g009020.2.1;from_BOGAS=1
###
SL2.40ch00	ITAG_eugene	gene	8746969	8748442	.	-	.	Alias=Solyc00g009030;ID=gene:Solyc00g009030.1;Name=Solyc00g009030.1;from_BOGAS=1;length=1474
SL2.40ch00	ITAG_eugene	mRNA	8746969	8748442	.	-	.	ID=mRNA:Solyc00g009030.1.1;Name=Solyc00g009030.1.1;Note=Solute carrier family 2%2C facilitated glucose transporter member 12 (AHRD V1 **** GTR12_BOVIN)%3B contains Interpro domain(s)  IPR003663  Sugar/inositol transporter ;Ontology_term=GO:0055056;Parent=gene:Solyc00g009030.1;from_BOGAS=1;interpro2go_term=GO:0016020,GO:0016021;length=1474;nb_exon=5;sifter_term=GO:0055056;eugene_evidence_code=10F0H1E0IEG
SL2.40ch00	ITAG_eugene	exon	8746969	8747064	.	-	0	ID=exon:Solyc00g009030.1.1.5;Parent=mRNA:Solyc00g009030.1.1;from_BOGAS=1
SL2.40ch00	ITAG_eugene	CDS	8746969	8747064	.	-	0	ID=CDS:Solyc00g009030.1.1.5;Parent=mRNA:Solyc00g009030.1.1;from_BOGAS=1
SL2.40ch00	ITAG_eugene	intron	8747065	8747168	.	-	.	ID=intron:Solyc00g009030.1.1.5;Parent=mRNA:Solyc00g009030.1.1;from_BOGAS=1
SL2.40ch00	ITAG_eugene	exon	8747169	8747293	.	-	2	ID=exon:Solyc00g009030.1.1.4;Parent=mRNA:Solyc00g009030.1.1;from_BOGAS=1
SL2.40ch00	ITAG_eugene	CDS	8747169	8747293	.	-	2	ID=CDS:Solyc00g009030.1.1.4;Parent=mRNA:Solyc00g009030.1.1;from_BOGAS=1
SL2.40ch00	ITAG_eugene	intron	8747294	8747382	.	-	.	ID=intron:Solyc00g009030.1.1.4;Parent=mRNA:Solyc00g009030.1.1;from_BOGAS=1
SL2.40ch00	ITAG_eugene	exon	8747383	8747793	.	-	2	ID=exon:Solyc00g009030.1.1.3;Parent=mRNA:Solyc00g009030.1.1;from_BOGAS=1
SL2.40ch00	ITAG_eugene	CDS	8747383	8747793	.	-	2	ID=CDS:Solyc00g009030.1.1.3;Parent=mRNA:Solyc00g009030.1.1;from_BOGAS=1
SL2.40ch00	ITAG_eugene	intron	8747794	8747836	.	-	.	ID=intron:Solyc00g009030.1.1.3;Parent=mRNA:Solyc00g009030.1.1;from_BOGAS=1
SL2.40ch00	ITAG_eugene	exon	8747837	8748254	.	-	0	ID=exon:Solyc00g009030.1.1.2;Parent=mRNA:Solyc00g009030.1.1;from_BOGAS=1
SL2.40ch00	ITAG_eugene	CDS	8747837	8748254	.	-	0	ID=CDS:Solyc00g009030.1.1.2;Parent=mRNA:Solyc00g009030.1.1;from_BOGAS=1
SL2.40ch00	ITAG_eugene	intron	8748255	8748301	.	-	.	ID=intron:Solyc00g009030.1.1.2;Parent=mRNA:Solyc00g009030.1.1;from_BOGAS=1
SL2.40ch00	ITAG_eugene	exon	8748302	8748442	.	-	0	ID=exon:Solyc00g009030.1.1.1;Parent=mRNA:Solyc00g009030.1.1;from_BOGAS=1
SL2.40ch00	ITAG_eugene	CDS	8748302	8748442	.	-	0	ID=CDS:Solyc00g009030.1.1.1;Parent=mRNA:Solyc00g009030.1.1;from_BOGAS=1
###
SL2.40ch00	ITAG_eugene	gene	8760796	8764776	.	+	.	Alias=Solyc00g009040;ID=gene:Solyc00g009040.2;Name=Solyc00g009040.2;from_BOGAS=1;length=3981
SL2.40ch00	ITAG_eugene	mRNA	8760796	8764776	.	+	.	ID=mRNA:Solyc00g009040.2.1;Name=Solyc00g009040.2.1;Note=Polyadenylate-binding protein 2 (AHRD V1 **** B6U4M0_MAIZE)%3B contains Interpro domain(s)  IPR006515  Polyadenylate binding protein%2C human types 1%2C 2%2C 3%2C 4 ;Ontology_term=GO:0008143,GO:0003743;Parent=gene:Solyc00g009040.2;from_BOGAS=1;interpro2go_term=GO:0003676,GO:0016020,GO:0003723,GO:0000166;length=3981;nb_exon=7;sifter_term=GO:0008143,GO:0003743
SL2.40ch00	ITAG_eugene	exon	8760796	8761099	.	+	0	ID=exon:Solyc00g009040.2.1.1;Parent=mRNA:Solyc00g009040.2.1;from_BOGAS=1
SL2.40ch00	ITAG_eugene	CDS	8760796	8761099	.	+	0	ID=CDS:Solyc00g009040.2.1.1;Parent=mRNA:Solyc00g009040.2.1;from_BOGAS=1
SL2.40ch00	ITAG_eugene	intron	8761100	8762209	.	+	.	ID=intron:Solyc00g009040.2.1.1;Parent=mRNA:Solyc00g009040.2.1;from_BOGAS=1
SL2.40ch00	ITAG_eugene	exon	8762210	8762982	.	+	2	ID=exon:Solyc00g009040.2.1.2;Parent=mRNA:Solyc00g009040.2.1;from_BOGAS=1
SL2.40ch00	ITAG_eugene	CDS	8762210	8762982	.	+	2	ID=CDS:Solyc00g009040.2.1.2;Parent=mRNA:Solyc00g009040.2.1;from_BOGAS=1
SL2.40ch00	ITAG_eugene	intron	8762983	8763075	.	+	.	ID=intron:Solyc00g009040.2.1.2;Parent=mRNA:Solyc00g009040.2.1;from_BOGAS=1
SL2.40ch00	ITAG_eugene	exon	8763076	8763153	.	+	0	ID=exon:Solyc00g009040.2.1.3;Parent=mRNA:Solyc00g009040.2.1;from_BOGAS=1
SL2.40ch00	ITAG_eugene	CDS	8763076	8763153	.	+	0	ID=CDS:Solyc00g009040.2.1.3;Parent=mRNA:Solyc00g009040.2.1;from_BOGAS=1
SL2.40ch00	ITAG_eugene	intron	8763154	8763246	.	+	.	ID=intron:Solyc00g009040.2.1.3;Parent=mRNA:Solyc00g009040.2.1;from_BOGAS=1
SL2.40ch00	ITAG_eugene	exon	8763247	8763336	.	+	0	ID=exon:Solyc00g009040.2.1.4;Parent=mRNA:Solyc00g009040.2.1;from_BOGAS=1
SL2.40ch00	ITAG_eugene	CDS	8763247	8763336	.	+	0	ID=CDS:Solyc00g009040.2.1.4;Parent=mRNA:Solyc00g009040.2.1;from_BOGAS=1
SL2.40ch00	ITAG_eugene	intron	8763337	8763562	.	+	.	ID=intron:Solyc00g009040.2.1.4;Parent=mRNA:Solyc00g009040.2.1;from_BOGAS=1
SL2.40ch00	ITAG_eugene	exon	8763563	8763841	.	+	0	ID=exon:Solyc00g009040.2.1.5;Parent=mRNA:Solyc00g009040.2.1;from_BOGAS=1
SL2.40ch00	ITAG_eugene	CDS	8763563	8763841	.	+	0	ID=CDS:Solyc00g009040.2.1.5;Parent=mRNA:Solyc00g009040.2.1;from_BOGAS=1
SL2.40ch00	ITAG_eugene	intron	8763842	8764058	.	+	.	ID=intron:Solyc00g009040.2.1.5;Parent=mRNA:Solyc00g009040.2.1;from_BOGAS=1
SL2.40ch00	ITAG_eugene	exon	8764059	8764265	.	+	0	ID=exon:Solyc00g009040.2.1.6;Parent=mRNA:Solyc00g009040.2.1;from_BOGAS=1
SL2.40ch00	ITAG_eugene	CDS	8764059	8764265	.	+	0	ID=CDS:Solyc00g009040.2.1.6;Parent=mRNA:Solyc00g009040.2.1;from_BOGAS=1
SL2.40ch00	ITAG_eugene	intron	8764266	8764330	.	+	.	ID=intron:Solyc00g009040.2.1.6;Parent=mRNA:Solyc00g009040.2.1;from_BOGAS=1
SL2.40ch00	ITAG_eugene	exon	8764331	8764776	.	+	0	ID=exon:Solyc00g009040.2.1.7;Parent=mRNA:Solyc00g009040.2.1;from_BOGAS=1
SL2.40ch00	ITAG_eugene	CDS	8764331	8764549	.	+	0	ID=CDS:Solyc00g009040.2.1.7;Parent=mRNA:Solyc00g009040.2.1;from_BOGAS=1
SL2.40ch00	ITAG_eugene	three_prime_UTR	8764550	8764776	.	+	.	ID=three_prime_UTR:Solyc00g009040.2.1.0;Parent=mRNA:Solyc00g009040.2.1;from_BOGAS=1
###
SL2.40ch00	ITAG_eugene	gene	8766371	8768154	.	-	.	Alias=Solyc00g009050;ID=gene:Solyc00g009050.1;Name=Solyc00g009050.1;from_BOGAS=1;length=1784
SL2.40ch00	ITAG_eugene	mRNA	8766371	8768154	.	-	.	ID=mRNA:Solyc00g009050.1.1;Name=Solyc00g009050.1.1;Note=UPF0544 protein C5orf45 (AHRD V1 ***- CE045_HUMAN);Parent=gene:Solyc00g009050.1;from_BOGAS=1;length=1784;nb_exon=4;eugene_evidence_code=10F0H1E0IEG
SL2.40ch00	ITAG_eugene	exon	8766371	8766954	.	-	2	ID=exon:Solyc00g009050.1.1.4;Parent=mRNA:Solyc00g009050.1.1;from_BOGAS=1
SL2.40ch00	ITAG_eugene	CDS	8766371	8766954	.	-	2	ID=CDS:Solyc00g009050.1.1.4;Parent=mRNA:Solyc00g009050.1.1;from_BOGAS=1
SL2.40ch00	ITAG_eugene	intron	8766955	8767488	.	-	.	ID=intron:Solyc00g009050.1.1.4;Parent=mRNA:Solyc00g009050.1.1;from_BOGAS=1
SL2.40ch00	ITAG_eugene	exon	8767489	8767656	.	-	2	ID=exon:Solyc00g009050.1.1.3;Parent=mRNA:Solyc00g009050.1.1;from_BOGAS=1
SL2.40ch00	ITAG_eugene	CDS	8767489	8767656	.	-	2	ID=CDS:Solyc00g009050.1.1.3;Parent=mRNA:Solyc00g009050.1.1;from_BOGAS=1
SL2.40ch00	ITAG_eugene	intron	8767657	8767743	.	-	.	ID=intron:Solyc00g009050.1.1.3;Parent=mRNA:Solyc00g009050.1.1;from_BOGAS=1
SL2.40ch00	ITAG_eugene	exon	8767744	8768035	.	-	0	ID=exon:Solyc00g009050.1.1.2;Parent=mRNA:Solyc00g009050.1.1;from_BOGAS=1
SL2.40ch00	ITAG_eugene	CDS	8767744	8768035	.	-	0	ID=CDS:Solyc00g009050.1.1.2;Parent=mRNA:Solyc00g009050.1.1;from_BOGAS=1
SL2.40ch00	ITAG_eugene	intron	8768036	8768103	.	-	.	ID=intron:Solyc00g009050.1.1.2;Parent=mRNA:Solyc00g009050.1.1;from_BOGAS=1
SL2.40ch00	ITAG_eugene	exon	8768104	8768154	.	-	0	ID=exon:Solyc00g009050.1.1.1;Parent=mRNA:Solyc00g009050.1.1;from_BOGAS=1
SL2.40ch00	ITAG_eugene	CDS	8768104	8768154	.	-	0	ID=CDS:Solyc00g009050.1.1.1;Parent=mRNA:Solyc00g009050.1.1;from_BOGAS=1
###
SL2.40ch00	ITAG_eugene	gene	8772359	8774693	.	+	.	Alias=Solyc00g009060;ID=gene:Solyc00g009060.2;Name=Solyc00g009060.2;from_BOGAS=1;length=2335
SL2.40ch00	ITAG_eugene	mRNA	8772359	8774693	.	+	.	ID=mRNA:Solyc00g009060.2.1;Name=Solyc00g009060.2.1;Note=Hypoxanthine phosphoribosyltransferase (AHRD V1 ***- B4UWA8_ARAHY)%3B contains Interpro domain(s)  IPR005904  Hypoxanthine phosphoribosyl transferase ;Ontology_term=GO:0005737,GO:0009116;Parent=gene:Solyc00g009060.2;from_BOGAS=1;interpro2go_term=GO:0005737,GO:0009116;length=2335;nb_exon=3
SL2.40ch00	ITAG_eugene	exon	8772359	8772746	.	+	.	ID=exon:Solyc00g009060.2.1.1;Parent=mRNA:Solyc00g009060.2.1;from_BOGAS=1
SL2.40ch00	ITAG_eugene	five_prime_UTR	8772359	8772410	.	+	.	ID=five_prime_UTR:Solyc00g009060.2.1.0;Parent=mRNA:Solyc00g009060.2.1;from_BOGAS=1
SL2.40ch00	ITAG_eugene	CDS	8772411	8772746	.	+	0	ID=CDS:Solyc00g009060.2.1.1;Parent=mRNA:Solyc00g009060.2.1;from_BOGAS=1
SL2.40ch00	ITAG_eugene	intron	8772747	8773563	.	+	.	ID=intron:Solyc00g009060.2.1.1;Parent=mRNA:Solyc00g009060.2.1;from_BOGAS=1
SL2.40ch00	ITAG_eugene	exon	8773564	8773728	.	+	0	ID=exon:Solyc00g009060.2.1.2;Parent=mRNA:Solyc00g009060.2.1;from_BOGAS=1
SL2.40ch00	ITAG_eugene	CDS	8773564	8773728	.	+	0	ID=CDS:Solyc00g009060.2.1.2;Parent=mRNA:Solyc00g009060.2.1;from_BOGAS=1
SL2.40ch00	ITAG_eugene	intron	8773729	8774381	.	+	.	ID=intron:Solyc00g009060.2.1.2;Parent=mRNA:Solyc00g009060.2.1;from_BOGAS=1
SL2.40ch00	ITAG_eugene	exon	8774382	8774693	.	+	0	ID=exon:Solyc00g009060.2.1.3;Parent=mRNA:Solyc00g009060.2.1;from_BOGAS=1
SL2.40ch00	ITAG_eugene	CDS	8774382	8774480	.	+	0	ID=CDS:Solyc00g009060.2.1.3;Parent=mRNA:Solyc00g009060.2.1;from_BOGAS=1
SL2.40ch00	ITAG_eugene	three_prime_UTR	8774481	8774693	.	+	.	ID=three_prime_UTR:Solyc00g009060.2.1.0;Parent=mRNA:Solyc00g009060.2.1;from_BOGAS=1
###
SL2.40ch00	ITAG_eugene	gene	8775151	8775537	.	-	.	Alias=Solyc00g009070;ID=gene:Solyc00g009070.1;Name=Solyc00g009070.1;from_BOGAS=1;length=387
SL2.40ch00	ITAG_eugene	mRNA	8775151	8775537	.	-	.	ID=mRNA:Solyc00g009070.1.1;Name=Solyc00g009070.1.1;Note=Unknown Protein (AHRD V1);Parent=gene:Solyc00g009070.1;from_BOGAS=1;length=387;nb_exon=1;eugene_evidence_code=10F0H0E0IEG
SL2.40ch00	ITAG_eugene	exon	8775151	8775537	.	-	0	ID=exon:Solyc00g009070.1.1.1;Parent=mRNA:Solyc00g009070.1.1;from_BOGAS=1
SL2.40ch00	ITAG_eugene	CDS	8775151	8775537	.	-	0	ID=CDS:Solyc00g009070.1.1.1;Parent=mRNA:Solyc00g009070.1.1;from_BOGAS=1
###
SL2.40ch00	ITAG_eugene	gene	8777405	8778182	.	+	.	Alias=Solyc00g009080;ID=gene:Solyc00g009080.2;Name=Solyc00g009080.2;from_BOGAS=1;length=778
SL2.40ch00	ITAG_eugene	mRNA	8777405	8778182	.	+	.	ID=mRNA:Solyc00g009080.2.1;Name=Solyc00g009080.2.1;Note=Unknown Protein (AHRD V1);Parent=gene:Solyc00g009080.2;from_BOGAS=1;length=778;nb_exon=2
SL2.40ch00	ITAG_eugene	exon	8777405	8777654	.	+	.	ID=exon:Solyc00g009080.2.1.1;Parent=mRNA:Solyc00g009080.2.1;from_BOGAS=1
SL2.40ch00	ITAG_eugene	five_prime_UTR	8777405	8777451	.	+	.	ID=five_prime_UTR:Solyc00g009080.2.1.0;Parent=mRNA:Solyc00g009080.2.1;from_BOGAS=1
SL2.40ch00	ITAG_eugene	CDS	8777452	8777654	.	+	0	ID=CDS:Solyc00g009080.2.1.1;Parent=mRNA:Solyc00g009080.2.1;from_BOGAS=1
SL2.40ch00	ITAG_eugene	intron	8777655	8777703	.	+	.	ID=intron:Solyc00g009080.2.1.1;Parent=mRNA:Solyc00g009080.2.1;from_BOGAS=1
SL2.40ch00	ITAG_eugene	exon	8777704	8778182	.	+	0	ID=exon:Solyc00g009080.2.1.2;Parent=mRNA:Solyc00g009080.2.1;from_BOGAS=1
SL2.40ch00	ITAG_eugene	CDS	8777704	8777839	.	+	1	ID=CDS:Solyc00g009080.2.1.2;Parent=mRNA:Solyc00g009080.2.1;from_BOGAS=1
SL2.40ch00	ITAG_eugene	three_prime_UTR	8777840	8778182	.	+	.	ID=three_prime_UTR:Solyc00g009080.2.1.0;Parent=mRNA:Solyc00g009080.2.1;from_BOGAS=1
###
SL2.40ch00	ITAG_eugene	gene	8783468	8787035	.	-	.	Alias=Solyc00g009090;ID=gene:Solyc00g009090.2;Name=Solyc00g009090.2;from_BOGAS=1;length=3568
SL2.40ch00	ITAG_eugene	mRNA	8783468	8787035	.	-	.	ID=mRNA:Solyc00g009090.2.1;Name=Solyc00g009090.2.1;Note=Receptor like kinase%2C RLK;Ontology_term=GO:0004675;Parent=gene:Solyc00g009090.2;from_BOGAS=1;interpro2go_term=GO:0005515,GO:0006468;length=3568;nb_exon=2;sifter_term=GO:0004675
SL2.40ch00	ITAG_eugene	exon	8783468	8784014	.	-	.	ID=exon:Solyc00g009090.2.1.2;Parent=mRNA:Solyc00g009090.2.1;from_BOGAS=1
SL2.40ch00	ITAG_eugene	three_prime_UTR	8783468	8783628	.	-	.	ID=three_prime_UTR:Solyc00g009090.2.1.0;Parent=mRNA:Solyc00g009090.2.1;from_BOGAS=1
SL2.40ch00	ITAG_eugene	CDS	8783629	8784014	.	-	2	ID=CDS:Solyc00g009090.2.1.2;Parent=mRNA:Solyc00g009090.2.1;from_BOGAS=1
SL2.40ch00	ITAG_eugene	intron	8784015	8784154	.	-	.	ID=intron:Solyc00g009090.2.1.2;Parent=mRNA:Solyc00g009090.2.1;from_BOGAS=1
SL2.40ch00	ITAG_eugene	exon	8784155	8787035	.	-	2	ID=exon:Solyc00g009090.2.1.1;Parent=mRNA:Solyc00g009090.2.1;from_BOGAS=1
SL2.40ch00	ITAG_eugene	CDS	8784155	8787035	.	-	0	ID=CDS:Solyc00g009090.2.1.1;Parent=mRNA:Solyc00g009090.2.1;from_BOGAS=1
###
SL2.40ch00	ITAG_eugene	gene	8793413	8800152	.	-	.	Alias=Solyc00g009100;ID=gene:Solyc00g009100.2;Name=Solyc00g009100.2;from_BOGAS=1;length=6740
SL2.40ch00	ITAG_eugene	mRNA	8793413	8800152	.	-	.	ID=mRNA:Solyc00g009100.2.1;Name=Solyc00g009100.2.1;Note=30S ribosomal protein S1-like (AHRD V1 ***- Q5ZC75_ORYSJ)%3B contains Interpro domain(s)  IPR003029  Ribosomal protein S1%2C RNA binding domain ;Ontology_term=GO:0003723;Parent=gene:Solyc00g009100.2;from_BOGAS=1;interpro2go_term=GO:0003723;length=6740;nb_exon=8
SL2.40ch00	ITAG_eugene	exon	8793413	8793838	.	-	.	ID=exon:Solyc00g009100.2.1.8;Parent=mRNA:Solyc00g009100.2.1;from_BOGAS=1
SL2.40ch00	ITAG_eugene	three_prime_UTR	8793413	8793658	.	-	.	ID=three_prime_UTR:Solyc00g009100.2.1.0;Parent=mRNA:Solyc00g009100.2.1;from_BOGAS=1
SL2.40ch00	ITAG_eugene	CDS	8793659	8793838	.	-	0	ID=CDS:Solyc00g009100.2.1.8;Parent=mRNA:Solyc00g009100.2.1;from_BOGAS=1
SL2.40ch00	ITAG_eugene	intron	8793839	8793995	.	-	.	ID=intron:Solyc00g009100.2.1.8;Parent=mRNA:Solyc00g009100.2.1;from_BOGAS=1
SL2.40ch00	ITAG_eugene	exon	8793996	8794044	.	-	0	ID=exon:Solyc00g009100.2.1.7;Parent=mRNA:Solyc00g009100.2.1;from_BOGAS=1
SL2.40ch00	ITAG_eugene	CDS	8793996	8794044	.	-	1	ID=CDS:Solyc00g009100.2.1.7;Parent=mRNA:Solyc00g009100.2.1;from_BOGAS=1
SL2.40ch00	ITAG_eugene	intron	8794045	8795730	.	-	.	ID=intron:Solyc00g009100.2.1.7;Parent=mRNA:Solyc00g009100.2.1;from_BOGAS=1
SL2.40ch00	ITAG_eugene	exon	8795731	8795856	.	-	1	ID=exon:Solyc00g009100.2.1.6;Parent=mRNA:Solyc00g009100.2.1;from_BOGAS=1
SL2.40ch00	ITAG_eugene	CDS	8795731	8795856	.	-	1	ID=CDS:Solyc00g009100.2.1.6;Parent=mRNA:Solyc00g009100.2.1;from_BOGAS=1
SL2.40ch00	ITAG_eugene	intron	8795857	8796973	.	-	.	ID=intron:Solyc00g009100.2.1.6;Parent=mRNA:Solyc00g009100.2.1;from_BOGAS=1
SL2.40ch00	ITAG_eugene	exon	8796974	8797071	.	-	1	ID=exon:Solyc00g009100.2.1.5;Parent=mRNA:Solyc00g009100.2.1;from_BOGAS=1
SL2.40ch00	ITAG_eugene	CDS	8796974	8797071	.	-	0	ID=CDS:Solyc00g009100.2.1.5;Parent=mRNA:Solyc00g009100.2.1;from_BOGAS=1
SL2.40ch00	ITAG_eugene	intron	8797072	8797302	.	-	.	ID=intron:Solyc00g009100.2.1.5;Parent=mRNA:Solyc00g009100.2.1;from_BOGAS=1
SL2.40ch00	ITAG_eugene	exon	8797303	8797383	.	-	0	ID=exon:Solyc00g009100.2.1.4;Parent=mRNA:Solyc00g009100.2.1;from_BOGAS=1
SL2.40ch00	ITAG_eugene	CDS	8797303	8797383	.	-	0	ID=CDS:Solyc00g009100.2.1.4;Parent=mRNA:Solyc00g009100.2.1;from_BOGAS=1
SL2.40ch00	ITAG_eugene	intron	8797384	8797861	.	-	.	ID=intron:Solyc00g009100.2.1.4;Parent=mRNA:Solyc00g009100.2.1;from_BOGAS=1
SL2.40ch00	ITAG_eugene	exon	8797862	8797933	.	-	0	ID=exon:Solyc00g009100.2.1.3;Parent=mRNA:Solyc00g009100.2.1;from_BOGAS=1
SL2.40ch00	ITAG_eugene	CDS	8797862	8797933	.	-	0	ID=CDS:Solyc00g009100.2.1.3;Parent=mRNA:Solyc00g009100.2.1;from_BOGAS=1
SL2.40ch00	ITAG_eugene	intron	8797934	8798014	.	-	.	ID=intron:Solyc00g009100.2.1.3;Parent=mRNA:Solyc00g009100.2.1;from_BOGAS=1
SL2.40ch00	ITAG_eugene	exon	8798015	8798089	.	-	0	ID=exon:Solyc00g009100.2.1.2;Parent=mRNA:Solyc00g009100.2.1;from_BOGAS=1
SL2.40ch00	ITAG_eugene	CDS	8798015	8798089	.	-	0	ID=CDS:Solyc00g009100.2.1.2;Parent=mRNA:Solyc00g009100.2.1;from_BOGAS=1
SL2.40ch00	ITAG_eugene	intron	8798090	8799268	.	-	.	ID=intron:Solyc00g009100.2.1.2;Parent=mRNA:Solyc00g009100.2.1;from_BOGAS=1
SL2.40ch00	ITAG_eugene	exon	8799269	8800152	.	-	0	ID=exon:Solyc00g009100.2.1.1;Parent=mRNA:Solyc00g009100.2.1;from_BOGAS=1
SL2.40ch00	ITAG_eugene	CDS	8799269	8800129	.	-	0	ID=CDS:Solyc00g009100.2.1.1;Parent=mRNA:Solyc00g009100.2.1;from_BOGAS=1
SL2.40ch00	ITAG_eugene	five_prime_UTR	8800130	8800152	.	-	.	ID=five_prime_UTR:Solyc00g009100.2.1.0;Parent=mRNA:Solyc00g009100.2.1;from_BOGAS=1
###
SL2.40ch00	ITAG_eugene	gene	8818874	8827274	.	+	.	Alias=Solyc00g009110;ID=gene:Solyc00g009110.2;Name=Solyc00g009110.2;from_BOGAS=1;length=8401
SL2.40ch00	ITAG_eugene	mRNA	8818874	8827274	.	+	.	ID=mRNA:Solyc00g009110.2.1;Name=Solyc00g009110.2.1;Note=Inositol-1 4 5-trisphosphate 5-Phosphatase-like protein (AHRD V1 *-*- Q9M1W5_ARATH)%3B contains Interpro domain(s)  IPR000300  Inositol polyphosphate related phosphatase ;Ontology_term=GO:0004437;Parent=gene:Solyc00g009110.2;from_BOGAS=1;interpro2go_term=GO:0004437;length=8401;nb_exon=11
SL2.40ch00	ITAG_eugene	exon	8818874	8818909	.	+	0	ID=exon:Solyc00g009110.2.1.1;Parent=mRNA:Solyc00g009110.2.1;from_BOGAS=1
SL2.40ch00	ITAG_eugene	CDS	8818874	8818909	.	+	0	ID=CDS:Solyc00g009110.2.1.1;Parent=mRNA:Solyc00g009110.2.1;from_BOGAS=1
SL2.40ch00	ITAG_eugene	intron	8818910	8819036	.	+	.	ID=intron:Solyc00g009110.2.1.1;Parent=mRNA:Solyc00g009110.2.1;from_BOGAS=1
SL2.40ch00	ITAG_eugene	exon	8819037	8819154	.	+	0	ID=exon:Solyc00g009110.2.1.2;Parent=mRNA:Solyc00g009110.2.1;from_BOGAS=1
SL2.40ch00	ITAG_eugene	CDS	8819037	8819154	.	+	0	ID=CDS:Solyc00g009110.2.1.2;Parent=mRNA:Solyc00g009110.2.1;from_BOGAS=1
SL2.40ch00	ITAG_eugene	intron	8819155	8819364	.	+	.	ID=intron:Solyc00g009110.2.1.2;Parent=mRNA:Solyc00g009110.2.1;from_BOGAS=1
SL2.40ch00	ITAG_eugene	exon	8819365	8819430	.	+	2	ID=exon:Solyc00g009110.2.1.3;Parent=mRNA:Solyc00g009110.2.1;from_BOGAS=1
SL2.40ch00	ITAG_eugene	CDS	8819365	8819430	.	+	2	ID=CDS:Solyc00g009110.2.1.3;Parent=mRNA:Solyc00g009110.2.1;from_BOGAS=1
SL2.40ch00	ITAG_eugene	intron	8819431	8820109	.	+	.	ID=intron:Solyc00g009110.2.1.3;Parent=mRNA:Solyc00g009110.2.1;from_BOGAS=1
SL2.40ch00	ITAG_eugene	exon	8820110	8820182	.	+	2	ID=exon:Solyc00g009110.2.1.4;Parent=mRNA:Solyc00g009110.2.1;from_BOGAS=1
SL2.40ch00	ITAG_eugene	CDS	8820110	8820182	.	+	2	ID=CDS:Solyc00g009110.2.1.4;Parent=mRNA:Solyc00g009110.2.1;from_BOGAS=1
SL2.40ch00	ITAG_eugene	intron	8820183	8820288	.	+	.	ID=intron:Solyc00g009110.2.1.4;Parent=mRNA:Solyc00g009110.2.1;from_BOGAS=1
SL2.40ch00	ITAG_eugene	exon	8820289	8820393	.	+	1	ID=exon:Solyc00g009110.2.1.5;Parent=mRNA:Solyc00g009110.2.1;from_BOGAS=1
SL2.40ch00	ITAG_eugene	CDS	8820289	8820393	.	+	1	ID=CDS:Solyc00g009110.2.1.5;Parent=mRNA:Solyc00g009110.2.1;from_BOGAS=1
SL2.40ch00	ITAG_eugene	intron	8820394	8820891	.	+	.	ID=intron:Solyc00g009110.2.1.5;Parent=mRNA:Solyc00g009110.2.1;from_BOGAS=1
SL2.40ch00	ITAG_eugene	exon	8820892	8821756	.	+	1	ID=exon:Solyc00g009110.2.1.6;Parent=mRNA:Solyc00g009110.2.1;from_BOGAS=1
SL2.40ch00	ITAG_eugene	CDS	8820892	8821756	.	+	1	ID=CDS:Solyc00g009110.2.1.6;Parent=mRNA:Solyc00g009110.2.1;from_BOGAS=1
SL2.40ch00	ITAG_eugene	intron	8821757	8822932	.	+	.	ID=intron:Solyc00g009110.2.1.6;Parent=mRNA:Solyc00g009110.2.1;from_BOGAS=1
SL2.40ch00	ITAG_eugene	exon	8822933	8823117	.	+	0	ID=exon:Solyc00g009110.2.1.7;Parent=mRNA:Solyc00g009110.2.1;from_BOGAS=1
SL2.40ch00	ITAG_eugene	CDS	8822933	8823117	.	+	0	ID=CDS:Solyc00g009110.2.1.7;Parent=mRNA:Solyc00g009110.2.1;from_BOGAS=1
SL2.40ch00	ITAG_eugene	intron	8823118	8824098	.	+	.	ID=intron:Solyc00g009110.2.1.7;Parent=mRNA:Solyc00g009110.2.1;from_BOGAS=1
SL2.40ch00	ITAG_eugene	exon	8824099	8824207	.	+	1	ID=exon:Solyc00g009110.2.1.8;Parent=mRNA:Solyc00g009110.2.1;from_BOGAS=1
SL2.40ch00	ITAG_eugene	CDS	8824099	8824207	.	+	1	ID=CDS:Solyc00g009110.2.1.8;Parent=mRNA:Solyc00g009110.2.1;from_BOGAS=1
SL2.40ch00	ITAG_eugene	intron	8824208	8824832	.	+	.	ID=intron:Solyc00g009110.2.1.8;Parent=mRNA:Solyc00g009110.2.1;from_BOGAS=1
SL2.40ch00	ITAG_eugene	exon	8824833	8824975	.	+	0	ID=exon:Solyc00g009110.2.1.9;Parent=mRNA:Solyc00g009110.2.1;from_BOGAS=1
SL2.40ch00	ITAG_eugene	CDS	8824833	8824975	.	+	0	ID=CDS:Solyc00g009110.2.1.9;Parent=mRNA:Solyc00g009110.2.1;from_BOGAS=1
SL2.40ch00	ITAG_eugene	intron	8824976	8825741	.	+	.	ID=intron:Solyc00g009110.2.1.9;Parent=mRNA:Solyc00g009110.2.1;from_BOGAS=1
SL2.40ch00	ITAG_eugene	exon	8825742	8825976	.	+	1	ID=exon:Solyc00g009110.2.1.10;Parent=mRNA:Solyc00g009110.2.1;from_BOGAS=1
SL2.40ch00	ITAG_eugene	CDS	8825742	8825976	.	+	1	ID=CDS:Solyc00g009110.2.1.10;Parent=mRNA:Solyc00g009110.2.1;from_BOGAS=1
SL2.40ch00	ITAG_eugene	intron	8825977	8826947	.	+	.	ID=intron:Solyc00g009110.2.1.10;Parent=mRNA:Solyc00g009110.2.1;from_BOGAS=1
SL2.40ch00	ITAG_eugene	exon	8826948	8827274	.	+	0	ID=exon:Solyc00g009110.2.1.11;Parent=mRNA:Solyc00g009110.2.1;from_BOGAS=1
SL2.40ch00	ITAG_eugene	CDS	8826948	8826971	.	+	0	ID=CDS:Solyc00g009110.2.1.11;Parent=mRNA:Solyc00g009110.2.1;from_BOGAS=1
SL2.40ch00	ITAG_eugene	three_prime_UTR	8826972	8827274	.	+	.	ID=three_prime_UTR:Solyc00g009110.2.1.0;Parent=mRNA:Solyc00g009110.2.1;from_BOGAS=1
###
SL2.40ch00	ITAG_eugene	gene	8831059	8832937	.	+	.	Alias=Solyc00g009120;ID=gene:Solyc00g009120.2;Name=Solyc00g009120.2;from_BOGAS=1;length=1879
SL2.40ch00	ITAG_eugene	mRNA	8831059	8832937	.	+	.	ID=mRNA:Solyc00g009120.2.1;Name=Solyc00g009120.2.1;Note=Short-chain dehydrogenase/reductase family protein (AHRD V1 ***- D7LXC9_ARALY)%3B contains Interpro domain(s)  IPR002198  Short-chain dehydrogenase/reductase SDR ;Ontology_term=GO:0008152;Parent=gene:Solyc00g009120.2;from_BOGAS=1;interpro2go_term=GO:0008152;length=1879;nb_exon=6
SL2.40ch00	ITAG_eugene	exon	8831059	8831114	.	+	0	ID=exon:Solyc00g009120.2.1.1;Parent=mRNA:Solyc00g009120.2.1;from_BOGAS=1
SL2.40ch00	ITAG_eugene	CDS	8831059	8831114	.	+	0	ID=CDS:Solyc00g009120.2.1.1;Parent=mRNA:Solyc00g009120.2.1;from_BOGAS=1
SL2.40ch00	ITAG_eugene	intron	8831115	8831227	.	+	.	ID=intron:Solyc00g009120.2.1.1;Parent=mRNA:Solyc00g009120.2.1;from_BOGAS=1
SL2.40ch00	ITAG_eugene	exon	8831228	8831281	.	+	1	ID=exon:Solyc00g009120.2.1.2;Parent=mRNA:Solyc00g009120.2.1;from_BOGAS=1
SL2.40ch00	ITAG_eugene	CDS	8831228	8831281	.	+	1	ID=CDS:Solyc00g009120.2.1.2;Parent=mRNA:Solyc00g009120.2.1;from_BOGAS=1
SL2.40ch00	ITAG_eugene	intron	8831282	8831367	.	+	.	ID=intron:Solyc00g009120.2.1.2;Parent=mRNA:Solyc00g009120.2.1;from_BOGAS=1
SL2.40ch00	ITAG_eugene	exon	8831368	8831518	.	+	1	ID=exon:Solyc00g009120.2.1.3;Parent=mRNA:Solyc00g009120.2.1;from_BOGAS=1
SL2.40ch00	ITAG_eugene	CDS	8831368	8831518	.	+	1	ID=CDS:Solyc00g009120.2.1.3;Parent=mRNA:Solyc00g009120.2.1;from_BOGAS=1
SL2.40ch00	ITAG_eugene	intron	8831519	8831592	.	+	.	ID=intron:Solyc00g009120.2.1.3;Parent=mRNA:Solyc00g009120.2.1;from_BOGAS=1
SL2.40ch00	ITAG_eugene	exon	8831593	8831649	.	+	0	ID=exon:Solyc00g009120.2.1.4;Parent=mRNA:Solyc00g009120.2.1;from_BOGAS=1
SL2.40ch00	ITAG_eugene	CDS	8831593	8831649	.	+	0	ID=CDS:Solyc00g009120.2.1.4;Parent=mRNA:Solyc00g009120.2.1;from_BOGAS=1
SL2.40ch00	ITAG_eugene	intron	8831650	8832353	.	+	.	ID=intron:Solyc00g009120.2.1.4;Parent=mRNA:Solyc00g009120.2.1;from_BOGAS=1
SL2.40ch00	ITAG_eugene	exon	8832354	8832475	.	+	0	ID=exon:Solyc00g009120.2.1.5;Parent=mRNA:Solyc00g009120.2.1;from_BOGAS=1
SL2.40ch00	ITAG_eugene	CDS	8832354	8832475	.	+	0	ID=CDS:Solyc00g009120.2.1.5;Parent=mRNA:Solyc00g009120.2.1;from_BOGAS=1
SL2.40ch00	ITAG_eugene	intron	8832476	8832548	.	+	.	ID=intron:Solyc00g009120.2.1.5;Parent=mRNA:Solyc00g009120.2.1;from_BOGAS=1
SL2.40ch00	ITAG_eugene	exon	8832549	8832937	.	+	1	ID=exon:Solyc00g009120.2.1.6;Parent=mRNA:Solyc00g009120.2.1;from_BOGAS=1
SL2.40ch00	ITAG_eugene	CDS	8832549	8832753	.	+	1	ID=CDS:Solyc00g009120.2.1.6;Parent=mRNA:Solyc00g009120.2.1;from_BOGAS=1
SL2.40ch00	ITAG_eugene	three_prime_UTR	8832754	8832937	.	+	.	ID=three_prime_UTR:Solyc00g009120.2.1.0;Parent=mRNA:Solyc00g009120.2.1;from_BOGAS=1
###
SL2.40ch00	ITAG_eugene	gene	8833477	8835844	.	+	.	Alias=Solyc00g009130;ID=gene:Solyc00g009130.2;Name=Solyc00g009130.2;from_BOGAS=1;length=2368
SL2.40ch00	ITAG_eugene	mRNA	8833477	8835844	.	+	.	ID=mRNA:Solyc00g009130.2.1;Name=Solyc00g009130.2.1;Note=Dehydrogenase/reductase SDR family member 12 (AHRD V1 ***- C0HAG0_SALSA)%3B contains Interpro domain(s)  IPR002198  Short-chain dehydrogenase/reductase SDR ;Ontology_term=GO:0008152;Parent=gene:Solyc00g009130.2;from_BOGAS=1;interpro2go_term=GO:0008152;length=2368;nb_exon=5
SL2.40ch00	ITAG_eugene	exon	8833477	8833491	.	+	0	ID=exon:Solyc00g009130.2.1.1;Parent=mRNA:Solyc00g009130.2.1;from_BOGAS=1
SL2.40ch00	ITAG_eugene	CDS	8833477	8833491	.	+	0	ID=CDS:Solyc00g009130.2.1.1;Parent=mRNA:Solyc00g009130.2.1;from_BOGAS=1
SL2.40ch00	ITAG_eugene	intron	8833492	8833563	.	+	.	ID=intron:Solyc00g009130.2.1.1;Parent=mRNA:Solyc00g009130.2.1;from_BOGAS=1
SL2.40ch00	ITAG_eugene	exon	8833564	8833625	.	+	0	ID=exon:Solyc00g009130.2.1.2;Parent=mRNA:Solyc00g009130.2.1;from_BOGAS=1
SL2.40ch00	ITAG_eugene	CDS	8833564	8833625	.	+	0	ID=CDS:Solyc00g009130.2.1.2;Parent=mRNA:Solyc00g009130.2.1;from_BOGAS=1
SL2.40ch00	ITAG_eugene	intron	8833626	8834706	.	+	.	ID=intron:Solyc00g009130.2.1.2;Parent=mRNA:Solyc00g009130.2.1;from_BOGAS=1
SL2.40ch00	ITAG_eugene	exon	8834707	8835483	.	+	1	ID=exon:Solyc00g009130.2.1.3;Parent=mRNA:Solyc00g009130.2.1;from_BOGAS=1
SL2.40ch00	ITAG_eugene	CDS	8834707	8834875	.	+	1	ID=CDS:Solyc00g009130.2.1.3;Parent=mRNA:Solyc00g009130.2.1;from_BOGAS=1
SL2.40ch00	ITAG_eugene	three_prime_UTR	8835303	8835483	.	+	.	ID=three_prime_UTR:Solyc00g009130.2.1.0;Parent=mRNA:Solyc00g009130.2.1;from_BOGAS=1
SL2.40ch00	ITAG_eugene	gene	8835428	8837855	.	+	.	Alias=Solyc00g009140;ID=gene:Solyc00g009140.2;Name=Solyc00g009140.2;from_BOGAS=1;length=2428
SL2.40ch00	ITAG_eugene	mRNA	8835428	8837855	.	+	.	ID=mRNA:Solyc00g009140.2.1;Name=Solyc00g009140.2.1;Note=Short-chain dehydrogenase/reductase SDR (AHRD V1 ***- A4A816_9GAMM)%3B contains Interpro domain(s)  IPR002198  Short-chain dehydrogenase/reductase SDR ;Ontology_term=GO:0008152;Parent=gene:Solyc00g009140.2;from_BOGAS=1;interpro2go_term=GO:0008152;length=2428;nb_exon=6
SL2.40ch00	ITAG_eugene	exon	8835428	8835483	.	+	0	ID=exon:Solyc00g009140.2.1.1;Parent=mRNA:Solyc00g009140.2.1;from_BOGAS=1
SL2.40ch00	ITAG_eugene	CDS	8835428	8835483	.	+	0	ID=CDS:Solyc00g009140.2.1.1;Parent=mRNA:Solyc00g009140.2.1;from_BOGAS=1
SL2.40ch00	ITAG_eugene	intron	8835484	8835596	.	+	.	ID=intron:Solyc00g009130.2.1.3;Parent=mRNA:Solyc00g009130.2.1;from_BOGAS=1
SL2.40ch00	ITAG_eugene	intron	8835484	8835596	.	+	.	ID=intron:Solyc00g009140.2.1.1;Parent=mRNA:Solyc00g009140.2.1;from_BOGAS=1
SL2.40ch00	ITAG_eugene	exon	8835597	8835646	.	+	.	ID=exon:Solyc00g009130.2.1.4;Parent=mRNA:Solyc00g009130.2.1;from_BOGAS=1
SL2.40ch00	ITAG_eugene	three_prime_UTR	8835597	8835646	.	+	.	ID=three_prime_UTR:Solyc00g009130.2.1.1;Parent=mRNA:Solyc00g009130.2.1;from_BOGAS=1
SL2.40ch00	ITAG_eugene	exon	8835597	8835650	.	+	1	ID=exon:Solyc00g009140.2.1.2;Parent=mRNA:Solyc00g009140.2.1;from_BOGAS=1
SL2.40ch00	ITAG_eugene	CDS	8835597	8835650	.	+	1	ID=CDS:Solyc00g009140.2.1.2;Parent=mRNA:Solyc00g009140.2.1;from_BOGAS=1
SL2.40ch00	ITAG_eugene	intron	8835647	8835737	.	+	.	ID=intron:Solyc00g009130.2.1.4;Parent=mRNA:Solyc00g009130.2.1;from_BOGAS=1
SL2.40ch00	ITAG_eugene	intron	8835651	8835737	.	+	.	ID=intron:Solyc00g009140.2.1.2;Parent=mRNA:Solyc00g009140.2.1;from_BOGAS=1
SL2.40ch00	ITAG_eugene	exon	8835738	8835844	.	+	.	ID=exon:Solyc00g009130.2.1.5;Parent=mRNA:Solyc00g009130.2.1;from_BOGAS=1
SL2.40ch00	ITAG_eugene	three_prime_UTR	8835738	8835844	.	+	.	ID=three_prime_UTR:Solyc00g009130.2.1.2;Parent=mRNA:Solyc00g009130.2.1;from_BOGAS=1
SL2.40ch00	ITAG_eugene	exon	8835738	8835888	.	+	1	ID=exon:Solyc00g009140.2.1.3;Parent=mRNA:Solyc00g009140.2.1;from_BOGAS=1
SL2.40ch00	ITAG_eugene	CDS	8835738	8835888	.	+	1	ID=CDS:Solyc00g009140.2.1.3;Parent=mRNA:Solyc00g009140.2.1;from_BOGAS=1
SL2.40ch00	ITAG_eugene	intron	8835889	8835962	.	+	.	ID=intron:Solyc00g009140.2.1.3;Parent=mRNA:Solyc00g009140.2.1;from_BOGAS=1
SL2.40ch00	ITAG_eugene	exon	8835963	8836019	.	+	0	ID=exon:Solyc00g009140.2.1.4;Parent=mRNA:Solyc00g009140.2.1;from_BOGAS=1
SL2.40ch00	ITAG_eugene	CDS	8835963	8836019	.	+	0	ID=CDS:Solyc00g009140.2.1.4;Parent=mRNA:Solyc00g009140.2.1;from_BOGAS=1
SL2.40ch00	ITAG_eugene	intron	8836020	8837218	.	+	.	ID=intron:Solyc00g009140.2.1.4;Parent=mRNA:Solyc00g009140.2.1;from_BOGAS=1
SL2.40ch00	ITAG_eugene	exon	8837219	8837340	.	+	0	ID=exon:Solyc00g009140.2.1.5;Parent=mRNA:Solyc00g009140.2.1;from_BOGAS=1
SL2.40ch00	ITAG_eugene	CDS	8837219	8837340	.	+	0	ID=CDS:Solyc00g009140.2.1.5;Parent=mRNA:Solyc00g009140.2.1;from_BOGAS=1
SL2.40ch00	ITAG_eugene	intron	8837341	8837411	.	+	.	ID=intron:Solyc00g009140.2.1.5;Parent=mRNA:Solyc00g009140.2.1;from_BOGAS=1
SL2.40ch00	ITAG_eugene	exon	8837412	8837855	.	+	1	ID=exon:Solyc00g009140.2.1.6;Parent=mRNA:Solyc00g009140.2.1;from_BOGAS=1
SL2.40ch00	ITAG_eugene	CDS	8837412	8837616	.	+	1	ID=CDS:Solyc00g009140.2.1.6;Parent=mRNA:Solyc00g009140.2.1;from_BOGAS=1
SL2.40ch00	ITAG_eugene	three_prime_UTR	8837617	8837855	.	+	.	ID=three_prime_UTR:Solyc00g009140.2.1.0;Parent=mRNA:Solyc00g009140.2.1;from_BOGAS=1
###
SL2.40ch00	ITAG_eugene	gene	8899554	8899922	.	+	.	Alias=Solyc00g009240;ID=gene:Solyc00g009240.1;Name=Solyc00g009240.1;from_BOGAS=1;length=369
SL2.40ch00	ITAG_eugene	mRNA	8899554	8899922	.	+	.	ID=mRNA:Solyc00g009240.1.1;Name=Solyc00g009240.1.1;Note=Unknown Protein (AHRD V1);Parent=gene:Solyc00g009240.1;from_BOGAS=1;length=369;nb_exon=1;eugene_evidence_code=10F0H0E0IEG
SL2.40ch00	ITAG_eugene	exon	8899554	8899922	.	+	0	ID=exon:Solyc00g009240.1.1.1;Parent=mRNA:Solyc00g009240.1.1;from_BOGAS=1
SL2.40ch00	ITAG_eugene	CDS	8899554	8899922	.	+	0	ID=CDS:Solyc00g009240.1.1.1;Parent=mRNA:Solyc00g009240.1.1;from_BOGAS=1
###
SL2.40ch00	ITAG_eugene	gene	9130583	9130765	.	+	.	Alias=Solyc00g009440;ID=gene:Solyc00g009440.1;Name=Solyc00g009440.1;from_BOGAS=1;length=183
SL2.40ch00	ITAG_eugene	mRNA	9130583	9130765	.	+	.	ID=mRNA:Solyc00g009440.1.1;Name=Solyc00g009440.1.1;Note=Unknown Protein (AHRD V1);Parent=gene:Solyc00g009440.1;from_BOGAS=1;length=183;nb_exon=1;eugene_evidence_code=10F0H0E0IEG
SL2.40ch00	ITAG_eugene	exon	9130583	9130765	.	+	0	ID=exon:Solyc00g009440.1.1.1;Parent=mRNA:Solyc00g009440.1.1;from_BOGAS=1
SL2.40ch00	ITAG_eugene	CDS	9130583	9130765	.	+	0	ID=CDS:Solyc00g009440.1.1.1;Parent=mRNA:Solyc00g009440.1.1;from_BOGAS=1
###
SL2.40ch00	ITAG_eugene	gene	9156102	9156896	.	-	.	Alias=Solyc00g009540;ID=gene:Solyc00g009540.1;Name=Solyc00g009540.1;from_BOGAS=1;length=795
SL2.40ch00	ITAG_eugene	mRNA	9156102	9156896	.	-	.	ID=mRNA:Solyc00g009540.1.1;Name=Solyc00g009540.1.1;Note=Helicase-like protein (AHRD V1 ***- Q5NAA4_ORYSJ)%3B contains Interpro domain(s)  IPR010285  Protein of unknown function DUF889%2C eukaryote ;Parent=gene:Solyc00g009540.1;from_BOGAS=1;length=795;nb_exon=2;eugene_evidence_code=10F0H1E0IEG
SL2.40ch00	ITAG_eugene	exon	9156102	9156508	.	-	2	ID=exon:Solyc00g009540.1.1.2;Parent=mRNA:Solyc00g009540.1.1;from_BOGAS=1
SL2.40ch00	ITAG_eugene	CDS	9156102	9156508	.	-	2	ID=CDS:Solyc00g009540.1.1.2;Parent=mRNA:Solyc00g009540.1.1;from_BOGAS=1
SL2.40ch00	ITAG_eugene	intron	9156509	9156601	.	-	.	ID=intron:Solyc00g009540.1.1.2;Parent=mRNA:Solyc00g009540.1.1;from_BOGAS=1
SL2.40ch00	ITAG_eugene	exon	9156602	9156896	.	-	0	ID=exon:Solyc00g009540.1.1.1;Parent=mRNA:Solyc00g009540.1.1;from_BOGAS=1
SL2.40ch00	ITAG_eugene	CDS	9156602	9156896	.	-	0	ID=CDS:Solyc00g009540.1.1.1;Parent=mRNA:Solyc00g009540.1.1;from_BOGAS=1
###
SL2.40ch00	ITAG_eugene	gene	9262289	9262606	.	-	.	Alias=Solyc00g009650;ID=gene:Solyc00g009650.1;Name=Solyc00g009650.1;from_BOGAS=1;length=318
SL2.40ch00	ITAG_eugene	mRNA	9262289	9262606	.	-	.	ID=mRNA:Solyc00g009650.1.1;Name=Solyc00g009650.1.1;Note=Unknown Protein (AHRD V1);Parent=gene:Solyc00g009650.1;from_BOGAS=1;length=318;nb_exon=1;eugene_evidence_code=10F0H0E0IEG
SL2.40ch00	ITAG_eugene	exon	9262289	9262606	.	-	0	ID=exon:Solyc00g009650.1.1.1;Parent=mRNA:Solyc00g009650.1.1;from_BOGAS=1
SL2.40ch00	ITAG_eugene	CDS	9262289	9262606	.	-	0	ID=CDS:Solyc00g009650.1.1.1;Parent=mRNA:Solyc00g009650.1.1;from_BOGAS=1
###
SL2.40ch00	ITAG_eugene	gene	9300343	9300513	.	-	.	Alias=Solyc00g009660;ID=gene:Solyc00g009660.1;Name=Solyc00g009660.1;from_BOGAS=1;length=171
SL2.40ch00	ITAG_eugene	mRNA	9300343	9300513	.	-	.	ID=mRNA:Solyc00g009660.1.1;Name=Solyc00g009660.1.1;Note=Unknown Protein (AHRD V1);Parent=gene:Solyc00g009660.1;from_BOGAS=1;length=171;nb_exon=1;eugene_evidence_code=10F0H0E0IEG
SL2.40ch00	ITAG_eugene	exon	9300343	9300513	.	-	0	ID=exon:Solyc00g009660.1.1.1;Parent=mRNA:Solyc00g009660.1.1;from_BOGAS=1
SL2.40ch00	ITAG_eugene	CDS	9300343	9300513	.	-	0	ID=CDS:Solyc00g009660.1.1.1;Parent=mRNA:Solyc00g009660.1.1;from_BOGAS=1
###
SL2.40ch00	ITAG_eugene	gene	9352304	9353234	.	+	.	Alias=Solyc00g009760;ID=gene:Solyc00g009760.2;Name=Solyc00g009760.2;from_BOGAS=1;length=931
SL2.40ch00	ITAG_eugene	mRNA	9352304	9353234	.	+	.	ID=mRNA:Solyc00g009760.2.1;Name=Solyc00g009760.2.1;Note=Cytochrome P450 monooxygenase (Fragment) (AHRD V1 *-*- Q6T4Q1_PYRCO);Parent=gene:Solyc00g009760.2;from_BOGAS=1;length=931;nb_exon=2
SL2.40ch00	ITAG_eugene	exon	9352304	9352331	.	+	0	ID=exon:Solyc00g009760.2.1.1;Parent=mRNA:Solyc00g009760.2.1;from_BOGAS=1
SL2.40ch00	ITAG_eugene	CDS	9352304	9352331	.	+	0	ID=CDS:Solyc00g009760.2.1.1;Parent=mRNA:Solyc00g009760.2.1;from_BOGAS=1
SL2.40ch00	ITAG_eugene	intron	9352332	9352784	.	+	.	ID=intron:Solyc00g009760.2.1.1;Parent=mRNA:Solyc00g009760.2.1;from_BOGAS=1
SL2.40ch00	ITAG_eugene	exon	9352785	9353234	.	+	2	ID=exon:Solyc00g009760.2.1.2;Parent=mRNA:Solyc00g009760.2.1;from_BOGAS=1
SL2.40ch00	ITAG_eugene	CDS	9352785	9353203	.	+	2	ID=CDS:Solyc00g009760.2.1.2;Parent=mRNA:Solyc00g009760.2.1;from_BOGAS=1
SL2.40ch00	ITAG_eugene	three_prime_UTR	9353204	9353234	.	+	.	ID=three_prime_UTR:Solyc00g009760.2.1.0;Parent=mRNA:Solyc00g009760.2.1;from_BOGAS=1
###
SL2.40ch00	ITAG_eugene	gene	9354441	9354677	.	+	.	Alias=Solyc00g009770;ID=gene:Solyc00g009770.1;Name=Solyc00g009770.1;from_BOGAS=1;length=237
SL2.40ch00	ITAG_eugene	mRNA	9354441	9354677	.	+	.	ID=mRNA:Solyc00g009770.1.1;Name=Solyc00g009770.1.1;Note=Unknown Protein (AHRD V1);Parent=gene:Solyc00g009770.1;from_BOGAS=1;length=237;nb_exon=1;eugene_evidence_code=10F0H0E0IEG
SL2.40ch00	ITAG_eugene	exon	9354441	9354677	.	+	0	ID=exon:Solyc00g009770.1.1.1;Parent=mRNA:Solyc00g009770.1.1;from_BOGAS=1
SL2.40ch00	ITAG_eugene	CDS	9354441	9354677	.	+	0	ID=CDS:Solyc00g009770.1.1.1;Parent=mRNA:Solyc00g009770.1.1;from_BOGAS=1
###
SL2.40ch00	ITAG_eugene	gene	9356951	9357169	.	-	.	Alias=Solyc00g009780;ID=gene:Solyc00g009780.1;Name=Solyc00g009780.1;from_BOGAS=1;length=219
SL2.40ch00	ITAG_eugene	mRNA	9356951	9357169	.	-	.	ID=mRNA:Solyc00g009780.1.1;Name=Solyc00g009780.1.1;Note=Unknown Protein (AHRD V1);Parent=gene:Solyc00g009780.1;from_BOGAS=1;length=219;nb_exon=1;eugene_evidence_code=10F0H0E0IEG
SL2.40ch00	ITAG_eugene	exon	9356951	9357169	.	-	0	ID=exon:Solyc00g009780.1.1.1;Parent=mRNA:Solyc00g009780.1.1;from_BOGAS=1
SL2.40ch00	ITAG_eugene	CDS	9356951	9357169	.	-	0	ID=CDS:Solyc00g009780.1.1.1;Parent=mRNA:Solyc00g009780.1.1;from_BOGAS=1
###
SL2.40ch00	ITAG_eugene	gene	9362307	9362889	.	+	.	Alias=Solyc00g009790;ID=gene:Solyc00g009790.1;Name=Solyc00g009790.1;from_BOGAS=1;length=583
SL2.40ch00	ITAG_eugene	mRNA	9362307	9362889	.	+	.	ID=mRNA:Solyc00g009790.1.1;Name=Solyc00g009790.1.1;Note=Unknown Protein (AHRD V1);Parent=gene:Solyc00g009790.1;from_BOGAS=1;length=583;nb_exon=2;eugene_evidence_code=10F0H0E0IEG
SL2.40ch00	ITAG_eugene	exon	9362307	9362358	.	+	0	ID=exon:Solyc00g009790.1.1.1;Parent=mRNA:Solyc00g009790.1.1;from_BOGAS=1
SL2.40ch00	ITAG_eugene	CDS	9362307	9362358	.	+	0	ID=CDS:Solyc00g009790.1.1.1;Parent=mRNA:Solyc00g009790.1.1;from_BOGAS=1
SL2.40ch00	ITAG_eugene	intron	9362359	9362854	.	+	.	ID=intron:Solyc00g009790.1.1.1;Parent=mRNA:Solyc00g009790.1.1;from_BOGAS=1
SL2.40ch00	ITAG_eugene	exon	9362855	9362889	.	+	2	ID=exon:Solyc00g009790.1.1.2;Parent=mRNA:Solyc00g009790.1.1;from_BOGAS=1
SL2.40ch00	ITAG_eugene	CDS	9362855	9362889	.	+	2	ID=CDS:Solyc00g009790.1.1.2;Parent=mRNA:Solyc00g009790.1.1;from_BOGAS=1
###
SL2.40ch00	ITAG_eugene	gene	9383663	9383881	.	-	.	Alias=Solyc00g009800;ID=gene:Solyc00g009800.1;Name=Solyc00g009800.1;from_BOGAS=1;length=219
SL2.40ch00	ITAG_eugene	mRNA	9383663	9383881	.	-	.	ID=mRNA:Solyc00g009800.1.1;Name=Solyc00g009800.1.1;Note=Unknown Protein (AHRD V1);Parent=gene:Solyc00g009800.1;from_BOGAS=1;length=219;nb_exon=1;eugene_evidence_code=10F0H0E0IEG
SL2.40ch00	ITAG_eugene	exon	9383663	9383881	.	-	0	ID=exon:Solyc00g009800.1.1.1;Parent=mRNA:Solyc00g009800.1.1;from_BOGAS=1
SL2.40ch00	ITAG_eugene	CDS	9383663	9383881	.	-	0	ID=CDS:Solyc00g009800.1.1.1;Parent=mRNA:Solyc00g009800.1.1;from_BOGAS=1
###
SL2.40ch00	ITAG_eugene	gene	9586160	9586351	.	+	.	Alias=Solyc00g010100;ID=gene:Solyc00g010100.1;Name=Solyc00g010100.1;from_BOGAS=1;length=192
SL2.40ch00	ITAG_eugene	mRNA	9586160	9586351	.	+	.	ID=mRNA:Solyc00g010100.1.1;Name=Solyc00g010100.1.1;Note=Unknown Protein (AHRD V1);Parent=gene:Solyc00g010100.1;from_BOGAS=1;length=192;nb_exon=1;eugene_evidence_code=10F0H0E0IEG
SL2.40ch00	ITAG_eugene	exon	9586160	9586351	.	+	0	ID=exon:Solyc00g010100.1.1.1;Parent=mRNA:Solyc00g010100.1.1;from_BOGAS=1
SL2.40ch00	ITAG_eugene	CDS	9586160	9586351	.	+	0	ID=CDS:Solyc00g010100.1.1.1;Parent=mRNA:Solyc00g010100.1.1;from_BOGAS=1
###
SL2.40ch00	ITAG_eugene	gene	9587380	9587637	.	-	.	Alias=Solyc00g010110;ID=gene:Solyc00g010110.1;Name=Solyc00g010110.1;from_BOGAS=1;length=258
SL2.40ch00	ITAG_eugene	mRNA	9587380	9587637	.	-	.	ID=mRNA:Solyc00g010110.1.1;Name=Solyc00g010110.1.1;Note=Unknown Protein (AHRD V1);Parent=gene:Solyc00g010110.1;from_BOGAS=1;length=258;nb_exon=1;eugene_evidence_code=10F0H0E0IEG
SL2.40ch00	ITAG_eugene	exon	9587380	9587637	.	-	0	ID=exon:Solyc00g010110.1.1.1;Parent=mRNA:Solyc00g010110.1.1;from_BOGAS=1
SL2.40ch00	ITAG_eugene	CDS	9587380	9587637	.	-	0	ID=CDS:Solyc00g010110.1.1.1;Parent=mRNA:Solyc00g010110.1.1;from_BOGAS=1
###
SL2.40ch00	ITAG_eugene	gene	9666294	9667259	.	+	.	Alias=Solyc00g010210;ID=gene:Solyc00g010210.1;Name=Solyc00g010210.1;from_BOGAS=1;length=966
SL2.40ch00	ITAG_eugene	mRNA	9666294	9667259	.	+	.	ID=mRNA:Solyc00g010210.1.1;Name=Solyc00g010210.1.1;Note=Polyprotein (AHRD V1 ***- Q94HW2_ARATH);Parent=gene:Solyc00g010210.1;from_BOGAS=1;length=966;nb_exon=2;eugene_evidence_code=10F0H1E0IEG
SL2.40ch00	ITAG_eugene	exon	9666294	9666439	.	+	0	ID=exon:Solyc00g010210.1.1.1;Parent=mRNA:Solyc00g010210.1.1;from_BOGAS=1
SL2.40ch00	ITAG_eugene	CDS	9666294	9666439	.	+	0	ID=CDS:Solyc00g010210.1.1.1;Parent=mRNA:Solyc00g010210.1.1;from_BOGAS=1
SL2.40ch00	ITAG_eugene	intron	9666440	9666913	.	+	.	ID=intron:Solyc00g010210.1.1.1;Parent=mRNA:Solyc00g010210.1.1;from_BOGAS=1
SL2.40ch00	ITAG_eugene	exon	9666914	9667259	.	+	1	ID=exon:Solyc00g010210.1.1.2;Parent=mRNA:Solyc00g010210.1.1;from_BOGAS=1
SL2.40ch00	ITAG_eugene	CDS	9666914	9667259	.	+	1	ID=CDS:Solyc00g010210.1.1.2;Parent=mRNA:Solyc00g010210.1.1;from_BOGAS=1
###
SL2.40ch00	ITAG_eugene	gene	9722257	9722412	.	+	.	Alias=Solyc00g010410;ID=gene:Solyc00g010410.1;Name=Solyc00g010410.1;from_BOGAS=1;length=156
SL2.40ch00	ITAG_eugene	mRNA	9722257	9722412	.	+	.	ID=mRNA:Solyc00g010410.1.1;Name=Solyc00g010410.1.1;Note=Unknown Protein (AHRD V1);Parent=gene:Solyc00g010410.1;from_BOGAS=1;length=156;nb_exon=1;eugene_evidence_code=10F0H0E0IEG
SL2.40ch00	ITAG_eugene	exon	9722257	9722412	.	+	0	ID=exon:Solyc00g010410.1.1.1;Parent=mRNA:Solyc00g010410.1.1;from_BOGAS=1
SL2.40ch00	ITAG_eugene	CDS	9722257	9722412	.	+	0	ID=CDS:Solyc00g010410.1.1.1;Parent=mRNA:Solyc00g010410.1.1;from_BOGAS=1
###
SL2.40ch00	ITAG_eugene	gene	9768646	9768816	.	+	.	Alias=Solyc00g010420;ID=gene:Solyc00g010420.1;Name=Solyc00g010420.1;from_BOGAS=1;length=171
SL2.40ch00	ITAG_eugene	mRNA	9768646	9768816	.	+	.	ID=mRNA:Solyc00g010420.1.1;Name=Solyc00g010420.1.1;Note=Unknown Protein (AHRD V1);Parent=gene:Solyc00g010420.1;from_BOGAS=1;length=171;nb_exon=1;eugene_evidence_code=10F0H0E0IEG
SL2.40ch00	ITAG_eugene	exon	9768646	9768816	.	+	0	ID=exon:Solyc00g010420.1.1.1;Parent=mRNA:Solyc00g010420.1.1;from_BOGAS=1
SL2.40ch00	ITAG_eugene	CDS	9768646	9768816	.	+	0	ID=CDS:Solyc00g010420.1.1.1;Parent=mRNA:Solyc00g010420.1.1;from_BOGAS=1
###
SL2.40ch00	ITAG_eugene	gene	9783567	9783779	.	-	.	Alias=Solyc00g010520;ID=gene:Solyc00g010520.1;Name=Solyc00g010520.1;from_BOGAS=1;length=213
SL2.40ch00	ITAG_eugene	mRNA	9783567	9783779	.	-	.	ID=mRNA:Solyc00g010520.1.1;Name=Solyc00g010520.1.1;Note=Unknown Protein (AHRD V1);Parent=gene:Solyc00g010520.1;from_BOGAS=1;length=213;nb_exon=1;eugene_evidence_code=10F0H0E0IEG
SL2.40ch00	ITAG_eugene	exon	9783567	9783779	.	-	0	ID=exon:Solyc00g010520.1.1.1;Parent=mRNA:Solyc00g010520.1.1;from_BOGAS=1
SL2.40ch00	ITAG_eugene	CDS	9783567	9783779	.	-	0	ID=CDS:Solyc00g010520.1.1.1;Parent=mRNA:Solyc00g010520.1.1;from_BOGAS=1
###
SL2.40ch00	ITAG_eugene	gene	9800890	9801066	.	-	.	Alias=Solyc00g010530;ID=gene:Solyc00g010530.1;Name=Solyc00g010530.1;from_BOGAS=1;length=177
SL2.40ch00	ITAG_eugene	mRNA	9800890	9801066	.	-	.	ID=mRNA:Solyc00g010530.1.1;Name=Solyc00g010530.1.1;Note=Unknown Protein (AHRD V1);Parent=gene:Solyc00g010530.1;from_BOGAS=1;length=177;nb_exon=1;eugene_evidence_code=10F0H0E0IEG
SL2.40ch00	ITAG_eugene	exon	9800890	9801066	.	-	0	ID=exon:Solyc00g010530.1.1.1;Parent=mRNA:Solyc00g010530.1.1;from_BOGAS=1
SL2.40ch00	ITAG_eugene	CDS	9800890	9801066	.	-	0	ID=CDS:Solyc00g010530.1.1.1;Parent=mRNA:Solyc00g010530.1.1;from_BOGAS=1
###
SL2.40ch00	ITAG_eugene	gene	9815548	9816573	.	-	.	Alias=Solyc00g010540;ID=gene:Solyc00g010540.1;Name=Solyc00g010540.1;from_BOGAS=1;length=1026
SL2.40ch00	ITAG_eugene	mRNA	9815548	9816573	.	-	.	ID=mRNA:Solyc00g010540.1.1;Name=Solyc00g010540.1.1;Note=Pol polyprotein (AHRD V1 ***- POL_BAEVM)%3B contains Interpro domain(s)  IPR000477  RNA-directed DNA polymerase (reverse transcriptase) ;Ontology_term=GO:0006278;Parent=gene:Solyc00g010540.1;from_BOGAS=1;interpro2go_term=GO:0006278;length=1026;nb_exon=1;eugene_evidence_code=10F0H1E0IEG
SL2.40ch00	ITAG_eugene	exon	9815548	9816573	.	-	0	ID=exon:Solyc00g010540.1.1.1;Parent=mRNA:Solyc00g010540.1.1;from_BOGAS=1
SL2.40ch00	ITAG_eugene	CDS	9815548	9816573	.	-	0	ID=CDS:Solyc00g010540.1.1.1;Parent=mRNA:Solyc00g010540.1.1;from_BOGAS=1
###
SL2.40ch00	ITAG_eugene	gene	9833115	9833629	.	+	.	Alias=Solyc00g010550;ID=gene:Solyc00g010550.1;Name=Solyc00g010550.1;from_BOGAS=1;length=515
SL2.40ch00	ITAG_eugene	mRNA	9833115	9833629	.	+	.	ID=mRNA:Solyc00g010550.1.1;Name=Solyc00g010550.1.1;Note=Unknown Protein (AHRD V1);Parent=gene:Solyc00g010550.1;from_BOGAS=1;length=515;nb_exon=2;eugene_evidence_code=10F0H0E0IEG
SL2.40ch00	ITAG_eugene	exon	9833115	9833152	.	+	0	ID=exon:Solyc00g010550.1.1.1;Parent=mRNA:Solyc00g010550.1.1;from_BOGAS=1
SL2.40ch00	ITAG_eugene	CDS	9833115	9833152	.	+	0	ID=CDS:Solyc00g010550.1.1.1;Parent=mRNA:Solyc00g010550.1.1;from_BOGAS=1
SL2.40ch00	ITAG_eugene	intron	9833153	9833565	.	+	.	ID=intron:Solyc00g010550.1.1.1;Parent=mRNA:Solyc00g010550.1.1;from_BOGAS=1
SL2.40ch00	ITAG_eugene	exon	9833566	9833629	.	+	1	ID=exon:Solyc00g010550.1.1.2;Parent=mRNA:Solyc00g010550.1.1;from_BOGAS=1
SL2.40ch00	ITAG_eugene	CDS	9833566	9833629	.	+	1	ID=CDS:Solyc00g010550.1.1.2;Parent=mRNA:Solyc00g010550.1.1;from_BOGAS=1
###
SL2.40ch00	ITAG_eugene	gene	9896876	9898680	.	-	.	Alias=Solyc00g010750;ID=gene:Solyc00g010750.1;Name=Solyc00g010750.1;from_BOGAS=1;length=1805
SL2.40ch00	ITAG_eugene	mRNA	9896876	9898680	.	-	.	ID=mRNA:Solyc00g010750.1.1;Name=Solyc00g010750.1.1;Note=Guanylate binding protein 2 (AHRD V1 ***- B2XWS2_PIG)%3B contains Interpro domain(s)  IPR015894  Guanylate-binding protein%2C N-terminal ;Ontology_term=GO:0005525;Parent=gene:Solyc00g010750.1;from_BOGAS=1;interpro2go_term=GO:0005525;length=1805;nb_exon=6;eugene_evidence_code=10F0H1E0IEG
SL2.40ch00	ITAG_eugene	exon	9896876	9896974	.	-	0	ID=exon:Solyc00g010750.1.1.6;Parent=mRNA:Solyc00g010750.1.1;from_BOGAS=1
SL2.40ch00	ITAG_eugene	CDS	9896876	9896974	.	-	0	ID=CDS:Solyc00g010750.1.1.6;Parent=mRNA:Solyc00g010750.1.1;from_BOGAS=1
SL2.40ch00	ITAG_eugene	intron	9896975	9897222	.	-	.	ID=intron:Solyc00g010750.1.1.6;Parent=mRNA:Solyc00g010750.1.1;from_BOGAS=1
SL2.40ch00	ITAG_eugene	exon	9897223	9897336	.	-	0	ID=exon:Solyc00g010750.1.1.5;Parent=mRNA:Solyc00g010750.1.1;from_BOGAS=1
SL2.40ch00	ITAG_eugene	CDS	9897223	9897336	.	-	0	ID=CDS:Solyc00g010750.1.1.5;Parent=mRNA:Solyc00g010750.1.1;from_BOGAS=1
SL2.40ch00	ITAG_eugene	intron	9897337	9897425	.	-	.	ID=intron:Solyc00g010750.1.1.5;Parent=mRNA:Solyc00g010750.1.1;from_BOGAS=1
SL2.40ch00	ITAG_eugene	exon	9897426	9897569	.	-	0	ID=exon:Solyc00g010750.1.1.4;Parent=mRNA:Solyc00g010750.1.1;from_BOGAS=1
SL2.40ch00	ITAG_eugene	CDS	9897426	9897569	.	-	0	ID=CDS:Solyc00g010750.1.1.4;Parent=mRNA:Solyc00g010750.1.1;from_BOGAS=1
SL2.40ch00	ITAG_eugene	intron	9897570	9897620	.	-	.	ID=intron:Solyc00g010750.1.1.4;Parent=mRNA:Solyc00g010750.1.1;from_BOGAS=1
SL2.40ch00	ITAG_eugene	exon	9897621	9897782	.	-	0	ID=exon:Solyc00g010750.1.1.3;Parent=mRNA:Solyc00g010750.1.1;from_BOGAS=1
SL2.40ch00	ITAG_eugene	CDS	9897621	9897782	.	-	0	ID=CDS:Solyc00g010750.1.1.3;Parent=mRNA:Solyc00g010750.1.1;from_BOGAS=1
SL2.40ch00	ITAG_eugene	intron	9897783	9898046	.	-	.	ID=intron:Solyc00g010750.1.1.3;Parent=mRNA:Solyc00g010750.1.1;from_BOGAS=1
SL2.40ch00	ITAG_eugene	exon	9898047	9898190	.	-	0	ID=exon:Solyc00g010750.1.1.2;Parent=mRNA:Solyc00g010750.1.1;from_BOGAS=1
SL2.40ch00	ITAG_eugene	CDS	9898047	9898190	.	-	0	ID=CDS:Solyc00g010750.1.1.2;Parent=mRNA:Solyc00g010750.1.1;from_BOGAS=1
SL2.40ch00	ITAG_eugene	intron	9898191	9898677	.	-	.	ID=intron:Solyc00g010750.1.1.2;Parent=mRNA:Solyc00g010750.1.1;from_BOGAS=1
SL2.40ch00	ITAG_eugene	exon	9898678	9898680	.	-	0	ID=exon:Solyc00g010750.1.1.1;Parent=mRNA:Solyc00g010750.1.1;from_BOGAS=1
SL2.40ch00	ITAG_eugene	CDS	9898678	9898680	.	-	0	ID=CDS:Solyc00g010750.1.1.1;Parent=mRNA:Solyc00g010750.1.1;from_BOGAS=1
###
SL2.40ch00	ITAG_eugene	gene	9900928	9901791	.	-	.	Alias=Solyc00g010760;ID=gene:Solyc00g010760.1;Name=Solyc00g010760.1;from_BOGAS=1;length=864
SL2.40ch00	ITAG_eugene	mRNA	9900928	9901791	.	-	.	ID=mRNA:Solyc00g010760.1.1;Name=Solyc00g010760.1.1;Note=Helicase-like protein (AHRD V1 *-*- Q9LW42_ARATH)%3B contains Interpro domain(s)  IPR010285  Protein of unknown function DUF889%2C eukaryote ;Parent=gene:Solyc00g010760.1;from_BOGAS=1;length=864;nb_exon=2;eugene_evidence_code=10F0H1E0IEG
SL2.40ch00	ITAG_eugene	exon	9900928	9901276	.	-	1	ID=exon:Solyc00g010760.1.1.2;Parent=mRNA:Solyc00g010760.1.1;from_BOGAS=1
SL2.40ch00	ITAG_eugene	CDS	9900928	9901276	.	-	1	ID=CDS:Solyc00g010760.1.1.2;Parent=mRNA:Solyc00g010760.1.1;from_BOGAS=1
SL2.40ch00	ITAG_eugene	intron	9901277	9901441	.	-	.	ID=intron:Solyc00g010760.1.1.2;Parent=mRNA:Solyc00g010760.1.1;from_BOGAS=1
SL2.40ch00	ITAG_eugene	exon	9901442	9901791	.	-	0	ID=exon:Solyc00g010760.1.1.1;Parent=mRNA:Solyc00g010760.1.1;from_BOGAS=1
SL2.40ch00	ITAG_eugene	CDS	9901442	9901791	.	-	0	ID=CDS:Solyc00g010760.1.1.1;Parent=mRNA:Solyc00g010760.1.1;from_BOGAS=1
###
SL2.40ch00	ITAG_eugene	gene	9914684	9916862	.	-	.	Alias=Solyc00g010770;ID=gene:Solyc00g010770.1;Name=Solyc00g010770.1;from_BOGAS=1;length=2179
SL2.40ch00	ITAG_eugene	mRNA	9914684	9916862	.	-	.	ID=mRNA:Solyc00g010770.1.1;Name=Solyc00g010770.1.1;Note=Unknown Protein (AHRD V1);Parent=gene:Solyc00g010770.1;from_BOGAS=1;length=2179;nb_exon=4;eugene_evidence_code=10F0H0E0IEG
SL2.40ch00	ITAG_eugene	exon	9914684	9914744	.	-	1	ID=exon:Solyc00g010770.1.1.4;Parent=mRNA:Solyc00g010770.1.1;from_BOGAS=1
SL2.40ch00	ITAG_eugene	CDS	9914684	9914744	.	-	1	ID=CDS:Solyc00g010770.1.1.4;Parent=mRNA:Solyc00g010770.1.1;from_BOGAS=1
SL2.40ch00	ITAG_eugene	intron	9914745	9915364	.	-	.	ID=intron:Solyc00g010770.1.1.4;Parent=mRNA:Solyc00g010770.1.1;from_BOGAS=1
SL2.40ch00	ITAG_eugene	exon	9915365	9915764	.	-	2	ID=exon:Solyc00g010770.1.1.3;Parent=mRNA:Solyc00g010770.1.1;from_BOGAS=1
SL2.40ch00	ITAG_eugene	CDS	9915365	9915764	.	-	2	ID=CDS:Solyc00g010770.1.1.3;Parent=mRNA:Solyc00g010770.1.1;from_BOGAS=1
SL2.40ch00	ITAG_eugene	intron	9915765	9916512	.	-	.	ID=intron:Solyc00g010770.1.1.3;Parent=mRNA:Solyc00g010770.1.1;from_BOGAS=1
SL2.40ch00	ITAG_eugene	exon	9916513	9916623	.	-	2	ID=exon:Solyc00g010770.1.1.2;Parent=mRNA:Solyc00g010770.1.1;from_BOGAS=1
SL2.40ch00	ITAG_eugene	CDS	9916513	9916623	.	-	2	ID=CDS:Solyc00g010770.1.1.2;Parent=mRNA:Solyc00g010770.1.1;from_BOGAS=1
SL2.40ch00	ITAG_eugene	intron	9916624	9916723	.	-	.	ID=intron:Solyc00g010770.1.1.2;Parent=mRNA:Solyc00g010770.1.1;from_BOGAS=1
SL2.40ch00	ITAG_eugene	exon	9916724	9916862	.	-	0	ID=exon:Solyc00g010770.1.1.1;Parent=mRNA:Solyc00g010770.1.1;from_BOGAS=1
SL2.40ch00	ITAG_eugene	CDS	9916724	9916862	.	-	0	ID=CDS:Solyc00g010770.1.1.1;Parent=mRNA:Solyc00g010770.1.1;from_BOGAS=1
###
SL2.40ch00	ITAG_eugene	gene	9920843	9921001	.	-	.	Alias=Solyc00g010780;ID=gene:Solyc00g010780.1;Name=Solyc00g010780.1;from_BOGAS=1;length=159
SL2.40ch00	ITAG_eugene	mRNA	9920843	9921001	.	-	.	ID=mRNA:Solyc00g010780.1.1;Name=Solyc00g010780.1.1;Note=Unknown Protein (AHRD V1);Parent=gene:Solyc00g010780.1;from_BOGAS=1;length=159;nb_exon=1;eugene_evidence_code=10F0H0E0IEG
SL2.40ch00	ITAG_eugene	exon	9920843	9921001	.	-	0	ID=exon:Solyc00g010780.1.1.1;Parent=mRNA:Solyc00g010780.1.1;from_BOGAS=1
SL2.40ch00	ITAG_eugene	CDS	9920843	9921001	.	-	0	ID=CDS:Solyc00g010780.1.1.1;Parent=mRNA:Solyc00g010780.1.1;from_BOGAS=1
###
SL2.40ch00	ITAG_eugene	gene	9930769	9930939	.	+	.	Alias=Solyc00g010790;ID=gene:Solyc00g010790.1;Name=Solyc00g010790.1;from_BOGAS=1;length=171
SL2.40ch00	ITAG_eugene	mRNA	9930769	9930939	.	+	.	ID=mRNA:Solyc00g010790.1.1;Name=Solyc00g010790.1.1;Note=Unknown Protein (AHRD V1);Parent=gene:Solyc00g010790.1;from_BOGAS=1;length=171;nb_exon=2;eugene_evidence_code=10F0H0E0IEG
SL2.40ch00	ITAG_eugene	exon	9930769	9930812	.	+	0	ID=exon:Solyc00g010790.1.1.1;Parent=mRNA:Solyc00g010790.1.1;from_BOGAS=1
SL2.40ch00	ITAG_eugene	CDS	9930769	9930812	.	+	0	ID=CDS:Solyc00g010790.1.1.1;Parent=mRNA:Solyc00g010790.1.1;from_BOGAS=1
SL2.40ch00	ITAG_eugene	intron	9930813	9930902	.	+	.	ID=intron:Solyc00g010790.1.1.1;Parent=mRNA:Solyc00g010790.1.1;from_BOGAS=1
SL2.40ch00	ITAG_eugene	exon	9930903	9930939	.	+	1	ID=exon:Solyc00g010790.1.1.2;Parent=mRNA:Solyc00g010790.1.1;from_BOGAS=1
SL2.40ch00	ITAG_eugene	CDS	9930903	9930939	.	+	1	ID=CDS:Solyc00g010790.1.1.2;Parent=mRNA:Solyc00g010790.1.1;from_BOGAS=1
###
SL2.40ch00	ITAG_eugene	gene	9940334	9940678	.	-	.	Alias=Solyc00g010810;ID=gene:Solyc00g010810.1;Name=Solyc00g010810.1;from_BOGAS=1;length=345
SL2.40ch00	ITAG_eugene	mRNA	9940334	9940678	.	-	.	ID=mRNA:Solyc00g010810.1.1;Name=Solyc00g010810.1.1;Note=Unknown Protein (AHRD V1);Parent=gene:Solyc00g010810.1;from_BOGAS=1;length=345;nb_exon=1;eugene_evidence_code=10F0H0E0IEG
SL2.40ch00	ITAG_eugene	exon	9940334	9940678	.	-	0	ID=exon:Solyc00g010810.1.1.1;Parent=mRNA:Solyc00g010810.1.1;from_BOGAS=1
SL2.40ch00	ITAG_eugene	CDS	9940334	9940678	.	-	0	ID=CDS:Solyc00g010810.1.1.1;Parent=mRNA:Solyc00g010810.1.1;from_BOGAS=1
###
SL2.40ch00	ITAG_eugene	gene	9968175	9968333	.	+	.	Alias=Solyc00g010930;ID=gene:Solyc00g010930.1;Name=Solyc00g010930.1;from_BOGAS=1;length=159
SL2.40ch00	ITAG_eugene	mRNA	9968175	9968333	.	+	.	ID=mRNA:Solyc00g010930.1.1;Name=Solyc00g010930.1.1;Note=Unknown Protein (AHRD V1);Parent=gene:Solyc00g010930.1;from_BOGAS=1;length=159;nb_exon=1;eugene_evidence_code=10F0H0E0IEG
SL2.40ch00	ITAG_eugene	exon	9968175	9968333	.	+	0	ID=exon:Solyc00g010930.1.1.1;Parent=mRNA:Solyc00g010930.1.1;from_BOGAS=1
SL2.40ch00	ITAG_eugene	CDS	9968175	9968333	.	+	0	ID=CDS:Solyc00g010930.1.1.1;Parent=mRNA:Solyc00g010930.1.1;from_BOGAS=1
###
SL2.40ch00	ITAG_eugene	gene	10075542	10075697	.	+	.	Alias=Solyc00g011130;ID=gene:Solyc00g011130.1;Name=Solyc00g011130.1;from_BOGAS=1;length=156
SL2.40ch00	ITAG_eugene	mRNA	10075542	10075697	.	+	.	ID=mRNA:Solyc00g011130.1.1;Name=Solyc00g011130.1.1;Note=Unknown Protein (AHRD V1);Parent=gene:Solyc00g011130.1;from_BOGAS=1;length=156;nb_exon=1;eugene_evidence_code=10F0H0E0IEG
SL2.40ch00	ITAG_eugene	exon	10075542	10075697	.	+	0	ID=exon:Solyc00g011130.1.1.1;Parent=mRNA:Solyc00g011130.1.1;from_BOGAS=1
SL2.40ch00	ITAG_eugene	CDS	10075542	10075697	.	+	0	ID=CDS:Solyc00g011130.1.1.1;Parent=mRNA:Solyc00g011130.1.1;from_BOGAS=1
###
SL2.40ch00	ITAG_eugene	gene	10076715	10076879	.	-	.	Alias=Solyc00g011140;ID=gene:Solyc00g011140.1;Name=Solyc00g011140.1;from_BOGAS=1;length=165
SL2.40ch00	ITAG_eugene	mRNA	10076715	10076879	.	-	.	ID=mRNA:Solyc00g011140.1.1;Name=Solyc00g011140.1.1;Note=Unknown Protein (AHRD V1);Parent=gene:Solyc00g011140.1;from_BOGAS=1;length=165;nb_exon=1;eugene_evidence_code=10F0H0E0IEG
SL2.40ch00	ITAG_eugene	exon	10076715	10076879	.	-	0	ID=exon:Solyc00g011140.1.1.1;Parent=mRNA:Solyc00g011140.1.1;from_BOGAS=1
SL2.40ch00	ITAG_eugene	CDS	10076715	10076879	.	-	0	ID=CDS:Solyc00g011140.1.1.1;Parent=mRNA:Solyc00g011140.1.1;from_BOGAS=1
###
SL2.40ch00	ITAG_eugene	gene	10077098	10077304	.	-	.	Alias=Solyc00g011150;ID=gene:Solyc00g011150.1;Name=Solyc00g011150.1;from_BOGAS=1;length=207
SL2.40ch00	ITAG_eugene	mRNA	10077098	10077304	.	-	.	ID=mRNA:Solyc00g011150.1.1;Name=Solyc00g011150.1.1;Note=Unknown Protein (AHRD V1);Parent=gene:Solyc00g011150.1;from_BOGAS=1;length=207;nb_exon=1;eugene_evidence_code=10F0H0E0IEG
SL2.40ch00	ITAG_eugene	exon	10077098	10077304	.	-	0	ID=exon:Solyc00g011150.1.1.1;Parent=mRNA:Solyc00g011150.1.1;from_BOGAS=1
SL2.40ch00	ITAG_eugene	CDS	10077098	10077304	.	-	0	ID=CDS:Solyc00g011150.1.1.1;Parent=mRNA:Solyc00g011150.1.1;from_BOGAS=1
###
SL2.40ch00	ITAG_eugene	gene	10077406	10077695	.	+	.	Alias=Solyc00g011160;ID=gene:Solyc00g011160.1;Name=Solyc00g011160.1;from_BOGAS=1;length=290
SL2.40ch00	ITAG_eugene	mRNA	10077406	10077695	.	+	.	ID=mRNA:Solyc00g011160.1.1;Name=Solyc00g011160.1.1;Note=Unknown Protein (AHRD V1);Parent=gene:Solyc00g011160.1;from_BOGAS=1;length=290;nb_exon=2;eugene_evidence_code=10F0H0E0IEG
SL2.40ch00	ITAG_eugene	exon	10077406	10077431	.	+	0	ID=exon:Solyc00g011160.1.1.1;Parent=mRNA:Solyc00g011160.1.1;from_BOGAS=1
SL2.40ch00	ITAG_eugene	CDS	10077406	10077431	.	+	0	ID=CDS:Solyc00g011160.1.1.1;Parent=mRNA:Solyc00g011160.1.1;from_BOGAS=1
SL2.40ch00	ITAG_eugene	intron	10077432	10077616	.	+	.	ID=intron:Solyc00g011160.1.1.1;Parent=mRNA:Solyc00g011160.1.1;from_BOGAS=1
SL2.40ch00	ITAG_eugene	exon	10077617	10077695	.	+	1	ID=exon:Solyc00g011160.1.1.2;Parent=mRNA:Solyc00g011160.1.1;from_BOGAS=1
SL2.40ch00	ITAG_eugene	CDS	10077617	10077695	.	+	1	ID=CDS:Solyc00g011160.1.1.2;Parent=mRNA:Solyc00g011160.1.1;from_BOGAS=1
###
SL2.40ch00	ITAG_eugene	gene	10078265	10078483	.	-	.	Alias=Solyc00g011170;ID=gene:Solyc00g011170.1;Name=Solyc00g011170.1;from_BOGAS=1;length=219
SL2.40ch00	ITAG_eugene	mRNA	10078265	10078483	.	-	.	ID=mRNA:Solyc00g011170.1.1;Name=Solyc00g011170.1.1;Note=Unknown Protein (AHRD V1);Parent=gene:Solyc00g011170.1;from_BOGAS=1;length=219;nb_exon=1;eugene_evidence_code=10F0H0E0IEG
SL2.40ch00	ITAG_eugene	exon	10078265	10078483	.	-	0	ID=exon:Solyc00g011170.1.1.1;Parent=mRNA:Solyc00g011170.1.1;from_BOGAS=1
SL2.40ch00	ITAG_eugene	CDS	10078265	10078483	.	-	0	ID=CDS:Solyc00g011170.1.1.1;Parent=mRNA:Solyc00g011170.1.1;from_BOGAS=1
###
SL2.40ch00	ITAG_eugene	gene	10103369	10103518	.	-	.	Alias=Solyc00g011180;ID=gene:Solyc00g011180.1;Name=Solyc00g011180.1;from_BOGAS=1;length=150
SL2.40ch00	ITAG_eugene	mRNA	10103369	10103518	.	-	.	ID=mRNA:Solyc00g011180.1.1;Name=Solyc00g011180.1.1;Note=Unknown Protein (AHRD V1);Ontology_term=GO:0005488;Parent=gene:Solyc00g011180.1;from_BOGAS=1;interpro2go_term=GO:0005488;length=150;nb_exon=1;eugene_evidence_code=10F0H0E0IEG
SL2.40ch00	ITAG_eugene	exon	10103369	10103518	.	-	0	ID=exon:Solyc00g011180.1.1.1;Parent=mRNA:Solyc00g011180.1.1;from_BOGAS=1
SL2.40ch00	ITAG_eugene	CDS	10103369	10103518	.	-	0	ID=CDS:Solyc00g011180.1.1.1;Parent=mRNA:Solyc00g011180.1.1;from_BOGAS=1
###
SL2.40ch00	ITAG_eugene	gene	10130108	10131298	.	-	.	Alias=Solyc00g011310;ID=gene:Solyc00g011310.1;Name=Solyc00g011310.1;from_BOGAS=1;length=1191
SL2.40ch00	ITAG_eugene	mRNA	10130108	10131298	.	-	.	ID=mRNA:Solyc00g011310.1.1;Name=Solyc00g011310.1.1;Note=Unknown Protein (AHRD V1);Parent=gene:Solyc00g011310.1;from_BOGAS=1;length=1191;nb_exon=3;eugene_evidence_code=10F0H0E0IEG
SL2.40ch00	ITAG_eugene	exon	10130108	10130577	.	-	2	ID=exon:Solyc00g011310.1.1.3;Parent=mRNA:Solyc00g011310.1.1;from_BOGAS=1
SL2.40ch00	ITAG_eugene	CDS	10130108	10130577	.	-	2	ID=CDS:Solyc00g011310.1.1.3;Parent=mRNA:Solyc00g011310.1.1;from_BOGAS=1
SL2.40ch00	ITAG_eugene	intron	10130578	10130646	.	-	.	ID=intron:Solyc00g011310.1.1.3;Parent=mRNA:Solyc00g011310.1.1;from_BOGAS=1
SL2.40ch00	ITAG_eugene	exon	10130647	10130851	.	-	0	ID=exon:Solyc00g011310.1.1.2;Parent=mRNA:Solyc00g011310.1.1;from_BOGAS=1
SL2.40ch00	ITAG_eugene	CDS	10130647	10130851	.	-	0	ID=CDS:Solyc00g011310.1.1.2;Parent=mRNA:Solyc00g011310.1.1;from_BOGAS=1
SL2.40ch00	ITAG_eugene	intron	10130852	10130911	.	-	.	ID=intron:Solyc00g011310.1.1.2;Parent=mRNA:Solyc00g011310.1.1;from_BOGAS=1
SL2.40ch00	ITAG_eugene	exon	10130912	10131298	.	-	0	ID=exon:Solyc00g011310.1.1.1;Parent=mRNA:Solyc00g011310.1.1;from_BOGAS=1
SL2.40ch00	ITAG_eugene	CDS	10130912	10131298	.	-	0	ID=CDS:Solyc00g011310.1.1.1;Parent=mRNA:Solyc00g011310.1.1;from_BOGAS=1
###
SL2.40ch00	ITAG_eugene	gene	10230860	10231553	.	+	.	Alias=Solyc00g011550;ID=gene:Solyc00g011550.1;Name=Solyc00g011550.1;from_BOGAS=1;length=694
SL2.40ch00	ITAG_eugene	mRNA	10230860	10231553	.	+	.	ID=mRNA:Solyc00g011550.1.1;Name=Solyc00g011550.1.1;Note=B3 domain-containing protein At1g49475 (AHRD V1 *-*- Y1475_ARATH)%3B contains Interpro domain(s)  IPR003340  Transcriptional factor B3 ;Ontology_term=GO:0006355;Parent=gene:Solyc00g011550.1;from_BOGAS=1;interpro2go_term=GO:0006355;length=694;nb_exon=2;eugene_evidence_code=10F0H0E0IEG
SL2.40ch00	ITAG_eugene	exon	10230860	10230958	.	+	0	ID=exon:Solyc00g011550.1.1.1;Parent=mRNA:Solyc00g011550.1.1;from_BOGAS=1
SL2.40ch00	ITAG_eugene	CDS	10230860	10230958	.	+	0	ID=CDS:Solyc00g011550.1.1.1;Parent=mRNA:Solyc00g011550.1.1;from_BOGAS=1
SL2.40ch00	ITAG_eugene	intron	10230959	10231070	.	+	.	ID=intron:Solyc00g011550.1.1.1;Parent=mRNA:Solyc00g011550.1.1;from_BOGAS=1
SL2.40ch00	ITAG_eugene	exon	10231071	10231553	.	+	0	ID=exon:Solyc00g011550.1.1.2;Parent=mRNA:Solyc00g011550.1.1;from_BOGAS=1
SL2.40ch00	ITAG_eugene	CDS	10231071	10231553	.	+	0	ID=CDS:Solyc00g011550.1.1.2;Parent=mRNA:Solyc00g011550.1.1;from_BOGAS=1
###
SL2.40ch00	ITAG_eugene	gene	10236164	10238728	.	+	.	Alias=Solyc00g011560;ID=gene:Solyc00g011560.1;Name=Solyc00g011560.1;from_BOGAS=1;length=2565
SL2.40ch00	ITAG_eugene	mRNA	10236164	10238728	.	+	.	ID=mRNA:Solyc00g011560.1.1;Name=Solyc00g011560.1.1;Note=E3 ubiquitin-protein ligase SINA-like 10 (AHRD V1 *-*- SIL10_ARATH)%3B contains Interpro domain(s)  IPR004162  Seven in absentia protein ;Ontology_term=GO:0005634;Parent=gene:Solyc00g011560.1;from_BOGAS=1;interpro2go_term=GO:0005634;length=2565;nb_exon=2;eugene_evidence_code=10F0H1E0IEG
SL2.40ch00	ITAG_eugene	exon	10236164	10236517	.	+	0	ID=exon:Solyc00g011560.1.1.1;Parent=mRNA:Solyc00g011560.1.1;from_BOGAS=1
SL2.40ch00	ITAG_eugene	CDS	10236164	10236517	.	+	0	ID=CDS:Solyc00g011560.1.1.1;Parent=mRNA:Solyc00g011560.1.1;from_BOGAS=1
SL2.40ch00	ITAG_eugene	intron	10236518	10238524	.	+	.	ID=intron:Solyc00g011560.1.1.1;Parent=mRNA:Solyc00g011560.1.1;from_BOGAS=1
SL2.40ch00	ITAG_eugene	exon	10238525	10238728	.	+	0	ID=exon:Solyc00g011560.1.1.2;Parent=mRNA:Solyc00g011560.1.1;from_BOGAS=1
SL2.40ch00	ITAG_eugene	CDS	10238525	10238728	.	+	0	ID=CDS:Solyc00g011560.1.1.2;Parent=mRNA:Solyc00g011560.1.1;from_BOGAS=1
###
SL2.40ch00	ITAG_eugene	gene	10257994	10259284	.	+	.	Alias=Solyc00g011660;ID=gene:Solyc00g011660.1;Name=Solyc00g011660.1;from_BOGAS=1;length=1291
SL2.40ch00	ITAG_eugene	mRNA	10257994	10259284	.	+	.	ID=mRNA:Solyc00g011660.1.1;Name=Solyc00g011660.1.1;Note=B3 domain-containing protein At1g49475 (AHRD V1 *-*- Y1475_ARATH)%3B contains Interpro domain(s)  IPR003340  Transcriptional factor B3 ;Ontology_term=GO:0006355;Parent=gene:Solyc00g011660.1;from_BOGAS=1;interpro2go_term=GO:0006355;length=1291;nb_exon=4;eugene_evidence_code=10F0H0E1IEG
SL2.40ch00	ITAG_eugene	exon	10257994	10258092	.	+	0	ID=exon:Solyc00g011660.1.1.1;Parent=mRNA:Solyc00g011660.1.1;from_BOGAS=1
SL2.40ch00	ITAG_eugene	CDS	10257994	10258092	.	+	0	ID=CDS:Solyc00g011660.1.1.1;Parent=mRNA:Solyc00g011660.1.1;from_BOGAS=1
SL2.40ch00	ITAG_eugene	intron	10258093	10258243	.	+	.	ID=intron:Solyc00g011660.1.1.1;Parent=mRNA:Solyc00g011660.1.1;from_BOGAS=1
SL2.40ch00	ITAG_eugene	exon	10258244	10258679	.	+	0	ID=exon:Solyc00g011660.1.1.2;Parent=mRNA:Solyc00g011660.1.1;from_BOGAS=1
SL2.40ch00	ITAG_eugene	CDS	10258244	10258679	.	+	0	ID=CDS:Solyc00g011660.1.1.2;Parent=mRNA:Solyc00g011660.1.1;from_BOGAS=1
SL2.40ch00	ITAG_eugene	intron	10258680	10258776	.	+	.	ID=intron:Solyc00g011660.1.1.2;Parent=mRNA:Solyc00g011660.1.1;from_BOGAS=1
SL2.40ch00	ITAG_eugene	exon	10258777	10258916	.	+	2	ID=exon:Solyc00g011660.1.1.3;Parent=mRNA:Solyc00g011660.1.1;from_BOGAS=1
SL2.40ch00	ITAG_eugene	CDS	10258777	10258916	.	+	2	ID=CDS:Solyc00g011660.1.1.3;Parent=mRNA:Solyc00g011660.1.1;from_BOGAS=1
SL2.40ch00	ITAG_eugene	intron	10258917	10259026	.	+	.	ID=intron:Solyc00g011660.1.1.3;Parent=mRNA:Solyc00g011660.1.1;from_BOGAS=1
SL2.40ch00	ITAG_eugene	exon	10259027	10259284	.	+	0	ID=exon:Solyc00g011660.1.1.4;Parent=mRNA:Solyc00g011660.1.1;from_BOGAS=1
SL2.40ch00	ITAG_eugene	CDS	10259027	10259284	.	+	0	ID=CDS:Solyc00g011660.1.1.4;Parent=mRNA:Solyc00g011660.1.1;from_BOGAS=1
###
SL2.40ch00	ITAG_eugene	gene	10264763	10264945	.	-	.	Alias=Solyc00g011670;ID=gene:Solyc00g011670.1;Name=Solyc00g011670.1;from_BOGAS=1;length=183
SL2.40ch00	ITAG_eugene	mRNA	10264763	10264945	.	-	.	ID=mRNA:Solyc00g011670.1.1;Name=Solyc00g011670.1.1;Note=Unknown Protein (AHRD V1);Parent=gene:Solyc00g011670.1;from_BOGAS=1;length=183;nb_exon=1;eugene_evidence_code=10F0H0E0IEG
SL2.40ch00	ITAG_eugene	exon	10264763	10264945	.	-	0	ID=exon:Solyc00g011670.1.1.1;Parent=mRNA:Solyc00g011670.1.1;from_BOGAS=1
SL2.40ch00	ITAG_eugene	CDS	10264763	10264945	.	-	0	ID=CDS:Solyc00g011670.1.1.1;Parent=mRNA:Solyc00g011670.1.1;from_BOGAS=1
###
SL2.40ch00	ITAG_eugene	gene	10323012	10327816	.	-	.	Alias=Solyc00g011870;ID=gene:Solyc00g011870.1;Name=Solyc00g011870.1;from_BOGAS=1;length=4805
SL2.40ch00	ITAG_eugene	mRNA	10323012	10327816	.	-	.	ID=mRNA:Solyc00g011870.1.1;Name=Solyc00g011870.1.1;Note=Phosphatase 1G (AHRD V1 ***- B5X3X4_SALSA)%3B contains Interpro domain(s)  IPR015655  Protein phosphatase 2C ;Ontology_term=GO:0008287,GO:0003824;Parent=gene:Solyc00g011870.1;from_BOGAS=1;interpro2go_term=GO:0008287,GO:0003824;length=4805;nb_exon=4;eugene_evidence_code=10F0H1E0IEG
SL2.40ch00	ITAG_eugene	exon	10323012	10323133	.	-	2	ID=exon:Solyc00g011870.1.1.4;Parent=mRNA:Solyc00g011870.1.1;from_BOGAS=1
SL2.40ch00	ITAG_eugene	CDS	10323012	10323133	.	-	2	ID=CDS:Solyc00g011870.1.1.4;Parent=mRNA:Solyc00g011870.1.1;from_BOGAS=1
SL2.40ch00	ITAG_eugene	intron	10323134	10325899	.	-	.	ID=intron:Solyc00g011870.1.1.4;Parent=mRNA:Solyc00g011870.1.1;from_BOGAS=1
SL2.40ch00	ITAG_eugene	exon	10325900	10325963	.	-	0	ID=exon:Solyc00g011870.1.1.3;Parent=mRNA:Solyc00g011870.1.1;from_BOGAS=1
SL2.40ch00	ITAG_eugene	CDS	10325900	10325963	.	-	0	ID=CDS:Solyc00g011870.1.1.3;Parent=mRNA:Solyc00g011870.1.1;from_BOGAS=1
SL2.40ch00	ITAG_eugene	intron	10325964	10326955	.	-	.	ID=intron:Solyc00g011870.1.1.3;Parent=mRNA:Solyc00g011870.1.1;from_BOGAS=1
SL2.40ch00	ITAG_eugene	exon	10326956	10327041	.	-	2	ID=exon:Solyc00g011870.1.1.2;Parent=mRNA:Solyc00g011870.1.1;from_BOGAS=1
SL2.40ch00	ITAG_eugene	CDS	10326956	10327041	.	-	2	ID=CDS:Solyc00g011870.1.1.2;Parent=mRNA:Solyc00g011870.1.1;from_BOGAS=1
SL2.40ch00	ITAG_eugene	intron	10327042	10327719	.	-	.	ID=intron:Solyc00g011870.1.1.2;Parent=mRNA:Solyc00g011870.1.1;from_BOGAS=1
SL2.40ch00	ITAG_eugene	exon	10327720	10327816	.	-	0	ID=exon:Solyc00g011870.1.1.1;Parent=mRNA:Solyc00g011870.1.1;from_BOGAS=1
SL2.40ch00	ITAG_eugene	CDS	10327720	10327816	.	-	0	ID=CDS:Solyc00g011870.1.1.1;Parent=mRNA:Solyc00g011870.1.1;from_BOGAS=1
###
SL2.40ch00	ITAG_eugene	gene	10330624	10333554	.	+	.	Alias=Solyc00g011880;ID=gene:Solyc00g011880.2;Name=Solyc00g011880.2;from_BOGAS=1;length=2931
SL2.40ch00	ITAG_eugene	mRNA	10330624	10333554	.	+	.	ID=mRNA:Solyc00g011880.2.1;Name=Solyc00g011880.2.1;Note=AIG2-like protein (AHRD V1 ***- B4FVZ7_MAIZE)%3B contains Interpro domain(s)  IPR009288  AIG2-like ;Parent=gene:Solyc00g011880.2;from_BOGAS=1;length=2931;nb_exon=5
SL2.40ch00	ITAG_eugene	exon	10330624	10330941	.	+	.	ID=exon:Solyc00g011880.2.1.1;Parent=mRNA:Solyc00g011880.2.1;from_BOGAS=1
SL2.40ch00	ITAG_eugene	five_prime_UTR	10330624	10330813	.	+	.	ID=five_prime_UTR:Solyc00g011880.2.1.0;Parent=mRNA:Solyc00g011880.2.1;from_BOGAS=1
SL2.40ch00	ITAG_eugene	CDS	10330814	10330941	.	+	0	ID=CDS:Solyc00g011880.2.1.1;Parent=mRNA:Solyc00g011880.2.1;from_BOGAS=1
SL2.40ch00	ITAG_eugene	intron	10330942	10331572	.	+	.	ID=intron:Solyc00g011880.2.1.1;Parent=mRNA:Solyc00g011880.2.1;from_BOGAS=1
SL2.40ch00	ITAG_eugene	exon	10331573	10331645	.	+	0	ID=exon:Solyc00g011880.2.1.2;Parent=mRNA:Solyc00g011880.2.1;from_BOGAS=1
SL2.40ch00	ITAG_eugene	CDS	10331573	10331645	.	+	1	ID=CDS:Solyc00g011880.2.1.2;Parent=mRNA:Solyc00g011880.2.1;from_BOGAS=1
SL2.40ch00	ITAG_eugene	intron	10331646	10332441	.	+	.	ID=intron:Solyc00g011880.2.1.2;Parent=mRNA:Solyc00g011880.2.1;from_BOGAS=1
SL2.40ch00	ITAG_eugene	exon	10332442	10332534	.	+	1	ID=exon:Solyc00g011880.2.1.3;Parent=mRNA:Solyc00g011880.2.1;from_BOGAS=1
SL2.40ch00	ITAG_eugene	CDS	10332442	10332534	.	+	0	ID=CDS:Solyc00g011880.2.1.3;Parent=mRNA:Solyc00g011880.2.1;from_BOGAS=1
SL2.40ch00	ITAG_eugene	intron	10332535	10333045	.	+	.	ID=intron:Solyc00g011880.2.1.3;Parent=mRNA:Solyc00g011880.2.1;from_BOGAS=1
SL2.40ch00	ITAG_eugene	exon	10333046	10333129	.	+	0	ID=exon:Solyc00g011880.2.1.4;Parent=mRNA:Solyc00g011880.2.1;from_BOGAS=1
SL2.40ch00	ITAG_eugene	CDS	10333046	10333129	.	+	0	ID=CDS:Solyc00g011880.2.1.4;Parent=mRNA:Solyc00g011880.2.1;from_BOGAS=1
SL2.40ch00	ITAG_eugene	intron	10333130	10333224	.	+	.	ID=intron:Solyc00g011880.2.1.4;Parent=mRNA:Solyc00g011880.2.1;from_BOGAS=1
SL2.40ch00	ITAG_eugene	exon	10333225	10333554	.	+	0	ID=exon:Solyc00g011880.2.1.5;Parent=mRNA:Solyc00g011880.2.1;from_BOGAS=1
SL2.40ch00	ITAG_eugene	CDS	10333225	10333317	.	+	0	ID=CDS:Solyc00g011880.2.1.5;Parent=mRNA:Solyc00g011880.2.1;from_BOGAS=1
SL2.40ch00	ITAG_eugene	three_prime_UTR	10333318	10333554	.	+	.	ID=three_prime_UTR:Solyc00g011880.2.1.0;Parent=mRNA:Solyc00g011880.2.1;from_BOGAS=1
###
SL2.40ch00	ITAG_eugene	gene	10333916	10350566	.	-	.	Alias=Solyc00g011890;ID=gene:Solyc00g011890.2;Name=Solyc00g011890.2;from_BOGAS=1;length=16651
SL2.40ch00	ITAG_eugene	mRNA	10333916	10350566	.	-	.	ID=mRNA:Solyc00g011890.2.1;Name=Solyc00g011890.2.1;Note=Galactokinase like protein (AHRD V1 **** O23461_ARATH)%3B contains Interpro domain(s)  IPR012369  Galactokinase%2C glycosyltransferase ;Ontology_term=GO:0004335,GO:0009702;Parent=gene:Solyc00g011890.2;from_BOGAS=1;interpro2go_term=GO:0016310,GO:0005737;length=16651;nb_exon=30;sifter_term=GO:0004335,GO:0009702
SL2.40ch00	ITAG_eugene	exon	10333916	10334209	.	-	.	ID=exon:Solyc00g011890.2.1.30;Parent=mRNA:Solyc00g011890.2.1;from_BOGAS=1
SL2.40ch00	ITAG_eugene	three_prime_UTR	10333916	10334086	.	-	.	ID=three_prime_UTR:Solyc00g011890.2.1.0;Parent=mRNA:Solyc00g011890.2.1;from_BOGAS=1
SL2.40ch00	ITAG_eugene	CDS	10334087	10334209	.	-	0	ID=CDS:Solyc00g011890.2.1.30;Parent=mRNA:Solyc00g011890.2.1;from_BOGAS=1
SL2.40ch00	ITAG_eugene	intron	10334210	10334511	.	-	.	ID=intron:Solyc00g011890.2.1.30;Parent=mRNA:Solyc00g011890.2.1;from_BOGAS=1
SL2.40ch00	ITAG_eugene	exon	10334512	10334715	.	-	0	ID=exon:Solyc00g011890.2.1.29;Parent=mRNA:Solyc00g011890.2.1;from_BOGAS=1
SL2.40ch00	ITAG_eugene	CDS	10334512	10334715	.	-	0	ID=CDS:Solyc00g011890.2.1.29;Parent=mRNA:Solyc00g011890.2.1;from_BOGAS=1
SL2.40ch00	ITAG_eugene	intron	10334716	10335270	.	-	.	ID=intron:Solyc00g011890.2.1.29;Parent=mRNA:Solyc00g011890.2.1;from_BOGAS=1
SL2.40ch00	ITAG_eugene	exon	10335271	10335342	.	-	0	ID=exon:Solyc00g011890.2.1.28;Parent=mRNA:Solyc00g011890.2.1;from_BOGAS=1
SL2.40ch00	ITAG_eugene	CDS	10335271	10335342	.	-	0	ID=CDS:Solyc00g011890.2.1.28;Parent=mRNA:Solyc00g011890.2.1;from_BOGAS=1
SL2.40ch00	ITAG_eugene	intron	10335343	10336263	.	-	.	ID=intron:Solyc00g011890.2.1.28;Parent=mRNA:Solyc00g011890.2.1;from_BOGAS=1
SL2.40ch00	ITAG_eugene	exon	10336264	10336429	.	-	0	ID=exon:Solyc00g011890.2.1.27;Parent=mRNA:Solyc00g011890.2.1;from_BOGAS=1
SL2.40ch00	ITAG_eugene	CDS	10336264	10336429	.	-	1	ID=CDS:Solyc00g011890.2.1.27;Parent=mRNA:Solyc00g011890.2.1;from_BOGAS=1
SL2.40ch00	ITAG_eugene	intron	10336430	10336906	.	-	.	ID=intron:Solyc00g011890.2.1.27;Parent=mRNA:Solyc00g011890.2.1;from_BOGAS=1
SL2.40ch00	ITAG_eugene	exon	10336907	10337104	.	-	1	ID=exon:Solyc00g011890.2.1.26;Parent=mRNA:Solyc00g011890.2.1;from_BOGAS=1
SL2.40ch00	ITAG_eugene	CDS	10336907	10337104	.	-	1	ID=CDS:Solyc00g011890.2.1.26;Parent=mRNA:Solyc00g011890.2.1;from_BOGAS=1
SL2.40ch00	ITAG_eugene	intron	10337105	10338374	.	-	.	ID=intron:Solyc00g011890.2.1.26;Parent=mRNA:Solyc00g011890.2.1;from_BOGAS=1
SL2.40ch00	ITAG_eugene	exon	10338375	10338451	.	-	1	ID=exon:Solyc00g011890.2.1.25;Parent=mRNA:Solyc00g011890.2.1;from_BOGAS=1
SL2.40ch00	ITAG_eugene	CDS	10338375	10338451	.	-	0	ID=CDS:Solyc00g011890.2.1.25;Parent=mRNA:Solyc00g011890.2.1;from_BOGAS=1
SL2.40ch00	ITAG_eugene	intron	10338452	10338528	.	-	.	ID=intron:Solyc00g011890.2.1.25;Parent=mRNA:Solyc00g011890.2.1;from_BOGAS=1
SL2.40ch00	ITAG_eugene	exon	10338529	10338624	.	-	0	ID=exon:Solyc00g011890.2.1.24;Parent=mRNA:Solyc00g011890.2.1;from_BOGAS=1
SL2.40ch00	ITAG_eugene	CDS	10338529	10338624	.	-	0	ID=CDS:Solyc00g011890.2.1.24;Parent=mRNA:Solyc00g011890.2.1;from_BOGAS=1
SL2.40ch00	ITAG_eugene	intron	10338625	10338724	.	-	.	ID=intron:Solyc00g011890.2.1.24;Parent=mRNA:Solyc00g011890.2.1;from_BOGAS=1
SL2.40ch00	ITAG_eugene	exon	10338725	10338768	.	-	0	ID=exon:Solyc00g011890.2.1.23;Parent=mRNA:Solyc00g011890.2.1;from_BOGAS=1
SL2.40ch00	ITAG_eugene	CDS	10338725	10338768	.	-	2	ID=CDS:Solyc00g011890.2.1.23;Parent=mRNA:Solyc00g011890.2.1;from_BOGAS=1
SL2.40ch00	ITAG_eugene	intron	10338769	10340125	.	-	.	ID=intron:Solyc00g011890.2.1.23;Parent=mRNA:Solyc00g011890.2.1;from_BOGAS=1
SL2.40ch00	ITAG_eugene	exon	10340126	10340213	.	-	2	ID=exon:Solyc00g011890.2.1.22;Parent=mRNA:Solyc00g011890.2.1;from_BOGAS=1
SL2.40ch00	ITAG_eugene	CDS	10340126	10340213	.	-	0	ID=CDS:Solyc00g011890.2.1.22;Parent=mRNA:Solyc00g011890.2.1;from_BOGAS=1
SL2.40ch00	ITAG_eugene	intron	10340214	10341065	.	-	.	ID=intron:Solyc00g011890.2.1.22;Parent=mRNA:Solyc00g011890.2.1;from_BOGAS=1
SL2.40ch00	ITAG_eugene	exon	10341066	10341147	.	-	0	ID=exon:Solyc00g011890.2.1.21;Parent=mRNA:Solyc00g011890.2.1;from_BOGAS=1
SL2.40ch00	ITAG_eugene	CDS	10341066	10341147	.	-	1	ID=CDS:Solyc00g011890.2.1.21;Parent=mRNA:Solyc00g011890.2.1;from_BOGAS=1
SL2.40ch00	ITAG_eugene	intron	10341148	10341225	.	-	.	ID=intron:Solyc00g011890.2.1.21;Parent=mRNA:Solyc00g011890.2.1;from_BOGAS=1
SL2.40ch00	ITAG_eugene	exon	10341226	10341356	.	-	1	ID=exon:Solyc00g011890.2.1.20;Parent=mRNA:Solyc00g011890.2.1;from_BOGAS=1
SL2.40ch00	ITAG_eugene	CDS	10341226	10341356	.	-	0	ID=CDS:Solyc00g011890.2.1.20;Parent=mRNA:Solyc00g011890.2.1;from_BOGAS=1
SL2.40ch00	ITAG_eugene	intron	10341357	10341716	.	-	.	ID=intron:Solyc00g011890.2.1.20;Parent=mRNA:Solyc00g011890.2.1;from_BOGAS=1
SL2.40ch00	ITAG_eugene	exon	10341717	10341842	.	-	0	ID=exon:Solyc00g011890.2.1.19;Parent=mRNA:Solyc00g011890.2.1;from_BOGAS=1
SL2.40ch00	ITAG_eugene	CDS	10341717	10341842	.	-	0	ID=CDS:Solyc00g011890.2.1.19;Parent=mRNA:Solyc00g011890.2.1;from_BOGAS=1
SL2.40ch00	ITAG_eugene	intron	10341843	10342538	.	-	.	ID=intron:Solyc00g011890.2.1.19;Parent=mRNA:Solyc00g011890.2.1;from_BOGAS=1
SL2.40ch00	ITAG_eugene	exon	10342539	10342622	.	-	0	ID=exon:Solyc00g011890.2.1.18;Parent=mRNA:Solyc00g011890.2.1;from_BOGAS=1
SL2.40ch00	ITAG_eugene	CDS	10342539	10342622	.	-	0	ID=CDS:Solyc00g011890.2.1.18;Parent=mRNA:Solyc00g011890.2.1;from_BOGAS=1
SL2.40ch00	ITAG_eugene	intron	10342623	10344102	.	-	.	ID=intron:Solyc00g011890.2.1.18;Parent=mRNA:Solyc00g011890.2.1;from_BOGAS=1
SL2.40ch00	ITAG_eugene	exon	10344103	10344271	.	-	0	ID=exon:Solyc00g011890.2.1.17;Parent=mRNA:Solyc00g011890.2.1;from_BOGAS=1
SL2.40ch00	ITAG_eugene	CDS	10344103	10344271	.	-	1	ID=CDS:Solyc00g011890.2.1.17;Parent=mRNA:Solyc00g011890.2.1;from_BOGAS=1
SL2.40ch00	ITAG_eugene	intron	10344272	10344362	.	-	.	ID=intron:Solyc00g011890.2.1.17;Parent=mRNA:Solyc00g011890.2.1;from_BOGAS=1
SL2.40ch00	ITAG_eugene	exon	10344363	10344535	.	-	1	ID=exon:Solyc00g011890.2.1.16;Parent=mRNA:Solyc00g011890.2.1;from_BOGAS=1
SL2.40ch00	ITAG_eugene	CDS	10344363	10344535	.	-	0	ID=CDS:Solyc00g011890.2.1.16;Parent=mRNA:Solyc00g011890.2.1;from_BOGAS=1
SL2.40ch00	ITAG_eugene	intron	10344536	10344661	.	-	.	ID=intron:Solyc00g011890.2.1.16;Parent=mRNA:Solyc00g011890.2.1;from_BOGAS=1
SL2.40ch00	ITAG_eugene	exon	10344662	10344838	.	-	0	ID=exon:Solyc00g011890.2.1.15;Parent=mRNA:Solyc00g011890.2.1;from_BOGAS=1
SL2.40ch00	ITAG_eugene	CDS	10344662	10344838	.	-	0	ID=CDS:Solyc00g011890.2.1.15;Parent=mRNA:Solyc00g011890.2.1;from_BOGAS=1
SL2.40ch00	ITAG_eugene	intron	10344839	10344937	.	-	.	ID=intron:Solyc00g011890.2.1.15;Parent=mRNA:Solyc00g011890.2.1;from_BOGAS=1
SL2.40ch00	ITAG_eugene	exon	10344938	10345047	.	-	0	ID=exon:Solyc00g011890.2.1.14;Parent=mRNA:Solyc00g011890.2.1;from_BOGAS=1
SL2.40ch00	ITAG_eugene	CDS	10344938	10345047	.	-	2	ID=CDS:Solyc00g011890.2.1.14;Parent=mRNA:Solyc00g011890.2.1;from_BOGAS=1
SL2.40ch00	ITAG_eugene	intron	10345048	10345137	.	-	.	ID=intron:Solyc00g011890.2.1.14;Parent=mRNA:Solyc00g011890.2.1;from_BOGAS=1
SL2.40ch00	ITAG_eugene	exon	10345138	10345240	.	-	2	ID=exon:Solyc00g011890.2.1.13;Parent=mRNA:Solyc00g011890.2.1;from_BOGAS=1
SL2.40ch00	ITAG_eugene	CDS	10345138	10345240	.	-	0	ID=CDS:Solyc00g011890.2.1.13;Parent=mRNA:Solyc00g011890.2.1;from_BOGAS=1
SL2.40ch00	ITAG_eugene	intron	10345241	10345321	.	-	.	ID=intron:Solyc00g011890.2.1.13;Parent=mRNA:Solyc00g011890.2.1;from_BOGAS=1
SL2.40ch00	ITAG_eugene	exon	10345322	10345375	.	-	0	ID=exon:Solyc00g011890.2.1.12;Parent=mRNA:Solyc00g011890.2.1;from_BOGAS=1
SL2.40ch00	ITAG_eugene	CDS	10345322	10345375	.	-	0	ID=CDS:Solyc00g011890.2.1.12;Parent=mRNA:Solyc00g011890.2.1;from_BOGAS=1
SL2.40ch00	ITAG_eugene	intron	10345376	10346326	.	-	.	ID=intron:Solyc00g011890.2.1.12;Parent=mRNA:Solyc00g011890.2.1;from_BOGAS=1
SL2.40ch00	ITAG_eugene	exon	10346327	10346389	.	-	0	ID=exon:Solyc00g011890.2.1.11;Parent=mRNA:Solyc00g011890.2.1;from_BOGAS=1
SL2.40ch00	ITAG_eugene	CDS	10346327	10346389	.	-	0	ID=CDS:Solyc00g011890.2.1.11;Parent=mRNA:Solyc00g011890.2.1;from_BOGAS=1
SL2.40ch00	ITAG_eugene	intron	10346390	10346483	.	-	.	ID=intron:Solyc00g011890.2.1.11;Parent=mRNA:Solyc00g011890.2.1;from_BOGAS=1
SL2.40ch00	ITAG_eugene	exon	10346484	10346551	.	-	0	ID=exon:Solyc00g011890.2.1.10;Parent=mRNA:Solyc00g011890.2.1;from_BOGAS=1
SL2.40ch00	ITAG_eugene	CDS	10346484	10346551	.	-	2	ID=CDS:Solyc00g011890.2.1.10;Parent=mRNA:Solyc00g011890.2.1;from_BOGAS=1
SL2.40ch00	ITAG_eugene	intron	10346552	10346639	.	-	.	ID=intron:Solyc00g011890.2.1.10;Parent=mRNA:Solyc00g011890.2.1;from_BOGAS=1
SL2.40ch00	ITAG_eugene	exon	10346640	10346697	.	-	2	ID=exon:Solyc00g011890.2.1.9;Parent=mRNA:Solyc00g011890.2.1;from_BOGAS=1
SL2.40ch00	ITAG_eugene	CDS	10346640	10346697	.	-	0	ID=CDS:Solyc00g011890.2.1.9;Parent=mRNA:Solyc00g011890.2.1;from_BOGAS=1
SL2.40ch00	ITAG_eugene	intron	10346698	10346878	.	-	.	ID=intron:Solyc00g011890.2.1.9;Parent=mRNA:Solyc00g011890.2.1;from_BOGAS=1
SL2.40ch00	ITAG_eugene	exon	10346879	10346894	.	-	0	ID=exon:Solyc00g011890.2.1.8;Parent=mRNA:Solyc00g011890.2.1;from_BOGAS=1
SL2.40ch00	ITAG_eugene	CDS	10346879	10346894	.	-	1	ID=CDS:Solyc00g011890.2.1.8;Parent=mRNA:Solyc00g011890.2.1;from_BOGAS=1
SL2.40ch00	ITAG_eugene	intron	10346895	10347317	.	-	.	ID=intron:Solyc00g011890.2.1.8;Parent=mRNA:Solyc00g011890.2.1;from_BOGAS=1
SL2.40ch00	ITAG_eugene	exon	10347318	10347394	.	-	1	ID=exon:Solyc00g011890.2.1.7;Parent=mRNA:Solyc00g011890.2.1;from_BOGAS=1
SL2.40ch00	ITAG_eugene	CDS	10347318	10347394	.	-	0	ID=CDS:Solyc00g011890.2.1.7;Parent=mRNA:Solyc00g011890.2.1;from_BOGAS=1
SL2.40ch00	ITAG_eugene	intron	10347395	10347874	.	-	.	ID=intron:Solyc00g011890.2.1.7;Parent=mRNA:Solyc00g011890.2.1;from_BOGAS=1
SL2.40ch00	ITAG_eugene	exon	10347875	10347958	.	-	0	ID=exon:Solyc00g011890.2.1.6;Parent=mRNA:Solyc00g011890.2.1;from_BOGAS=1
SL2.40ch00	ITAG_eugene	CDS	10347875	10347958	.	-	0	ID=CDS:Solyc00g011890.2.1.6;Parent=mRNA:Solyc00g011890.2.1;from_BOGAS=1
SL2.40ch00	ITAG_eugene	intron	10347959	10348087	.	-	.	ID=intron:Solyc00g011890.2.1.6;Parent=mRNA:Solyc00g011890.2.1;from_BOGAS=1
SL2.40ch00	ITAG_eugene	exon	10348088	10348156	.	-	0	ID=exon:Solyc00g011890.2.1.5;Parent=mRNA:Solyc00g011890.2.1;from_BOGAS=1
SL2.40ch00	ITAG_eugene	CDS	10348088	10348156	.	-	0	ID=CDS:Solyc00g011890.2.1.5;Parent=mRNA:Solyc00g011890.2.1;from_BOGAS=1
SL2.40ch00	ITAG_eugene	intron	10348157	10348253	.	-	.	ID=intron:Solyc00g011890.2.1.5;Parent=mRNA:Solyc00g011890.2.1;from_BOGAS=1
SL2.40ch00	ITAG_eugene	exon	10348254	10348361	.	-	0	ID=exon:Solyc00g011890.2.1.4;Parent=mRNA:Solyc00g011890.2.1;from_BOGAS=1
SL2.40ch00	ITAG_eugene	CDS	10348254	10348361	.	-	0	ID=CDS:Solyc00g011890.2.1.4;Parent=mRNA:Solyc00g011890.2.1;from_BOGAS=1
SL2.40ch00	ITAG_eugene	intron	10348362	10349068	.	-	.	ID=intron:Solyc00g011890.2.1.4;Parent=mRNA:Solyc00g011890.2.1;from_BOGAS=1
SL2.40ch00	ITAG_eugene	exon	10349069	10349179	.	-	0	ID=exon:Solyc00g011890.2.1.3;Parent=mRNA:Solyc00g011890.2.1;from_BOGAS=1
SL2.40ch00	ITAG_eugene	CDS	10349069	10349179	.	-	0	ID=CDS:Solyc00g011890.2.1.3;Parent=mRNA:Solyc00g011890.2.1;from_BOGAS=1
SL2.40ch00	ITAG_eugene	intron	10349180	10349249	.	-	.	ID=intron:Solyc00g011890.2.1.3;Parent=mRNA:Solyc00g011890.2.1;from_BOGAS=1
SL2.40ch00	ITAG_eugene	exon	10349250	10349311	.	-	0	ID=exon:Solyc00g011890.2.1.2;Parent=mRNA:Solyc00g011890.2.1;from_BOGAS=1
SL2.40ch00	ITAG_eugene	CDS	10349250	10349311	.	-	2	ID=CDS:Solyc00g011890.2.1.2;Parent=mRNA:Solyc00g011890.2.1;from_BOGAS=1
SL2.40ch00	ITAG_eugene	intron	10349312	10350448	.	-	.	ID=intron:Solyc00g011890.2.1.2;Parent=mRNA:Solyc00g011890.2.1;from_BOGAS=1
SL2.40ch00	ITAG_eugene	exon	10350449	10350566	.	-	2	ID=exon:Solyc00g011890.2.1.1;Parent=mRNA:Solyc00g011890.2.1;from_BOGAS=1
SL2.40ch00	ITAG_eugene	CDS	10350449	10350566	.	-	0	ID=CDS:Solyc00g011890.2.1.1;Parent=mRNA:Solyc00g011890.2.1;from_BOGAS=1
###
SL2.40ch00	ITAG_eugene	gene	10406138	10406287	.	+	.	Alias=Solyc00g012090;ID=gene:Solyc00g012090.1;Name=Solyc00g012090.1;from_BOGAS=1;length=150
SL2.40ch00	ITAG_eugene	mRNA	10406138	10406287	.	+	.	ID=mRNA:Solyc00g012090.1.1;Name=Solyc00g012090.1.1;Note=Unknown Protein (AHRD V1);Parent=gene:Solyc00g012090.1;from_BOGAS=1;length=150;nb_exon=1;eugene_evidence_code=10F0H0E0IEG
SL2.40ch00	ITAG_eugene	exon	10406138	10406287	.	+	0	ID=exon:Solyc00g012090.1.1.1;Parent=mRNA:Solyc00g012090.1.1;from_BOGAS=1
SL2.40ch00	ITAG_eugene	CDS	10406138	10406287	.	+	0	ID=CDS:Solyc00g012090.1.1.1;Parent=mRNA:Solyc00g012090.1.1;from_BOGAS=1
###
SL2.40ch00	ITAG_eugene	gene	10454496	10455623	.	-	.	Alias=Solyc00g012310;ID=gene:Solyc00g012310.1;Name=Solyc00g012310.1;from_BOGAS=1;length=1128
SL2.40ch00	ITAG_eugene	mRNA	10454496	10455623	.	-	.	ID=mRNA:Solyc00g012310.1.1;Name=Solyc00g012310.1.1;Note=Retrovirus-related Pol polyprotein from type-1 retrotransposable element R2 (Fragment) (AHRD V1 **-- PO21_NASVI)%3B contains Interpro domain(s)  IPR015706  RNA-directed DNA polymerase (reverse transcriptase)%2C related ;Ontology_term=GO:0006278;Parent=gene:Solyc00g012310.1;from_BOGAS=1;interpro2go_term=GO:0006278;length=1128;nb_exon=1;eugene_evidence_code=10F0H1E0IEG
SL2.40ch00	ITAG_eugene	exon	10454496	10455623	.	-	0	ID=exon:Solyc00g012310.1.1.1;Parent=mRNA:Solyc00g012310.1.1;from_BOGAS=1
SL2.40ch00	ITAG_eugene	CDS	10454496	10455623	.	-	0	ID=CDS:Solyc00g012310.1.1.1;Parent=mRNA:Solyc00g012310.1.1;from_BOGAS=1
###
SL2.40ch00	ITAG_eugene	gene	10499321	10499497	.	+	.	Alias=Solyc00g012430;ID=gene:Solyc00g012430.1;Name=Solyc00g012430.1;from_BOGAS=1;length=177
SL2.40ch00	ITAG_eugene	mRNA	10499321	10499497	.	+	.	ID=mRNA:Solyc00g012430.1.1;Name=Solyc00g012430.1.1;Note=Unknown Protein (AHRD V1);Parent=gene:Solyc00g012430.1;from_BOGAS=1;length=177;nb_exon=1;eugene_evidence_code=10F0H0E0IEG
SL2.40ch00	ITAG_eugene	exon	10499321	10499497	.	+	0	ID=exon:Solyc00g012430.1.1.1;Parent=mRNA:Solyc00g012430.1.1;from_BOGAS=1
SL2.40ch00	ITAG_eugene	CDS	10499321	10499497	.	+	0	ID=CDS:Solyc00g012430.1.1.1;Parent=mRNA:Solyc00g012430.1.1;from_BOGAS=1
###
SL2.40ch00	ITAG_eugene	gene	10511541	10511921	.	+	.	Alias=Solyc00g012440;ID=gene:Solyc00g012440.1;Name=Solyc00g012440.1;from_BOGAS=1;length=381
SL2.40ch00	ITAG_eugene	mRNA	10511541	10511921	.	+	.	ID=mRNA:Solyc00g012440.1.1;Name=Solyc00g012440.1.1;Note=TO54-2 (Fragment) (AHRD V1 ***- Q3LVL5_TAROF);Parent=gene:Solyc00g012440.1;from_BOGAS=1;length=381;nb_exon=1;eugene_evidence_code=10F0H0E0IEG
SL2.40ch00	ITAG_eugene	exon	10511541	10511921	.	+	0	ID=exon:Solyc00g012440.1.1.1;Parent=mRNA:Solyc00g012440.1.1;from_BOGAS=1
SL2.40ch00	ITAG_eugene	CDS	10511541	10511921	.	+	0	ID=CDS:Solyc00g012440.1.1.1;Parent=mRNA:Solyc00g012440.1.1;from_BOGAS=1
###
SL2.40ch00	ITAG_eugene	gene	10522603	10524334	.	-	.	Alias=Solyc00g012540;ID=gene:Solyc00g012540.1;Name=Solyc00g012540.1;from_BOGAS=1;length=1732
SL2.40ch00	ITAG_eugene	mRNA	10522603	10524334	.	-	.	ID=mRNA:Solyc00g012540.1.1;Name=Solyc00g012540.1.1;Note=Zinc finger CCCH domain-containing protein 6 (AHRD V1 ***- C3H6_ARATH);Parent=gene:Solyc00g012540.1;from_BOGAS=1;length=1732;nb_exon=4;eugene_evidence_code=10F0H0E0IEG
SL2.40ch00	ITAG_eugene	exon	10522603	10523323	.	-	1	ID=exon:Solyc00g012540.1.1.4;Parent=mRNA:Solyc00g012540.1.1;from_BOGAS=1
SL2.40ch00	ITAG_eugene	CDS	10522603	10523323	.	-	1	ID=CDS:Solyc00g012540.1.1.4;Parent=mRNA:Solyc00g012540.1.1;from_BOGAS=1
SL2.40ch00	ITAG_eugene	intron	10523324	10523422	.	-	.	ID=intron:Solyc00g012540.1.1.4;Parent=mRNA:Solyc00g012540.1.1;from_BOGAS=1
SL2.40ch00	ITAG_eugene	exon	10523423	10523547	.	-	0	ID=exon:Solyc00g012540.1.1.3;Parent=mRNA:Solyc00g012540.1.1;from_BOGAS=1
SL2.40ch00	ITAG_eugene	CDS	10523423	10523547	.	-	0	ID=CDS:Solyc00g012540.1.1.3;Parent=mRNA:Solyc00g012540.1.1;from_BOGAS=1
SL2.40ch00	ITAG_eugene	intron	10523548	10523640	.	-	.	ID=intron:Solyc00g012540.1.1.3;Parent=mRNA:Solyc00g012540.1.1;from_BOGAS=1
SL2.40ch00	ITAG_eugene	exon	10523641	10523808	.	-	0	ID=exon:Solyc00g012540.1.1.2;Parent=mRNA:Solyc00g012540.1.1;from_BOGAS=1
SL2.40ch00	ITAG_eugene	CDS	10523641	10523808	.	-	0	ID=CDS:Solyc00g012540.1.1.2;Parent=mRNA:Solyc00g012540.1.1;from_BOGAS=1
SL2.40ch00	ITAG_eugene	intron	10523809	10524235	.	-	.	ID=intron:Solyc00g012540.1.1.2;Parent=mRNA:Solyc00g012540.1.1;from_BOGAS=1
SL2.40ch00	ITAG_eugene	exon	10524236	10524334	.	-	0	ID=exon:Solyc00g012540.1.1.1;Parent=mRNA:Solyc00g012540.1.1;from_BOGAS=1
SL2.40ch00	ITAG_eugene	CDS	10524236	10524334	.	-	0	ID=CDS:Solyc00g012540.1.1.1;Parent=mRNA:Solyc00g012540.1.1;from_BOGAS=1
###
SL2.40ch00	ITAG_eugene	gene	10544430	10549445	.	-	.	Alias=Solyc00g012640;ID=gene:Solyc00g012640.1;Name=Solyc00g012640.1;from_BOGAS=1;length=5016
SL2.40ch00	ITAG_eugene	mRNA	10544430	10549445	.	-	.	ID=mRNA:Solyc00g012640.1.1;Name=Solyc00g012640.1.1;Note=DNA (cytosine-5)-methyltransferase DRM2 (AHRD V1 **** DRM2_ARATH)%3B contains Interpro domain(s)  IPR009060  UBA-like ;Ontology_term=GO:0003886,GO:0008170;Parent=gene:Solyc00g012640.1;from_BOGAS=1;length=5016;nb_exon=10;sifter_term=GO:0003886,GO:0008170;eugene_evidence_code=10F0H1E0IEG
SL2.40ch00	ITAG_eugene	exon	10544430	10545188	.	-	0	ID=exon:Solyc00g012640.1.1.10;Parent=mRNA:Solyc00g012640.1.1;from_BOGAS=1
SL2.40ch00	ITAG_eugene	CDS	10544430	10545188	.	-	0	ID=CDS:Solyc00g012640.1.1.10;Parent=mRNA:Solyc00g012640.1.1;from_BOGAS=1
SL2.40ch00	ITAG_eugene	intron	10545189	10545284	.	-	.	ID=intron:Solyc00g012640.1.1.10;Parent=mRNA:Solyc00g012640.1.1;from_BOGAS=1
SL2.40ch00	ITAG_eugene	exon	10545285	10545376	.	-	2	ID=exon:Solyc00g012640.1.1.9;Parent=mRNA:Solyc00g012640.1.1;from_BOGAS=1
SL2.40ch00	ITAG_eugene	CDS	10545285	10545376	.	-	2	ID=CDS:Solyc00g012640.1.1.9;Parent=mRNA:Solyc00g012640.1.1;from_BOGAS=1
SL2.40ch00	ITAG_eugene	intron	10545377	10545850	.	-	.	ID=intron:Solyc00g012640.1.1.9;Parent=mRNA:Solyc00g012640.1.1;from_BOGAS=1
SL2.40ch00	ITAG_eugene	exon	10545851	10545950	.	-	0	ID=exon:Solyc00g012640.1.1.8;Parent=mRNA:Solyc00g012640.1.1;from_BOGAS=1
SL2.40ch00	ITAG_eugene	CDS	10545851	10545950	.	-	0	ID=CDS:Solyc00g012640.1.1.8;Parent=mRNA:Solyc00g012640.1.1;from_BOGAS=1
SL2.40ch00	ITAG_eugene	intron	10545951	10546330	.	-	.	ID=intron:Solyc00g012640.1.1.8;Parent=mRNA:Solyc00g012640.1.1;from_BOGAS=1
SL2.40ch00	ITAG_eugene	exon	10546331	10546444	.	-	0	ID=exon:Solyc00g012640.1.1.7;Parent=mRNA:Solyc00g012640.1.1;from_BOGAS=1
SL2.40ch00	ITAG_eugene	CDS	10546331	10546444	.	-	0	ID=CDS:Solyc00g012640.1.1.7;Parent=mRNA:Solyc00g012640.1.1;from_BOGAS=1
SL2.40ch00	ITAG_eugene	intron	10546445	10547130	.	-	.	ID=intron:Solyc00g012640.1.1.7;Parent=mRNA:Solyc00g012640.1.1;from_BOGAS=1
SL2.40ch00	ITAG_eugene	exon	10547131	10547177	.	-	2	ID=exon:Solyc00g012640.1.1.6;Parent=mRNA:Solyc00g012640.1.1;from_BOGAS=1
SL2.40ch00	ITAG_eugene	CDS	10547131	10547177	.	-	2	ID=CDS:Solyc00g012640.1.1.6;Parent=mRNA:Solyc00g012640.1.1;from_BOGAS=1
SL2.40ch00	ITAG_eugene	intron	10547178	10547270	.	-	.	ID=intron:Solyc00g012640.1.1.6;Parent=mRNA:Solyc00g012640.1.1;from_BOGAS=1
SL2.40ch00	ITAG_eugene	exon	10547271	10547370	.	-	0	ID=exon:Solyc00g012640.1.1.5;Parent=mRNA:Solyc00g012640.1.1;from_BOGAS=1
SL2.40ch00	ITAG_eugene	CDS	10547271	10547370	.	-	0	ID=CDS:Solyc00g012640.1.1.5;Parent=mRNA:Solyc00g012640.1.1;from_BOGAS=1
SL2.40ch00	ITAG_eugene	intron	10547371	10547807	.	-	.	ID=intron:Solyc00g012640.1.1.5;Parent=mRNA:Solyc00g012640.1.1;from_BOGAS=1
SL2.40ch00	ITAG_eugene	exon	10547808	10547936	.	-	0	ID=exon:Solyc00g012640.1.1.4;Parent=mRNA:Solyc00g012640.1.1;from_BOGAS=1
SL2.40ch00	ITAG_eugene	CDS	10547808	10547936	.	-	0	ID=CDS:Solyc00g012640.1.1.4;Parent=mRNA:Solyc00g012640.1.1;from_BOGAS=1
SL2.40ch00	ITAG_eugene	intron	10547937	10548144	.	-	.	ID=intron:Solyc00g012640.1.1.4;Parent=mRNA:Solyc00g012640.1.1;from_BOGAS=1
SL2.40ch00	ITAG_eugene	exon	10548145	10548198	.	-	0	ID=exon:Solyc00g012640.1.1.3;Parent=mRNA:Solyc00g012640.1.1;from_BOGAS=1
SL2.40ch00	ITAG_eugene	CDS	10548145	10548198	.	-	0	ID=CDS:Solyc00g012640.1.1.3;Parent=mRNA:Solyc00g012640.1.1;from_BOGAS=1
SL2.40ch00	ITAG_eugene	intron	10548199	10549150	.	-	.	ID=intron:Solyc00g012640.1.1.3;Parent=mRNA:Solyc00g012640.1.1;from_BOGAS=1
SL2.40ch00	ITAG_eugene	exon	10549151	10549217	.	-	1	ID=exon:Solyc00g012640.1.1.2;Parent=mRNA:Solyc00g012640.1.1;from_BOGAS=1
SL2.40ch00	ITAG_eugene	CDS	10549151	10549217	.	-	1	ID=CDS:Solyc00g012640.1.1.2;Parent=mRNA:Solyc00g012640.1.1;from_BOGAS=1
SL2.40ch00	ITAG_eugene	intron	10549218	10549407	.	-	.	ID=intron:Solyc00g012640.1.1.2;Parent=mRNA:Solyc00g012640.1.1;from_BOGAS=1
SL2.40ch00	ITAG_eugene	exon	10549408	10549445	.	-	0	ID=exon:Solyc00g012640.1.1.1;Parent=mRNA:Solyc00g012640.1.1;from_BOGAS=1
SL2.40ch00	ITAG_eugene	CDS	10549408	10549445	.	-	0	ID=CDS:Solyc00g012640.1.1.1;Parent=mRNA:Solyc00g012640.1.1;from_BOGAS=1
###
SL2.40ch00	ITAG_eugene	gene	10554112	10554489	.	+	.	Alias=Solyc00g012650;ID=gene:Solyc00g012650.1;Name=Solyc00g012650.1;from_BOGAS=1;length=378
SL2.40ch00	ITAG_eugene	mRNA	10554112	10554489	.	+	.	ID=mRNA:Solyc00g012650.1.1;Name=Solyc00g012650.1.1;Note=Unknown Protein (AHRD V1);Parent=gene:Solyc00g012650.1;from_BOGAS=1;length=378;nb_exon=1;eugene_evidence_code=10F0H0E0IEG
SL2.40ch00	ITAG_eugene	exon	10554112	10554489	.	+	0	ID=exon:Solyc00g012650.1.1.1;Parent=mRNA:Solyc00g012650.1.1;from_BOGAS=1
SL2.40ch00	ITAG_eugene	CDS	10554112	10554489	.	+	0	ID=CDS:Solyc00g012650.1.1.1;Parent=mRNA:Solyc00g012650.1.1;from_BOGAS=1
###
SL2.40ch00	ITAG_eugene	gene	10555142	10556635	.	-	.	Alias=Solyc00g012660;ID=gene:Solyc00g012660.1;Name=Solyc00g012660.1;from_BOGAS=1;length=1494
SL2.40ch00	ITAG_eugene	mRNA	10555142	10556635	.	-	.	ID=mRNA:Solyc00g012660.1.1;Name=Solyc00g012660.1.1;Note=F-box domain containing protein (AHRD V1 ***- B6UBC8_MAIZE)%3B contains Interpro domain(s)  IPR001810  Cyclin-like F-box ;Parent=gene:Solyc00g012660.1;from_BOGAS=1;length=1494;nb_exon=2;eugene_evidence_code=10F0H0E0IEG
SL2.40ch00	ITAG_eugene	exon	10555142	10555201	.	-	0	ID=exon:Solyc00g012660.1.1.2;Parent=mRNA:Solyc00g012660.1.1;from_BOGAS=1
SL2.40ch00	ITAG_eugene	CDS	10555142	10555201	.	-	0	ID=CDS:Solyc00g012660.1.1.2;Parent=mRNA:Solyc00g012660.1.1;from_BOGAS=1
SL2.40ch00	ITAG_eugene	intron	10555202	10555477	.	-	.	ID=intron:Solyc00g012660.1.1.2;Parent=mRNA:Solyc00g012660.1.1;from_BOGAS=1
SL2.40ch00	ITAG_eugene	exon	10555478	10556635	.	-	0	ID=exon:Solyc00g012660.1.1.1;Parent=mRNA:Solyc00g012660.1.1;from_BOGAS=1
SL2.40ch00	ITAG_eugene	CDS	10555478	10556635	.	-	0	ID=CDS:Solyc00g012660.1.1.1;Parent=mRNA:Solyc00g012660.1.1;from_BOGAS=1
###
SL2.40ch00	ITAG_eugene	gene	10559704	10561795	.	+	.	Alias=Solyc00g012670;ID=gene:Solyc00g012670.1;Name=Solyc00g012670.1;from_BOGAS=1;length=2092
SL2.40ch00	ITAG_eugene	mRNA	10559704	10561795	.	+	.	ID=mRNA:Solyc00g012670.1.1;Name=Solyc00g012670.1.1;Note=Unknown Protein (AHRD V1);Parent=gene:Solyc00g012670.1;from_BOGAS=1;length=2092;nb_exon=2;eugene_evidence_code=10F0H0E0IEG
SL2.40ch00	ITAG_eugene	exon	10559704	10559739	.	+	0	ID=exon:Solyc00g012670.1.1.1;Parent=mRNA:Solyc00g012670.1.1;from_BOGAS=1
SL2.40ch00	ITAG_eugene	CDS	10559704	10559739	.	+	0	ID=CDS:Solyc00g012670.1.1.1;Parent=mRNA:Solyc00g012670.1.1;from_BOGAS=1
SL2.40ch00	ITAG_eugene	intron	10559740	10561390	.	+	.	ID=intron:Solyc00g012670.1.1.1;Parent=mRNA:Solyc00g012670.1.1;from_BOGAS=1
SL2.40ch00	ITAG_eugene	exon	10561391	10561795	.	+	0	ID=exon:Solyc00g012670.1.1.2;Parent=mRNA:Solyc00g012670.1.1;from_BOGAS=1
SL2.40ch00	ITAG_eugene	CDS	10561391	10561795	.	+	0	ID=CDS:Solyc00g012670.1.1.2;Parent=mRNA:Solyc00g012670.1.1;from_BOGAS=1
###
SL2.40ch00	ITAG_eugene	gene	10564270	10568192	.	-	.	Alias=Solyc00g012680;ID=gene:Solyc00g012680.1;Name=Solyc00g012680.1;from_BOGAS=1;length=3923
SL2.40ch00	ITAG_eugene	mRNA	10564270	10568192	.	-	.	ID=mRNA:Solyc00g012680.1.1;Name=Solyc00g012680.1.1;Note=D111/G-patch Zinc finger C2H2-type (AHRD V1 ***- Q2HRQ8_MEDTR);Parent=gene:Solyc00g012680.1;from_BOGAS=1;length=3923;nb_exon=3;eugene_evidence_code=10F0H0E0IEG
SL2.40ch00	ITAG_eugene	exon	10564270	10564297	.	-	1	ID=exon:Solyc00g012680.1.1.3;Parent=mRNA:Solyc00g012680.1.1;from_BOGAS=1
SL2.40ch00	ITAG_eugene	CDS	10564270	10564297	.	-	1	ID=CDS:Solyc00g012680.1.1.3;Parent=mRNA:Solyc00g012680.1.1;from_BOGAS=1
SL2.40ch00	ITAG_eugene	intron	10564298	10564379	.	-	.	ID=intron:Solyc00g012680.1.1.3;Parent=mRNA:Solyc00g012680.1.1;from_BOGAS=1
SL2.40ch00	ITAG_eugene	exon	10564380	10564392	.	-	2	ID=exon:Solyc00g012680.1.1.2;Parent=mRNA:Solyc00g012680.1.1;from_BOGAS=1
SL2.40ch00	ITAG_eugene	CDS	10564380	10564392	.	-	2	ID=CDS:Solyc00g012680.1.1.2;Parent=mRNA:Solyc00g012680.1.1;from_BOGAS=1
SL2.40ch00	ITAG_eugene	intron	10564393	10567855	.	-	.	ID=intron:Solyc00g012680.1.1.2;Parent=mRNA:Solyc00g012680.1.1;from_BOGAS=1
SL2.40ch00	ITAG_eugene	exon	10567856	10568192	.	-	0	ID=exon:Solyc00g012680.1.1.1;Parent=mRNA:Solyc00g012680.1.1;from_BOGAS=1
SL2.40ch00	ITAG_eugene	CDS	10567856	10568192	.	-	0	ID=CDS:Solyc00g012680.1.1.1;Parent=mRNA:Solyc00g012680.1.1;from_BOGAS=1
###
SL2.40ch00	ITAG_eugene	gene	10568491	10570578	.	-	.	Alias=Solyc00g012690;ID=gene:Solyc00g012690.1;Name=Solyc00g012690.1;from_BOGAS=1;length=2088
SL2.40ch00	ITAG_eugene	mRNA	10568491	10570578	.	-	.	ID=mRNA:Solyc00g012690.1.1;Name=Solyc00g012690.1.1;Note=Ovarian tumour otubain (AHRD V1 ***- Q1SL15_MEDTR)%3B contains Interpro domain(s)  IPR018289  MULE transposase%2C conserved domain ;Parent=gene:Solyc00g012690.1;from_BOGAS=1;length=2088;nb_exon=2;eugene_evidence_code=10F0H0E0IEG
SL2.40ch00	ITAG_eugene	exon	10568491	10569939	.	-	0	ID=exon:Solyc00g012690.1.1.2;Parent=mRNA:Solyc00g012690.1.1;from_BOGAS=1
SL2.40ch00	ITAG_eugene	CDS	10568491	10569939	.	-	0	ID=CDS:Solyc00g012690.1.1.2;Parent=mRNA:Solyc00g012690.1.1;from_BOGAS=1
SL2.40ch00	ITAG_eugene	intron	10569940	10570023	.	-	.	ID=intron:Solyc00g012690.1.1.2;Parent=mRNA:Solyc00g012690.1.1;from_BOGAS=1
SL2.40ch00	ITAG_eugene	exon	10570024	10570578	.	-	0	ID=exon:Solyc00g012690.1.1.1;Parent=mRNA:Solyc00g012690.1.1;from_BOGAS=1
SL2.40ch00	ITAG_eugene	CDS	10570024	10570578	.	-	0	ID=CDS:Solyc00g012690.1.1.1;Parent=mRNA:Solyc00g012690.1.1;from_BOGAS=1
###
SL2.40ch00	ITAG_eugene	gene	10572926	10573750	.	-	.	Alias=Solyc00g012700;ID=gene:Solyc00g012700.1;Name=Solyc00g012700.1;from_BOGAS=1;length=825
SL2.40ch00	ITAG_eugene	mRNA	10572926	10573750	.	-	.	ID=mRNA:Solyc00g012700.1.1;Name=Solyc00g012700.1.1;Note=Ovarian tumour otubain (AHRD V1 ***- Q1SL15_MEDTR)%3B contains Interpro domain(s)  IPR004330  Transcription factor%2C FAR1-related ;Parent=gene:Solyc00g012700.1;from_BOGAS=1;length=825;nb_exon=2;eugene_evidence_code=10F0H0E0IEG
SL2.40ch00	ITAG_eugene	exon	10572926	10573632	.	-	2	ID=exon:Solyc00g012700.1.1.2;Parent=mRNA:Solyc00g012700.1.1;from_BOGAS=1
SL2.40ch00	ITAG_eugene	CDS	10572926	10573632	.	-	2	ID=CDS:Solyc00g012700.1.1.2;Parent=mRNA:Solyc00g012700.1.1;from_BOGAS=1
SL2.40ch00	ITAG_eugene	intron	10573633	10573734	.	-	.	ID=intron:Solyc00g012700.1.1.2;Parent=mRNA:Solyc00g012700.1.1;from_BOGAS=1
SL2.40ch00	ITAG_eugene	exon	10573735	10573750	.	-	0	ID=exon:Solyc00g012700.1.1.1;Parent=mRNA:Solyc00g012700.1.1;from_BOGAS=1
SL2.40ch00	ITAG_eugene	CDS	10573735	10573750	.	-	0	ID=CDS:Solyc00g012700.1.1.1;Parent=mRNA:Solyc00g012700.1.1;from_BOGAS=1
###
SL2.40ch00	ITAG_eugene	gene	10604147	10604302	.	+	.	Alias=Solyc00g012800;ID=gene:Solyc00g012800.1;Name=Solyc00g012800.1;from_BOGAS=1;length=156
SL2.40ch00	ITAG_eugene	mRNA	10604147	10604302	.	+	.	ID=mRNA:Solyc00g012800.1.1;Name=Solyc00g012800.1.1;Note=Unknown Protein (AHRD V1);Parent=gene:Solyc00g012800.1;from_BOGAS=1;length=156;nb_exon=1;eugene_evidence_code=10F0H0E0IEG
SL2.40ch00	ITAG_eugene	exon	10604147	10604302	.	+	0	ID=exon:Solyc00g012800.1.1.1;Parent=mRNA:Solyc00g012800.1.1;from_BOGAS=1
SL2.40ch00	ITAG_eugene	CDS	10604147	10604302	.	+	0	ID=CDS:Solyc00g012800.1.1.1;Parent=mRNA:Solyc00g012800.1.1;from_BOGAS=1
###
SL2.40ch00	ITAG_eugene	gene	10609747	10609908	.	-	.	Alias=Solyc00g012900;ID=gene:Solyc00g012900.1;Name=Solyc00g012900.1;from_BOGAS=1;length=162
SL2.40ch00	ITAG_eugene	mRNA	10609747	10609908	.	-	.	ID=mRNA:Solyc00g012900.1.1;Name=Solyc00g012900.1.1;Note=Unknown Protein (AHRD V1);Parent=gene:Solyc00g012900.1;from_BOGAS=1;length=162;nb_exon=1;eugene_evidence_code=10F0H0E0IEG
SL2.40ch00	ITAG_eugene	exon	10609747	10609908	.	-	0	ID=exon:Solyc00g012900.1.1.1;Parent=mRNA:Solyc00g012900.1.1;from_BOGAS=1
SL2.40ch00	ITAG_eugene	CDS	10609747	10609908	.	-	0	ID=CDS:Solyc00g012900.1.1.1;Parent=mRNA:Solyc00g012900.1.1;from_BOGAS=1
###
SL2.40ch00	ITAG_eugene	gene	10646110	10646244	.	-	.	Alias=Solyc00g013000;ID=gene:Solyc00g013000.1;Name=Solyc00g013000.1;from_BOGAS=1;length=135
SL2.40ch00	ITAG_eugene	mRNA	10646110	10646244	.	-	.	ID=mRNA:Solyc00g013000.1.1;Name=Solyc00g013000.1.1;Note=Unknown Protein (AHRD V1);Parent=gene:Solyc00g013000.1;from_BOGAS=1;length=135;nb_exon=2;eugene_evidence_code=10F0H0E0IEG
SL2.40ch00	ITAG_eugene	exon	10646110	10646140	.	-	1	ID=exon:Solyc00g013000.1.1.2;Parent=mRNA:Solyc00g013000.1.1;from_BOGAS=1
SL2.40ch00	ITAG_eugene	CDS	10646110	10646140	.	-	1	ID=CDS:Solyc00g013000.1.1.2;Parent=mRNA:Solyc00g013000.1.1;from_BOGAS=1
SL2.40ch00	ITAG_eugene	intron	10646141	10646197	.	-	.	ID=intron:Solyc00g013000.1.1.2;Parent=mRNA:Solyc00g013000.1.1;from_BOGAS=1
SL2.40ch00	ITAG_eugene	exon	10646198	10646244	.	-	0	ID=exon:Solyc00g013000.1.1.1;Parent=mRNA:Solyc00g013000.1.1;from_BOGAS=1
SL2.40ch00	ITAG_eugene	CDS	10646198	10646244	.	-	0	ID=CDS:Solyc00g013000.1.1.1;Parent=mRNA:Solyc00g013000.1.1;from_BOGAS=1
###
SL2.40ch00	ITAG_eugene	gene	10664455	10664691	.	+	.	Alias=Solyc00g013100;ID=gene:Solyc00g013100.1;Name=Solyc00g013100.1;from_BOGAS=1;length=237
SL2.40ch00	ITAG_eugene	mRNA	10664455	10664691	.	+	.	ID=mRNA:Solyc00g013100.1.1;Name=Solyc00g013100.1.1;Note=Unknown Protein (AHRD V1);Parent=gene:Solyc00g013100.1;from_BOGAS=1;length=237;nb_exon=1;eugene_evidence_code=10F0H0E0IEG
SL2.40ch00	ITAG_eugene	exon	10664455	10664691	.	+	0	ID=exon:Solyc00g013100.1.1.1;Parent=mRNA:Solyc00g013100.1.1;from_BOGAS=1
SL2.40ch00	ITAG_eugene	CDS	10664455	10664691	.	+	0	ID=CDS:Solyc00g013100.1.1.1;Parent=mRNA:Solyc00g013100.1.1;from_BOGAS=1
###
SL2.40ch00	ITAG_eugene	gene	10665573	10665839	.	-	.	Alias=Solyc00g013110;ID=gene:Solyc00g013110.1;Name=Solyc00g013110.1;from_BOGAS=1;length=267
SL2.40ch00	ITAG_eugene	mRNA	10665573	10665839	.	-	.	ID=mRNA:Solyc00g013110.1.1;Name=Solyc00g013110.1.1;Note=Unknown Protein (AHRD V1);Parent=gene:Solyc00g013110.1;from_BOGAS=1;length=267;nb_exon=1;eugene_evidence_code=10F0H0E0IEG
SL2.40ch00	ITAG_eugene	exon	10665573	10665839	.	-	0	ID=exon:Solyc00g013110.1.1.1;Parent=mRNA:Solyc00g013110.1.1;from_BOGAS=1
SL2.40ch00	ITAG_eugene	CDS	10665573	10665839	.	-	0	ID=CDS:Solyc00g013110.1.1.1;Parent=mRNA:Solyc00g013110.1.1;from_BOGAS=1
###
SL2.40ch00	ITAG_eugene	gene	10672277	10673169	.	-	.	Alias=Solyc00g013120;ID=gene:Solyc00g013120.2;Name=Solyc00g013120.2;from_BOGAS=1;length=893
SL2.40ch00	ITAG_eugene	mRNA	10672277	10673169	.	-	.	ID=mRNA:Solyc00g013120.2.1;Name=Solyc00g013120.2.1;Note=Uncharacterized mitochondrial protein AtMg01330 (AHRD V1 *-*- M1330_ARATH);Parent=gene:Solyc00g013120.2;from_BOGAS=1;length=893;nb_exon=2
SL2.40ch00	ITAG_eugene	exon	10672277	10672773	.	-	.	ID=exon:Solyc00g013120.2.1.2;Parent=mRNA:Solyc00g013120.2.1;from_BOGAS=1
SL2.40ch00	ITAG_eugene	three_prime_UTR	10672277	10672510	.	-	.	ID=three_prime_UTR:Solyc00g013120.2.1.0;Parent=mRNA:Solyc00g013120.2.1;from_BOGAS=1
SL2.40ch00	ITAG_eugene	CDS	10672511	10672773	.	-	2	ID=CDS:Solyc00g013120.2.1.2;Parent=mRNA:Solyc00g013120.2.1;from_BOGAS=1
SL2.40ch00	ITAG_eugene	intron	10672774	10672981	.	-	.	ID=intron:Solyc00g013120.2.1.2;Parent=mRNA:Solyc00g013120.2.1;from_BOGAS=1
SL2.40ch00	ITAG_eugene	exon	10672982	10673169	.	-	2	ID=exon:Solyc00g013120.2.1.1;Parent=mRNA:Solyc00g013120.2.1;from_BOGAS=1
SL2.40ch00	ITAG_eugene	CDS	10672982	10673138	.	-	0	ID=CDS:Solyc00g013120.2.1.1;Parent=mRNA:Solyc00g013120.2.1;from_BOGAS=1
SL2.40ch00	ITAG_eugene	five_prime_UTR	10673139	10673169	.	-	.	ID=five_prime_UTR:Solyc00g013120.2.1.0;Parent=mRNA:Solyc00g013120.2.1;from_BOGAS=1
###
SL2.40ch00	ITAG_eugene	gene	10673286	10677092	.	-	.	Alias=Solyc00g013130;ID=gene:Solyc00g013130.2;Name=Solyc00g013130.2;from_BOGAS=1;length=3807
SL2.40ch00	ITAG_eugene	mRNA	10673286	10677092	.	-	.	ID=mRNA:Solyc00g013130.2.1;Name=Solyc00g013130.2.1;Note=NADH-quinone oxidoreductase subunit N (AHRD V1 ***- Q7CZK9_AGRT5)%3B contains Interpro domain(s)  IPR001750  NADH:ubiquinone/plastoquinone oxidoreductase ;Ontology_term=GO:0055114;Parent=gene:Solyc00g013130.2;from_BOGAS=1;interpro2go_term=GO:0055114;length=3807;nb_exon=3
SL2.40ch00	ITAG_eugene	exon	10673286	10673388	.	-	1	ID=exon:Solyc00g013130.2.1.3;Parent=mRNA:Solyc00g013130.2.1;from_BOGAS=1
SL2.40ch00	ITAG_eugene	CDS	10673286	10673388	.	-	1	ID=CDS:Solyc00g013130.2.1.3;Parent=mRNA:Solyc00g013130.2.1;from_BOGAS=1
SL2.40ch00	ITAG_eugene	intron	10673389	10673558	.	-	.	ID=intron:Solyc00g013130.2.1.3;Parent=mRNA:Solyc00g013130.2.1;from_BOGAS=1
SL2.40ch00	ITAG_eugene	exon	10673559	10674202	.	-	0	ID=exon:Solyc00g013130.2.1.2;Parent=mRNA:Solyc00g013130.2.1;from_BOGAS=1
SL2.40ch00	ITAG_eugene	CDS	10673559	10674202	.	-	0	ID=CDS:Solyc00g013130.2.1.2;Parent=mRNA:Solyc00g013130.2.1;from_BOGAS=1
SL2.40ch00	ITAG_eugene	intron	10674203	10676672	.	-	.	ID=intron:Solyc00g013130.2.1.2;Parent=mRNA:Solyc00g013130.2.1;from_BOGAS=1
SL2.40ch00	ITAG_eugene	exon	10676673	10677092	.	-	0	ID=exon:Solyc00g013130.2.1.1;Parent=mRNA:Solyc00g013130.2.1;from_BOGAS=1
SL2.40ch00	ITAG_eugene	CDS	10676673	10676828	.	-	0	ID=CDS:Solyc00g013130.2.1.1;Parent=mRNA:Solyc00g013130.2.1;from_BOGAS=1
SL2.40ch00	ITAG_eugene	five_prime_UTR	10676829	10677092	.	-	.	ID=five_prime_UTR:Solyc00g013130.2.1.0;Parent=mRNA:Solyc00g013130.2.1;from_BOGAS=1
###
SL2.40ch00	ITAG_eugene	gene	10682531	10684357	.	-	.	Alias=Solyc00g013140;ID=gene:Solyc00g013140.1;Name=Solyc00g013140.1;from_BOGAS=1;length=1827
SL2.40ch00	ITAG_eugene	mRNA	10682531	10684357	.	-	.	ID=mRNA:Solyc00g013140.1.1;Name=Solyc00g013140.1.1;Note=NADH dehydrogenase subunit 5 (Fragment) (AHRD V1 ***- A1XJP5_SIMCH)%3B contains Interpro domain(s)  IPR003945  NADH-plastoquinone oxidoreductase%2C chain 5 ;Ontology_term=GO:0055114;Parent=gene:Solyc00g013140.1;from_BOGAS=1;interpro2go_term=GO:0055114;length=1827;nb_exon=3;eugene_evidence_code=10F0H1E0IEG
SL2.40ch00	ITAG_eugene	exon	10682531	10682839	.	-	0	ID=exon:Solyc00g013140.1.1.3;Parent=mRNA:Solyc00g013140.1.1;from_BOGAS=1
SL2.40ch00	ITAG_eugene	CDS	10682531	10682839	.	-	0	ID=CDS:Solyc00g013140.1.1.3;Parent=mRNA:Solyc00g013140.1.1;from_BOGAS=1
SL2.40ch00	ITAG_eugene	intron	10682840	10683226	.	-	.	ID=intron:Solyc00g013140.1.1.3;Parent=mRNA:Solyc00g013140.1.1;from_BOGAS=1
SL2.40ch00	ITAG_eugene	exon	10683227	10684092	.	-	2	ID=exon:Solyc00g013140.1.1.2;Parent=mRNA:Solyc00g013140.1.1;from_BOGAS=1
SL2.40ch00	ITAG_eugene	CDS	10683227	10684092	.	-	2	ID=CDS:Solyc00g013140.1.1.2;Parent=mRNA:Solyc00g013140.1.1;from_BOGAS=1
SL2.40ch00	ITAG_eugene	intron	10684093	10684146	.	-	.	ID=intron:Solyc00g013140.1.1.2;Parent=mRNA:Solyc00g013140.1.1;from_BOGAS=1
SL2.40ch00	ITAG_eugene	exon	10684147	10684357	.	-	0	ID=exon:Solyc00g013140.1.1.1;Parent=mRNA:Solyc00g013140.1.1;from_BOGAS=1
SL2.40ch00	ITAG_eugene	CDS	10684147	10684357	.	-	0	ID=CDS:Solyc00g013140.1.1.1;Parent=mRNA:Solyc00g013140.1.1;from_BOGAS=1
###
SL2.40ch00	ITAG_eugene	gene	10685404	10685697	.	+	.	Alias=Solyc00g013150;ID=gene:Solyc00g013150.1;Name=Solyc00g013150.1;from_BOGAS=1;length=294
SL2.40ch00	ITAG_eugene	mRNA	10685404	10685697	.	+	.	ID=mRNA:Solyc00g013150.1.1;Name=Solyc00g013150.1.1;Note=Unknown Protein (AHRD V1);Parent=gene:Solyc00g013150.1;from_BOGAS=1;length=294;nb_exon=1;eugene_evidence_code=10F1H0E1IEG
SL2.40ch00	ITAG_eugene	exon	10685404	10685697	.	+	0	ID=exon:Solyc00g013150.1.1.1;Parent=mRNA:Solyc00g013150.1.1;from_BOGAS=1
SL2.40ch00	ITAG_eugene	CDS	10685404	10685697	.	+	0	ID=CDS:Solyc00g013150.1.1.1;Parent=mRNA:Solyc00g013150.1.1;from_BOGAS=1
###
SL2.40ch00	ITAG_eugene	gene	10688003	10688564	.	-	.	Alias=Solyc00g013160;ID=gene:Solyc00g013160.1;Name=Solyc00g013160.1;from_BOGAS=1;length=562
SL2.40ch00	ITAG_eugene	mRNA	10688003	10688564	.	-	.	ID=mRNA:Solyc00g013160.1.1;Name=Solyc00g013160.1.1;Note=Unknown Protein (AHRD V1);Parent=gene:Solyc00g013160.1;from_BOGAS=1;length=562;nb_exon=2;eugene_evidence_code=10F0H0E0IEG
SL2.40ch00	ITAG_eugene	exon	10688003	10688248	.	-	0	ID=exon:Solyc00g013160.1.1.2;Parent=mRNA:Solyc00g013160.1.1;from_BOGAS=1
SL2.40ch00	ITAG_eugene	CDS	10688003	10688248	.	-	0	ID=CDS:Solyc00g013160.1.1.2;Parent=mRNA:Solyc00g013160.1.1;from_BOGAS=1
SL2.40ch00	ITAG_eugene	intron	10688249	10688297	.	-	.	ID=intron:Solyc00g013160.1.1.2;Parent=mRNA:Solyc00g013160.1.1;from_BOGAS=1
SL2.40ch00	ITAG_eugene	exon	10688298	10688564	.	-	0	ID=exon:Solyc00g013160.1.1.1;Parent=mRNA:Solyc00g013160.1.1;from_BOGAS=1
SL2.40ch00	ITAG_eugene	CDS	10688298	10688564	.	-	0	ID=CDS:Solyc00g013160.1.1.1;Parent=mRNA:Solyc00g013160.1.1;from_BOGAS=1
###
SL2.40ch00	ITAG_eugene	gene	10689137	10689346	.	+	.	Alias=Solyc00g013170;ID=gene:Solyc00g013170.1;Name=Solyc00g013170.1;from_BOGAS=1;length=210
SL2.40ch00	ITAG_eugene	mRNA	10689137	10689346	.	+	.	ID=mRNA:Solyc00g013170.1.1;Name=Solyc00g013170.1.1;Note=Unknown Protein (AHRD V1);Parent=gene:Solyc00g013170.1;from_BOGAS=1;length=210;nb_exon=1;eugene_evidence_code=10F0H0E0IEG
SL2.40ch00	ITAG_eugene	exon	10689137	10689346	.	+	0	ID=exon:Solyc00g013170.1.1.1;Parent=mRNA:Solyc00g013170.1.1;from_BOGAS=1
SL2.40ch00	ITAG_eugene	CDS	10689137	10689346	.	+	0	ID=CDS:Solyc00g013170.1.1.1;Parent=mRNA:Solyc00g013170.1.1;from_BOGAS=1
###
SL2.40ch00	ITAG_eugene	gene	10689876	10691222	.	-	.	Alias=Solyc00g013180;ID=gene:Solyc00g013180.1;Name=Solyc00g013180.1;from_BOGAS=1;length=1347
SL2.40ch00	ITAG_eugene	mRNA	10689876	10691222	.	-	.	ID=mRNA:Solyc00g013180.1.1;Name=Solyc00g013180.1.1;Note=NADH-ubiquinone oxidoreductase chain 4 (AHRD V1 ***- Q5M9Z8_TOBAC)%3B contains Interpro domain(s)  IPR001750  NADH:ubiquinone/plastoquinone oxidoreductase ;Ontology_term=GO:0055114;Parent=gene:Solyc00g013180.1;from_BOGAS=1;interpro2go_term=GO:0055114;length=1347;nb_exon=2;eugene_evidence_code=10F0H1E0IEG
SL2.40ch00	ITAG_eugene	exon	10689876	10690304	.	-	0	ID=exon:Solyc00g013180.1.1.2;Parent=mRNA:Solyc00g013180.1.1;from_BOGAS=1
SL2.40ch00	ITAG_eugene	CDS	10689876	10690304	.	-	0	ID=CDS:Solyc00g013180.1.1.2;Parent=mRNA:Solyc00g013180.1.1;from_BOGAS=1
SL2.40ch00	ITAG_eugene	intron	10690305	10691120	.	-	.	ID=intron:Solyc00g013180.1.1.2;Parent=mRNA:Solyc00g013180.1.1;from_BOGAS=1
SL2.40ch00	ITAG_eugene	exon	10691121	10691222	.	-	0	ID=exon:Solyc00g013180.1.1.1;Parent=mRNA:Solyc00g013180.1.1;from_BOGAS=1
SL2.40ch00	ITAG_eugene	CDS	10691121	10691222	.	-	0	ID=CDS:Solyc00g013180.1.1.1;Parent=mRNA:Solyc00g013180.1.1;from_BOGAS=1
###
SL2.40ch00	ITAG_eugene	gene	10692250	10692603	.	-	.	Alias=Solyc00g013190;ID=gene:Solyc00g013190.1;Name=Solyc00g013190.1;from_BOGAS=1;length=354
SL2.40ch00	ITAG_eugene	mRNA	10692250	10692603	.	-	.	ID=mRNA:Solyc00g013190.1.1;Name=Solyc00g013190.1.1;Note=Unknown Protein (AHRD V1);Parent=gene:Solyc00g013190.1;from_BOGAS=1;length=354;nb_exon=2;eugene_evidence_code=10F0H0E0IEG
SL2.40ch00	ITAG_eugene	exon	10692250	10692466	.	-	1	ID=exon:Solyc00g013190.1.1.2;Parent=mRNA:Solyc00g013190.1.1;from_BOGAS=1
SL2.40ch00	ITAG_eugene	CDS	10692250	10692466	.	-	1	ID=CDS:Solyc00g013190.1.1.2;Parent=mRNA:Solyc00g013190.1.1;from_BOGAS=1
SL2.40ch00	ITAG_eugene	intron	10692467	10692514	.	-	.	ID=intron:Solyc00g013190.1.1.2;Parent=mRNA:Solyc00g013190.1.1;from_BOGAS=1
SL2.40ch00	ITAG_eugene	exon	10692515	10692603	.	-	0	ID=exon:Solyc00g013190.1.1.1;Parent=mRNA:Solyc00g013190.1.1;from_BOGAS=1
SL2.40ch00	ITAG_eugene	CDS	10692515	10692603	.	-	0	ID=CDS:Solyc00g013190.1.1.1;Parent=mRNA:Solyc00g013190.1.1;from_BOGAS=1
###
SL2.40ch00	ITAG_eugene	gene	10715394	10715588	.	+	.	Alias=Solyc00g013320;ID=gene:Solyc00g013320.1;Name=Solyc00g013320.1;from_BOGAS=1;length=195
SL2.40ch00	ITAG_eugene	mRNA	10715394	10715588	.	+	.	ID=mRNA:Solyc00g013320.1.1;Name=Solyc00g013320.1.1;Note=Unknown Protein (AHRD V1);Parent=gene:Solyc00g013320.1;from_BOGAS=1;length=195;nb_exon=1;eugene_evidence_code=10F0H0E0IEG
SL2.40ch00	ITAG_eugene	exon	10715394	10715588	.	+	0	ID=exon:Solyc00g013320.1.1.1;Parent=mRNA:Solyc00g013320.1.1;from_BOGAS=1
SL2.40ch00	ITAG_eugene	CDS	10715394	10715588	.	+	0	ID=CDS:Solyc00g013320.1.1.1;Parent=mRNA:Solyc00g013320.1.1;from_BOGAS=1
###
SL2.40ch00	ITAG_eugene	gene	10720249	10720959	.	-	.	Alias=Solyc00g013330;ID=gene:Solyc00g013330.1;Name=Solyc00g013330.1;from_BOGAS=1;length=711
SL2.40ch00	ITAG_eugene	mRNA	10720249	10720959	.	-	.	ID=mRNA:Solyc00g013330.1.1;Name=Solyc00g013330.1.1;Note=Unknown Protein (AHRD V1);Parent=gene:Solyc00g013330.1;from_BOGAS=1;length=711;nb_exon=1;eugene_evidence_code=10F0H0E0IEG
SL2.40ch00	ITAG_eugene	exon	10720249	10720959	.	-	0	ID=exon:Solyc00g013330.1.1.1;Parent=mRNA:Solyc00g013330.1.1;from_BOGAS=1
SL2.40ch00	ITAG_eugene	CDS	10720249	10720959	.	-	0	ID=CDS:Solyc00g013330.1.1.1;Parent=mRNA:Solyc00g013330.1.1;from_BOGAS=1
###
SL2.40ch00	ITAG_eugene	gene	10829902	10830375	.	-	.	Alias=Solyc00g013770;ID=gene:Solyc00g013770.1;Name=Solyc00g013770.1;from_BOGAS=1;length=474
SL2.40ch00	ITAG_eugene	mRNA	10829902	10830375	.	-	.	ID=mRNA:Solyc00g013770.1.1;Name=Solyc00g013770.1.1;Note=Unknown Protein (AHRD V1);Parent=gene:Solyc00g013770.1;from_BOGAS=1;length=474;nb_exon=1;eugene_evidence_code=10F0H0E0IEG
SL2.40ch00	ITAG_eugene	exon	10829902	10830375	.	-	0	ID=exon:Solyc00g013770.1.1.1;Parent=mRNA:Solyc00g013770.1.1;from_BOGAS=1
SL2.40ch00	ITAG_eugene	CDS	10829902	10830375	.	-	0	ID=CDS:Solyc00g013770.1.1.1;Parent=mRNA:Solyc00g013770.1.1;from_BOGAS=1
###
SL2.40ch00	ITAG_eugene	gene	10915484	10915768	.	+	.	Alias=Solyc00g014170;ID=gene:Solyc00g014170.1;Name=Solyc00g014170.1;from_BOGAS=1;length=285
SL2.40ch00	ITAG_eugene	mRNA	10915484	10915768	.	+	.	ID=mRNA:Solyc00g014170.1.1;Name=Solyc00g014170.1.1;Note=Unknown Protein (AHRD V1);Parent=gene:Solyc00g014170.1;from_BOGAS=1;length=285;nb_exon=1;eugene_evidence_code=10F0H0E0IEG
SL2.40ch00	ITAG_eugene	exon	10915484	10915768	.	+	0	ID=exon:Solyc00g014170.1.1.1;Parent=mRNA:Solyc00g014170.1.1;from_BOGAS=1
SL2.40ch00	ITAG_eugene	CDS	10915484	10915768	.	+	0	ID=CDS:Solyc00g014170.1.1.1;Parent=mRNA:Solyc00g014170.1.1;from_BOGAS=1
###
SL2.40ch00	ITAG_eugene	gene	10918360	10919581	.	+	.	Alias=Solyc00g014180;ID=gene:Solyc00g014180.1;Name=Solyc00g014180.1;from_BOGAS=1;length=1222
SL2.40ch00	ITAG_eugene	mRNA	10918360	10919581	.	+	.	ID=mRNA:Solyc00g014180.1.1;Name=Solyc00g014180.1.1;Note=Unknown Protein (AHRD V1);Parent=gene:Solyc00g014180.1;from_BOGAS=1;length=1222;nb_exon=2;eugene_evidence_code=10F0H0E0IEG
SL2.40ch00	ITAG_eugene	exon	10918360	10918576	.	+	0	ID=exon:Solyc00g014180.1.1.1;Parent=mRNA:Solyc00g014180.1.1;from_BOGAS=1
SL2.40ch00	ITAG_eugene	CDS	10918360	10918576	.	+	0	ID=CDS:Solyc00g014180.1.1.1;Parent=mRNA:Solyc00g014180.1.1;from_BOGAS=1
SL2.40ch00	ITAG_eugene	intron	10918577	10919405	.	+	.	ID=intron:Solyc00g014180.1.1.1;Parent=mRNA:Solyc00g014180.1.1;from_BOGAS=1
SL2.40ch00	ITAG_eugene	exon	10919406	10919581	.	+	2	ID=exon:Solyc00g014180.1.1.2;Parent=mRNA:Solyc00g014180.1.1;from_BOGAS=1
SL2.40ch00	ITAG_eugene	CDS	10919406	10919581	.	+	2	ID=CDS:Solyc00g014180.1.1.2;Parent=mRNA:Solyc00g014180.1.1;from_BOGAS=1
###
SL2.40ch00	ITAG_eugene	gene	10934339	10934554	.	+	.	Alias=Solyc00g014190;ID=gene:Solyc00g014190.1;Name=Solyc00g014190.1;from_BOGAS=1;length=216
SL2.40ch00	ITAG_eugene	mRNA	10934339	10934554	.	+	.	ID=mRNA:Solyc00g014190.1.1;Name=Solyc00g014190.1.1;Note=Unknown Protein (AHRD V1);Parent=gene:Solyc00g014190.1;from_BOGAS=1;length=216;nb_exon=1;eugene_evidence_code=10F0H0E0IEG
SL2.40ch00	ITAG_eugene	exon	10934339	10934554	.	+	0	ID=exon:Solyc00g014190.1.1.1;Parent=mRNA:Solyc00g014190.1.1;from_BOGAS=1
SL2.40ch00	ITAG_eugene	CDS	10934339	10934554	.	+	0	ID=CDS:Solyc00g014190.1.1.1;Parent=mRNA:Solyc00g014190.1.1;from_BOGAS=1
###
SL2.40ch00	ITAG_eugene	gene	10956900	10957446	.	-	.	Alias=Solyc00g014290;ID=gene:Solyc00g014290.1;Name=Solyc00g014290.1;from_BOGAS=1;length=547
SL2.40ch00	ITAG_eugene	mRNA	10956900	10957446	.	-	.	ID=mRNA:Solyc00g014290.1.1;Name=Solyc00g014290.1.1;Note=Unknown Protein (AHRD V1);Parent=gene:Solyc00g014290.1;from_BOGAS=1;length=547;nb_exon=2;eugene_evidence_code=10F0H0E0IEG
SL2.40ch00	ITAG_eugene	exon	10956900	10957037	.	-	0	ID=exon:Solyc00g014290.1.1.2;Parent=mRNA:Solyc00g014290.1.1;from_BOGAS=1
SL2.40ch00	ITAG_eugene	CDS	10956900	10957037	.	-	0	ID=CDS:Solyc00g014290.1.1.2;Parent=mRNA:Solyc00g014290.1.1;from_BOGAS=1
SL2.40ch00	ITAG_eugene	intron	10957038	10957257	.	-	.	ID=intron:Solyc00g014290.1.1.2;Parent=mRNA:Solyc00g014290.1.1;from_BOGAS=1
SL2.40ch00	ITAG_eugene	exon	10957258	10957446	.	-	0	ID=exon:Solyc00g014290.1.1.1;Parent=mRNA:Solyc00g014290.1.1;from_BOGAS=1
SL2.40ch00	ITAG_eugene	CDS	10957258	10957446	.	-	0	ID=CDS:Solyc00g014290.1.1.1;Parent=mRNA:Solyc00g014290.1.1;from_BOGAS=1
###
SL2.40ch00	ITAG_eugene	gene	10970829	10971095	.	+	.	Alias=Solyc00g014390;ID=gene:Solyc00g014390.1;Name=Solyc00g014390.1;from_BOGAS=1;length=267
SL2.40ch00	ITAG_eugene	mRNA	10970829	10971095	.	+	.	ID=mRNA:Solyc00g014390.1.1;Name=Solyc00g014390.1.1;Note=F-box family protein (AHRD V1 ***- D7L456_ARALY);Parent=gene:Solyc00g014390.1;from_BOGAS=1;length=267;nb_exon=1;eugene_evidence_code=10F1H1E1IEG
SL2.40ch00	ITAG_eugene	exon	10970829	10971095	.	+	0	ID=exon:Solyc00g014390.1.1.1;Parent=mRNA:Solyc00g014390.1.1;from_BOGAS=1
SL2.40ch00	ITAG_eugene	CDS	10970829	10971095	.	+	0	ID=CDS:Solyc00g014390.1.1.1;Parent=mRNA:Solyc00g014390.1.1;from_BOGAS=1
###
SL2.40ch00	ITAG_eugene	gene	11057662	11060177	.	+	.	Alias=Solyc00g014790;ID=gene:Solyc00g014790.2;Name=Solyc00g014790.2;from_BOGAS=1;length=2516
SL2.40ch00	ITAG_eugene	mRNA	11057662	11060177	.	+	.	ID=mRNA:Solyc00g014790.2.1;Name=Solyc00g014790.2.1;Note=Unknown Protein (AHRD V1);Parent=gene:Solyc00g014790.2;from_BOGAS=1;length=2516;nb_exon=2
SL2.40ch00	ITAG_eugene	exon	11057662	11057963	.	+	0	ID=exon:Solyc00g014790.2.1.1;Parent=mRNA:Solyc00g014790.2.1;from_BOGAS=1
SL2.40ch00	ITAG_eugene	CDS	11057662	11057963	.	+	0	ID=CDS:Solyc00g014790.2.1.1;Parent=mRNA:Solyc00g014790.2.1;from_BOGAS=1
SL2.40ch00	ITAG_eugene	intron	11057964	11059631	.	+	.	ID=intron:Solyc00g014790.2.1.1;Parent=mRNA:Solyc00g014790.2.1;from_BOGAS=1
SL2.40ch00	ITAG_eugene	exon	11059632	11060177	.	+	1	ID=exon:Solyc00g014790.2.1.2;Parent=mRNA:Solyc00g014790.2.1;from_BOGAS=1
SL2.40ch00	ITAG_eugene	CDS	11059632	11059653	.	+	1	ID=CDS:Solyc00g014790.2.1.2;Parent=mRNA:Solyc00g014790.2.1;from_BOGAS=1
SL2.40ch00	ITAG_eugene	three_prime_UTR	11059959	11060177	.	+	.	ID=three_prime_UTR:Solyc00g014790.2.1.0;Parent=mRNA:Solyc00g014790.2.1;from_BOGAS=1
###
SL2.40ch00	ITAG_eugene	gene	11060181	11060672	.	-	.	Alias=Solyc00g014800;ID=gene:Solyc00g014800.1;Name=Solyc00g014800.1;from_BOGAS=1;length=492
SL2.40ch00	ITAG_eugene	mRNA	11060181	11060672	.	-	.	ID=mRNA:Solyc00g014800.1.1;Name=Solyc00g014800.1.1;Note=Zinc-finger protein 1 (AHRD V1 *-*- D7KX25_ARALY)%3B contains Interpro domain(s)  IPR007087  Zinc finger%2C C2H2-type ;Ontology_term=GO:0005622;Parent=gene:Solyc00g014800.1;from_BOGAS=1;interpro2go_term=GO:0005622;length=492;nb_exon=1;eugene_evidence_code=10F0H0E1IEG
SL2.40ch00	ITAG_eugene	exon	11060181	11060672	.	-	0	ID=exon:Solyc00g014800.1.1.1;Parent=mRNA:Solyc00g014800.1.1;from_BOGAS=1
SL2.40ch00	ITAG_eugene	CDS	11060181	11060672	.	-	0	ID=CDS:Solyc00g014800.1.1.1;Parent=mRNA:Solyc00g014800.1.1;from_BOGAS=1
###
SL2.40ch00	ITAG_eugene	gene	11062476	11062640	.	-	.	Alias=Solyc00g014810;ID=gene:Solyc00g014810.1;Name=Solyc00g014810.1;from_BOGAS=1;length=165
SL2.40ch00	ITAG_eugene	mRNA	11062476	11062640	.	-	.	ID=mRNA:Solyc00g014810.1.1;Name=Solyc00g014810.1.1;Note=Unknown Protein (AHRD V1);Parent=gene:Solyc00g014810.1;from_BOGAS=1;length=165;nb_exon=1;eugene_evidence_code=10F0H0E0IEG
SL2.40ch00	ITAG_eugene	exon	11062476	11062640	.	-	0	ID=exon:Solyc00g014810.1.1.1;Parent=mRNA:Solyc00g014810.1.1;from_BOGAS=1
SL2.40ch00	ITAG_eugene	CDS	11062476	11062640	.	-	0	ID=CDS:Solyc00g014810.1.1.1;Parent=mRNA:Solyc00g014810.1.1;from_BOGAS=1
###
SL2.40ch00	ITAG_eugene	gene	11062991	11063906	.	+	.	Alias=Solyc00g014820;ID=gene:Solyc00g014820.2;Name=Solyc00g014820.2;from_BOGAS=1;length=916
SL2.40ch00	ITAG_eugene	mRNA	11062991	11063906	.	+	.	ID=mRNA:Solyc00g014820.2.1;Name=Solyc00g014820.2.1;Note=Unknown Protein (AHRD V1);Parent=gene:Solyc00g014820.2;from_BOGAS=1;length=916;nb_exon=2
SL2.40ch00	ITAG_eugene	exon	11062991	11063202	.	+	0	ID=exon:Solyc00g014820.2.1.1;Parent=mRNA:Solyc00g014820.2.1;from_BOGAS=1
SL2.40ch00	ITAG_eugene	CDS	11062991	11063202	.	+	0	ID=CDS:Solyc00g014820.2.1.1;Parent=mRNA:Solyc00g014820.2.1;from_BOGAS=1
SL2.40ch00	ITAG_eugene	intron	11063203	11063418	.	+	.	ID=intron:Solyc00g014820.2.1.1;Parent=mRNA:Solyc00g014820.2.1;from_BOGAS=1
SL2.40ch00	ITAG_eugene	exon	11063419	11063906	.	+	1	ID=exon:Solyc00g014820.2.1.2;Parent=mRNA:Solyc00g014820.2.1;from_BOGAS=1
SL2.40ch00	ITAG_eugene	CDS	11063419	11063722	.	+	1	ID=CDS:Solyc00g014820.2.1.2;Parent=mRNA:Solyc00g014820.2.1;from_BOGAS=1
SL2.40ch00	ITAG_eugene	three_prime_UTR	11063723	11063906	.	+	.	ID=three_prime_UTR:Solyc00g014820.2.1.0;Parent=mRNA:Solyc00g014820.2.1;from_BOGAS=1
###
SL2.40ch00	ITAG_eugene	gene	11067021	11072504	.	-	.	Alias=Solyc00g014830;ID=gene:Solyc00g014830.2;Name=Solyc00g014830.2;from_BOGAS=1;length=5484
SL2.40ch00	ITAG_eugene	mRNA	11067021	11072504	.	-	.	ID=mRNA:Solyc00g014830.2.1;Name=Solyc00g014830.2.1;Note=NADH-quinone oxidoreductase subunit D (AHRD V1 ***- C4YU74_9RICK)%3B contains Interpro domain(s)  IPR010219  NADH dehydrogenase I%2C D subunit ;Ontology_term=GO:0055114;Parent=gene:Solyc00g014830.2;from_BOGAS=1;interpro2go_term=GO:0055114;length=5484;nb_exon=4
SL2.40ch00	ITAG_eugene	exon	11067021	11067333	.	-	.	ID=exon:Solyc00g014830.2.1.4;Parent=mRNA:Solyc00g014830.2.1;from_BOGAS=1
SL2.40ch00	ITAG_eugene	three_prime_UTR	11067021	11067071	.	-	.	ID=three_prime_UTR:Solyc00g014830.2.1.0;Parent=mRNA:Solyc00g014830.2.1;from_BOGAS=1
SL2.40ch00	ITAG_eugene	CDS	11067072	11067333	.	-	1	ID=CDS:Solyc00g014830.2.1.4;Parent=mRNA:Solyc00g014830.2.1;from_BOGAS=1
SL2.40ch00	ITAG_eugene	intron	11067334	11069074	.	-	.	ID=intron:Solyc00g014830.2.1.4;Parent=mRNA:Solyc00g014830.2.1;from_BOGAS=1
SL2.40ch00	ITAG_eugene	exon	11069075	11069784	.	-	1	ID=exon:Solyc00g014830.2.1.3;Parent=mRNA:Solyc00g014830.2.1;from_BOGAS=1
SL2.40ch00	ITAG_eugene	CDS	11069075	11069784	.	-	0	ID=CDS:Solyc00g014830.2.1.3;Parent=mRNA:Solyc00g014830.2.1;from_BOGAS=1
SL2.40ch00	ITAG_eugene	intron	11069785	11071241	.	-	.	ID=intron:Solyc00g014830.2.1.3;Parent=mRNA:Solyc00g014830.2.1;from_BOGAS=1
SL2.40ch00	ITAG_eugene	exon	11071242	11071311	.	-	0	ID=exon:Solyc00g014830.2.1.2;Parent=mRNA:Solyc00g014830.2.1;from_BOGAS=1
SL2.40ch00	ITAG_eugene	CDS	11071242	11071311	.	-	1	ID=CDS:Solyc00g014830.2.1.2;Parent=mRNA:Solyc00g014830.2.1;from_BOGAS=1
SL2.40ch00	ITAG_eugene	intron	11071312	11072226	.	-	.	ID=intron:Solyc00g014830.2.1.2;Parent=mRNA:Solyc00g014830.2.1;from_BOGAS=1
SL2.40ch00	ITAG_eugene	exon	11072227	11072504	.	-	1	ID=exon:Solyc00g014830.2.1.1;Parent=mRNA:Solyc00g014830.2.1;from_BOGAS=1
SL2.40ch00	ITAG_eugene	CDS	11072227	11072369	.	-	0	ID=CDS:Solyc00g014830.2.1.1;Parent=mRNA:Solyc00g014830.2.1;from_BOGAS=1
SL2.40ch00	ITAG_eugene	five_prime_UTR	11072370	11072504	.	-	.	ID=five_prime_UTR:Solyc00g014830.2.1.0;Parent=mRNA:Solyc00g014830.2.1;from_BOGAS=1
###
SL2.40ch00	ITAG_eugene	gene	11072542	11072883	.	+	.	Alias=Solyc00g014840;ID=gene:Solyc00g014840.1;Name=Solyc00g014840.1;from_BOGAS=1;length=342
SL2.40ch00	ITAG_eugene	mRNA	11072542	11072883	.	+	.	ID=mRNA:Solyc00g014840.1.1;Name=Solyc00g014840.1.1;Note=Unknown Protein (AHRD V1);Parent=gene:Solyc00g014840.1;from_BOGAS=1;length=342;nb_exon=1;eugene_evidence_code=10F0H0E0IEG
SL2.40ch00	ITAG_eugene	exon	11072542	11072883	.	+	0	ID=exon:Solyc00g014840.1.1.1;Parent=mRNA:Solyc00g014840.1.1;from_BOGAS=1
SL2.40ch00	ITAG_eugene	CDS	11072542	11072883	.	+	0	ID=CDS:Solyc00g014840.1.1.1;Parent=mRNA:Solyc00g014840.1.1;from_BOGAS=1
###
SL2.40ch00	ITAG_eugene	gene	11073759	11074070	.	-	.	Alias=Solyc00g014850;ID=gene:Solyc00g014850.1;Name=Solyc00g014850.1;from_BOGAS=1;length=312
SL2.40ch00	ITAG_eugene	mRNA	11073759	11074070	.	-	.	ID=mRNA:Solyc00g014850.1.1;Name=Solyc00g014850.1.1;Note=ORF86 (AHRD V1 ***- B6VJY4_VITVI);Parent=gene:Solyc00g014850.1;from_BOGAS=1;length=312;nb_exon=1;eugene_evidence_code=10F1H0E1IEG
SL2.40ch00	ITAG_eugene	exon	11073759	11074070	.	-	0	ID=exon:Solyc00g014850.1.1.1;Parent=mRNA:Solyc00g014850.1.1;from_BOGAS=1
SL2.40ch00	ITAG_eugene	CDS	11073759	11074070	.	-	0	ID=CDS:Solyc00g014850.1.1.1;Parent=mRNA:Solyc00g014850.1.1;from_BOGAS=1
###
SL2.40ch00	ITAG_eugene	gene	11074683	11074992	.	-	.	Alias=Solyc00g014860;ID=gene:Solyc00g014860.1;Name=Solyc00g014860.1;from_BOGAS=1;length=310
SL2.40ch00	ITAG_eugene	mRNA	11074683	11074992	.	-	.	ID=mRNA:Solyc00g014860.1.1;Name=Solyc00g014860.1.1;Note=Unknown Protein (AHRD V1);Parent=gene:Solyc00g014860.1;from_BOGAS=1;length=310;nb_exon=2;eugene_evidence_code=10F0H0E0IEG
SL2.40ch00	ITAG_eugene	exon	11074683	11074871	.	-	0	ID=exon:Solyc00g014860.1.1.2;Parent=mRNA:Solyc00g014860.1.1;from_BOGAS=1
SL2.40ch00	ITAG_eugene	CDS	11074683	11074871	.	-	0	ID=CDS:Solyc00g014860.1.1.2;Parent=mRNA:Solyc00g014860.1.1;from_BOGAS=1
SL2.40ch00	ITAG_eugene	intron	11074872	11074944	.	-	.	ID=intron:Solyc00g014860.1.1.2;Parent=mRNA:Solyc00g014860.1.1;from_BOGAS=1
SL2.40ch00	ITAG_eugene	exon	11074945	11074992	.	-	0	ID=exon:Solyc00g014860.1.1.1;Parent=mRNA:Solyc00g014860.1.1;from_BOGAS=1
SL2.40ch00	ITAG_eugene	CDS	11074945	11074992	.	-	0	ID=CDS:Solyc00g014860.1.1.1;Parent=mRNA:Solyc00g014860.1.1;from_BOGAS=1
###
SL2.40ch00	ITAG_eugene	gene	11078697	11082983	.	-	.	Alias=Solyc00g014960;ID=gene:Solyc00g014960.1;Name=Solyc00g014960.1;from_BOGAS=1;length=4287
SL2.40ch00	ITAG_eugene	mRNA	11078697	11082983	.	-	.	ID=mRNA:Solyc00g014960.1.1;Name=Solyc00g014960.1.1;Note=F-box family protein (AHRD V1 *-*- B9HCS6_POPTR)%3B contains Interpro domain(s)  IPR017451  F-box associated type 1 ;Parent=gene:Solyc00g014960.1;from_BOGAS=1;length=4287;nb_exon=5;eugene_evidence_code=10F0H1E0IEG
SL2.40ch00	ITAG_eugene	exon	11078697	11078885	.	-	0	ID=exon:Solyc00g014960.1.1.5;Parent=mRNA:Solyc00g014960.1.1;from_BOGAS=1
SL2.40ch00	ITAG_eugene	CDS	11078697	11078885	.	-	0	ID=CDS:Solyc00g014960.1.1.5;Parent=mRNA:Solyc00g014960.1.1;from_BOGAS=1
SL2.40ch00	ITAG_eugene	intron	11078886	11080817	.	-	.	ID=intron:Solyc00g014960.1.1.5;Parent=mRNA:Solyc00g014960.1.1;from_BOGAS=1
SL2.40ch00	ITAG_eugene	exon	11080818	11082008	.	-	0	ID=exon:Solyc00g014960.1.1.4;Parent=mRNA:Solyc00g014960.1.1;from_BOGAS=1
SL2.40ch00	ITAG_eugene	CDS	11080818	11082008	.	-	0	ID=CDS:Solyc00g014960.1.1.4;Parent=mRNA:Solyc00g014960.1.1;from_BOGAS=1
SL2.40ch00	ITAG_eugene	intron	11082009	11082085	.	-	.	ID=intron:Solyc00g014960.1.1.4;Parent=mRNA:Solyc00g014960.1.1;from_BOGAS=1
SL2.40ch00	ITAG_eugene	exon	11082086	11082339	.	-	2	ID=exon:Solyc00g014960.1.1.3;Parent=mRNA:Solyc00g014960.1.1;from_BOGAS=1
SL2.40ch00	ITAG_eugene	CDS	11082086	11082339	.	-	2	ID=CDS:Solyc00g014960.1.1.3;Parent=mRNA:Solyc00g014960.1.1;from_BOGAS=1
SL2.40ch00	ITAG_eugene	intron	11082340	11082573	.	-	.	ID=intron:Solyc00g014960.1.1.3;Parent=mRNA:Solyc00g014960.1.1;from_BOGAS=1
SL2.40ch00	ITAG_eugene	exon	11082574	11082646	.	-	0	ID=exon:Solyc00g014960.1.1.2;Parent=mRNA:Solyc00g014960.1.1;from_BOGAS=1
SL2.40ch00	ITAG_eugene	CDS	11082574	11082646	.	-	0	ID=CDS:Solyc00g014960.1.1.2;Parent=mRNA:Solyc00g014960.1.1;from_BOGAS=1
SL2.40ch00	ITAG_eugene	intron	11082647	11082722	.	-	.	ID=intron:Solyc00g014960.1.1.2;Parent=mRNA:Solyc00g014960.1.1;from_BOGAS=1
SL2.40ch00	ITAG_eugene	exon	11082723	11082983	.	-	0	ID=exon:Solyc00g014960.1.1.1;Parent=mRNA:Solyc00g014960.1.1;from_BOGAS=1
SL2.40ch00	ITAG_eugene	CDS	11082723	11082983	.	-	0	ID=CDS:Solyc00g014960.1.1.1;Parent=mRNA:Solyc00g014960.1.1;from_BOGAS=1
###
SL2.40ch00	ITAG_eugene	gene	11084161	11086494	.	+	.	Alias=Solyc00g014970;ID=gene:Solyc00g014970.1;Name=Solyc00g014970.1;from_BOGAS=1;length=2334
SL2.40ch00	ITAG_eugene	mRNA	11084161	11086494	.	+	.	ID=mRNA:Solyc00g014970.1.1;Name=Solyc00g014970.1.1;Note=Helicase-like protein (AHRD V1 ***- Q9LTU4_ARATH)%3B contains Interpro domain(s)  IPR010285  Protein of unknown function DUF889%2C eukaryote ;Parent=gene:Solyc00g014970.1;from_BOGAS=1;length=2334;nb_exon=3;eugene_evidence_code=10F0H1E0IEG
SL2.40ch00	ITAG_eugene	exon	11084161	11084188	.	+	0	ID=exon:Solyc00g014970.1.1.1;Parent=mRNA:Solyc00g014970.1.1;from_BOGAS=1
SL2.40ch00	ITAG_eugene	CDS	11084161	11084188	.	+	0	ID=CDS:Solyc00g014970.1.1.1;Parent=mRNA:Solyc00g014970.1.1;from_BOGAS=1
SL2.40ch00	ITAG_eugene	intron	11084189	11085379	.	+	.	ID=intron:Solyc00g014970.1.1.1;Parent=mRNA:Solyc00g014970.1.1;from_BOGAS=1
SL2.40ch00	ITAG_eugene	exon	11085380	11086207	.	+	2	ID=exon:Solyc00g014970.1.1.2;Parent=mRNA:Solyc00g014970.1.1;from_BOGAS=1
SL2.40ch00	ITAG_eugene	CDS	11085380	11086207	.	+	2	ID=CDS:Solyc00g014970.1.1.2;Parent=mRNA:Solyc00g014970.1.1;from_BOGAS=1
SL2.40ch00	ITAG_eugene	intron	11086208	11086249	.	+	.	ID=intron:Solyc00g014970.1.1.2;Parent=mRNA:Solyc00g014970.1.1;from_BOGAS=1
SL2.40ch00	ITAG_eugene	exon	11086250	11086494	.	+	2	ID=exon:Solyc00g014970.1.1.3;Parent=mRNA:Solyc00g014970.1.1;from_BOGAS=1
SL2.40ch00	ITAG_eugene	CDS	11086250	11086494	.	+	2	ID=CDS:Solyc00g014970.1.1.3;Parent=mRNA:Solyc00g014970.1.1;from_BOGAS=1
###
SL2.40ch00	ITAG_eugene	gene	11087048	11093479	.	+	.	Alias=Solyc00g014980;ID=gene:Solyc00g014980.1;Name=Solyc00g014980.1;from_BOGAS=1;length=6432
SL2.40ch00	ITAG_eugene	mRNA	11087048	11093479	.	+	.	ID=mRNA:Solyc00g014980.1.1;Name=Solyc00g014980.1.1;Note=Dihydroflavonol-4-reductase (Fragment) (AHRD V1 *--- DFRA_MEDSA)%3B contains Interpro domain(s)  IPR017451  F-box associated type 1 ;Ontology_term=GO:0008152;Parent=gene:Solyc00g014980.1;from_BOGAS=1;interpro2go_term=GO:0008152;length=6432;nb_exon=4;eugene_evidence_code=10F0H1E0IEG
SL2.40ch00	ITAG_eugene	exon	11087048	11088145	.	+	0	ID=exon:Solyc00g014980.1.1.1;Parent=mRNA:Solyc00g014980.1.1;from_BOGAS=1
SL2.40ch00	ITAG_eugene	CDS	11087048	11088145	.	+	0	ID=CDS:Solyc00g014980.1.1.1;Parent=mRNA:Solyc00g014980.1.1;from_BOGAS=1
SL2.40ch00	ITAG_eugene	intron	11088146	11091424	.	+	.	ID=intron:Solyc00g014980.1.1.1;Parent=mRNA:Solyc00g014980.1.1;from_BOGAS=1
SL2.40ch00	ITAG_eugene	exon	11091425	11091595	.	+	0	ID=exon:Solyc00g014980.1.1.2;Parent=mRNA:Solyc00g014980.1.1;from_BOGAS=1
SL2.40ch00	ITAG_eugene	CDS	11091425	11091595	.	+	0	ID=CDS:Solyc00g014980.1.1.2;Parent=mRNA:Solyc00g014980.1.1;from_BOGAS=1
SL2.40ch00	ITAG_eugene	intron	11091596	11091900	.	+	.	ID=intron:Solyc00g014980.1.1.2;Parent=mRNA:Solyc00g014980.1.1;from_BOGAS=1
SL2.40ch00	ITAG_eugene	exon	11091901	11092044	.	+	0	ID=exon:Solyc00g014980.1.1.3;Parent=mRNA:Solyc00g014980.1.1;from_BOGAS=1
SL2.40ch00	ITAG_eugene	CDS	11091901	11092044	.	+	0	ID=CDS:Solyc00g014980.1.1.3;Parent=mRNA:Solyc00g014980.1.1;from_BOGAS=1
SL2.40ch00	ITAG_eugene	intron	11092045	11093368	.	+	.	ID=intron:Solyc00g014980.1.1.3;Parent=mRNA:Solyc00g014980.1.1;from_BOGAS=1
SL2.40ch00	ITAG_eugene	exon	11093369	11093479	.	+	0	ID=exon:Solyc00g014980.1.1.4;Parent=mRNA:Solyc00g014980.1.1;from_BOGAS=1
SL2.40ch00	ITAG_eugene	CDS	11093369	11093479	.	+	0	ID=CDS:Solyc00g014980.1.1.4;Parent=mRNA:Solyc00g014980.1.1;from_BOGAS=1
###
SL2.40ch00	ITAG_eugene	gene	11095774	11096532	.	+	.	Alias=Solyc00g014990;ID=gene:Solyc00g014990.1;Name=Solyc00g014990.1;from_BOGAS=1;length=759
SL2.40ch00	ITAG_eugene	mRNA	11095774	11096532	.	+	.	ID=mRNA:Solyc00g014990.1.1;Name=Solyc00g014990.1.1;Note=Unknown Protein (AHRD V1)%3B contains Interpro domain(s)  IPR007749  Protein of unknown function DUF677 ;Parent=gene:Solyc00g014990.1;from_BOGAS=1;length=759;nb_exon=2;eugene_evidence_code=10F0H0E0IEG
SL2.40ch00	ITAG_eugene	exon	11095774	11095845	.	+	0	ID=exon:Solyc00g014990.1.1.1;Parent=mRNA:Solyc00g014990.1.1;from_BOGAS=1
SL2.40ch00	ITAG_eugene	CDS	11095774	11095845	.	+	0	ID=CDS:Solyc00g014990.1.1.1;Parent=mRNA:Solyc00g014990.1.1;from_BOGAS=1
SL2.40ch00	ITAG_eugene	intron	11095846	11096268	.	+	.	ID=intron:Solyc00g014990.1.1.1;Parent=mRNA:Solyc00g014990.1.1;from_BOGAS=1
SL2.40ch00	ITAG_eugene	exon	11096269	11096532	.	+	0	ID=exon:Solyc00g014990.1.1.2;Parent=mRNA:Solyc00g014990.1.1;from_BOGAS=1
SL2.40ch00	ITAG_eugene	CDS	11096269	11096532	.	+	0	ID=CDS:Solyc00g014990.1.1.2;Parent=mRNA:Solyc00g014990.1.1;from_BOGAS=1
###
SL2.40ch00	ITAG_eugene	gene	11098727	11099218	.	-	.	Alias=Solyc00g015000;ID=gene:Solyc00g015000.1;Name=Solyc00g015000.1;from_BOGAS=1;length=492
SL2.40ch00	ITAG_eugene	mRNA	11098727	11099218	.	-	.	ID=mRNA:Solyc00g015000.1.1;Name=Solyc00g015000.1.1;Note=DNA (Cytosine-5-)-methyltransferase 3 (AHRD V1 ***- B3DGP2_DANRE);Parent=gene:Solyc00g015000.1;from_BOGAS=1;length=492;nb_exon=1;eugene_evidence_code=10F0H1E0IEG
SL2.40ch00	ITAG_eugene	exon	11098727	11099218	.	-	0	ID=exon:Solyc00g015000.1.1.1;Parent=mRNA:Solyc00g015000.1.1;from_BOGAS=1
SL2.40ch00	ITAG_eugene	CDS	11098727	11099218	.	-	0	ID=CDS:Solyc00g015000.1.1.1;Parent=mRNA:Solyc00g015000.1.1;from_BOGAS=1
###
SL2.40ch00	ITAG_eugene	gene	11212063	11212218	.	-	.	Alias=Solyc00g015600;ID=gene:Solyc00g015600.1;Name=Solyc00g015600.1;from_BOGAS=1;length=156
SL2.40ch00	ITAG_eugene	mRNA	11212063	11212218	.	-	.	ID=mRNA:Solyc00g015600.1.1;Name=Solyc00g015600.1.1;Note=Unknown Protein (AHRD V1);Parent=gene:Solyc00g015600.1;from_BOGAS=1;length=156;nb_exon=1;eugene_evidence_code=10F1H0E1IEG
SL2.40ch00	ITAG_eugene	exon	11212063	11212218	.	-	0	ID=exon:Solyc00g015600.1.1.1;Parent=mRNA:Solyc00g015600.1.1;from_BOGAS=1
SL2.40ch00	ITAG_eugene	CDS	11212063	11212218	.	-	0	ID=CDS:Solyc00g015600.1.1.1;Parent=mRNA:Solyc00g015600.1.1;from_BOGAS=1
###
SL2.40ch00	ITAG_eugene	gene	11213131	11216611	.	+	.	Alias=Solyc00g015610;ID=gene:Solyc00g015610.1;Name=Solyc00g015610.1;from_BOGAS=1;length=3481
SL2.40ch00	ITAG_eugene	mRNA	11213131	11216611	.	+	.	ID=mRNA:Solyc00g015610.1.1;Name=Solyc00g015610.1.1;Note=Unknown Protein (AHRD V1);Parent=gene:Solyc00g015610.1;from_BOGAS=1;length=3481;nb_exon=2;eugene_evidence_code=10F0H0E0IEG
SL2.40ch00	ITAG_eugene	exon	11213131	11214936	.	+	0	ID=exon:Solyc00g015610.1.1.1;Parent=mRNA:Solyc00g015610.1.1;from_BOGAS=1
SL2.40ch00	ITAG_eugene	CDS	11213131	11214936	.	+	0	ID=CDS:Solyc00g015610.1.1.1;Parent=mRNA:Solyc00g015610.1.1;from_BOGAS=1
SL2.40ch00	ITAG_eugene	intron	11214937	11215072	.	+	.	ID=intron:Solyc00g015610.1.1.1;Parent=mRNA:Solyc00g015610.1.1;from_BOGAS=1
SL2.40ch00	ITAG_eugene	exon	11215073	11216611	.	+	0	ID=exon:Solyc00g015610.1.1.2;Parent=mRNA:Solyc00g015610.1.1;from_BOGAS=1
SL2.40ch00	ITAG_eugene	CDS	11215073	11216611	.	+	0	ID=CDS:Solyc00g015610.1.1.2;Parent=mRNA:Solyc00g015610.1.1;from_BOGAS=1
###
SL2.40ch00	ITAG_eugene	gene	11222372	11225169	.	-	.	Alias=Solyc00g015720;ID=gene:Solyc00g015720.1;Name=Solyc00g015720.1;from_BOGAS=1;length=2798
SL2.40ch00	ITAG_eugene	mRNA	11222372	11225169	.	-	.	ID=mRNA:Solyc00g015720.1.1;Name=Solyc00g015720.1.1;Note=Glycosyltransferase-like protein (AHRD V1 **-- D8QTD2_SELML)%3B contains Interpro domain(s)  IPR006740  Protein of unknown function DUF604 ;Ontology_term=GO:0016757;Parent=gene:Solyc00g015720.1;from_BOGAS=1;length=2798;nb_exon=4;sifter_term=GO:0016757;eugene_evidence_code=10F0H1E0IEG
SL2.40ch00	ITAG_eugene	exon	11222372	11222501	.	-	1	ID=exon:Solyc00g015720.1.1.4;Parent=mRNA:Solyc00g015720.1.1;from_BOGAS=1
SL2.40ch00	ITAG_eugene	CDS	11222372	11222501	.	-	1	ID=CDS:Solyc00g015720.1.1.4;Parent=mRNA:Solyc00g015720.1.1;from_BOGAS=1
SL2.40ch00	ITAG_eugene	intron	11222502	11223169	.	-	.	ID=intron:Solyc00g015720.1.1.4;Parent=mRNA:Solyc00g015720.1.1;from_BOGAS=1
SL2.40ch00	ITAG_eugene	exon	11223170	11223717	.	-	0	ID=exon:Solyc00g015720.1.1.3;Parent=mRNA:Solyc00g015720.1.1;from_BOGAS=1
SL2.40ch00	ITAG_eugene	CDS	11223170	11223717	.	-	0	ID=CDS:Solyc00g015720.1.1.3;Parent=mRNA:Solyc00g015720.1.1;from_BOGAS=1
SL2.40ch00	ITAG_eugene	intron	11223718	11224119	.	-	.	ID=intron:Solyc00g015720.1.1.3;Parent=mRNA:Solyc00g015720.1.1;from_BOGAS=1
SL2.40ch00	ITAG_eugene	exon	11224120	11224510	.	-	1	ID=exon:Solyc00g015720.1.1.2;Parent=mRNA:Solyc00g015720.1.1;from_BOGAS=1
SL2.40ch00	ITAG_eugene	CDS	11224120	11224510	.	-	1	ID=CDS:Solyc00g015720.1.1.2;Parent=mRNA:Solyc00g015720.1.1;from_BOGAS=1
SL2.40ch00	ITAG_eugene	intron	11224511	11224675	.	-	.	ID=intron:Solyc00g015720.1.1.2;Parent=mRNA:Solyc00g015720.1.1;from_BOGAS=1
SL2.40ch00	ITAG_eugene	exon	11224676	11225169	.	-	0	ID=exon:Solyc00g015720.1.1.1;Parent=mRNA:Solyc00g015720.1.1;from_BOGAS=1
SL2.40ch00	ITAG_eugene	CDS	11224676	11225169	.	-	0	ID=CDS:Solyc00g015720.1.1.1;Parent=mRNA:Solyc00g015720.1.1;from_BOGAS=1
###
SL2.40ch00	ITAG_eugene	gene	11227955	11228242	.	-	.	Alias=Solyc00g015730;ID=gene:Solyc00g015730.1;Name=Solyc00g015730.1;from_BOGAS=1;length=288
SL2.40ch00	ITAG_eugene	mRNA	11227955	11228242	.	-	.	ID=mRNA:Solyc00g015730.1.1;Name=Solyc00g015730.1.1;Note=RAMOSA1 C2H2 zinc-finger transcription factor (AHRD V1 ***- Q3ZDP6_TRIDA)%3B contains Interpro domain(s)  IPR007087  Zinc finger%2C C2H2-type ;Ontology_term=GO:0005622;Parent=gene:Solyc00g015730.1;from_BOGAS=1;interpro2go_term=GO:0005622;length=288;nb_exon=1;eugene_evidence_code=10F0H1E0IEG
SL2.40ch00	ITAG_eugene	exon	11227955	11228242	.	-	0	ID=exon:Solyc00g015730.1.1.1;Parent=mRNA:Solyc00g015730.1.1;from_BOGAS=1
SL2.40ch00	ITAG_eugene	CDS	11227955	11228242	.	-	0	ID=CDS:Solyc00g015730.1.1.1;Parent=mRNA:Solyc00g015730.1.1;from_BOGAS=1
###
SL2.40ch00	ITAG_eugene	gene	11231304	11233176	.	+	.	Alias=Solyc00g015740;ID=gene:Solyc00g015740.1;Name=Solyc00g015740.1;from_BOGAS=1;length=1873
SL2.40ch00	ITAG_eugene	mRNA	11231304	11233176	.	+	.	ID=mRNA:Solyc00g015740.1.1;Name=Solyc00g015740.1.1;Note=Reductase 2 (AHRD V1 ***- Q6TY50_HYDMC)%3B contains Interpro domain(s)  IPR018170  Aldo/keto reductase%2C conserved site ;Ontology_term=GO:0055114;Parent=gene:Solyc00g015740.1;from_BOGAS=1;interpro2go_term=GO:0055114;length=1873;nb_exon=7;eugene_evidence_code=10F0H1E0IEG
SL2.40ch00	ITAG_eugene	exon	11231304	11231411	.	+	0	ID=exon:Solyc00g015740.1.1.1;Parent=mRNA:Solyc00g015740.1.1;from_BOGAS=1
SL2.40ch00	ITAG_eugene	CDS	11231304	11231411	.	+	0	ID=CDS:Solyc00g015740.1.1.1;Parent=mRNA:Solyc00g015740.1.1;from_BOGAS=1
SL2.40ch00	ITAG_eugene	intron	11231412	11231499	.	+	.	ID=intron:Solyc00g015740.1.1.1;Parent=mRNA:Solyc00g015740.1.1;from_BOGAS=1
SL2.40ch00	ITAG_eugene	exon	11231500	11231550	.	+	0	ID=exon:Solyc00g015740.1.1.2;Parent=mRNA:Solyc00g015740.1.1;from_BOGAS=1
SL2.40ch00	ITAG_eugene	CDS	11231500	11231550	.	+	0	ID=CDS:Solyc00g015740.1.1.2;Parent=mRNA:Solyc00g015740.1.1;from_BOGAS=1
SL2.40ch00	ITAG_eugene	intron	11231551	11231849	.	+	.	ID=intron:Solyc00g015740.1.1.2;Parent=mRNA:Solyc00g015740.1.1;from_BOGAS=1
SL2.40ch00	ITAG_eugene	exon	11231850	11231926	.	+	0	ID=exon:Solyc00g015740.1.1.3;Parent=mRNA:Solyc00g015740.1.1;from_BOGAS=1
SL2.40ch00	ITAG_eugene	CDS	11231850	11231926	.	+	0	ID=CDS:Solyc00g015740.1.1.3;Parent=mRNA:Solyc00g015740.1.1;from_BOGAS=1
SL2.40ch00	ITAG_eugene	intron	11231927	11232011	.	+	.	ID=intron:Solyc00g015740.1.1.3;Parent=mRNA:Solyc00g015740.1.1;from_BOGAS=1
SL2.40ch00	ITAG_eugene	exon	11232012	11232099	.	+	1	ID=exon:Solyc00g015740.1.1.4;Parent=mRNA:Solyc00g015740.1.1;from_BOGAS=1
SL2.40ch00	ITAG_eugene	CDS	11232012	11232099	.	+	1	ID=CDS:Solyc00g015740.1.1.4;Parent=mRNA:Solyc00g015740.1.1;from_BOGAS=1
SL2.40ch00	ITAG_eugene	intron	11232100	11232175	.	+	.	ID=intron:Solyc00g015740.1.1.4;Parent=mRNA:Solyc00g015740.1.1;from_BOGAS=1
SL2.40ch00	ITAG_eugene	exon	11232176	11232451	.	+	0	ID=exon:Solyc00g015740.1.1.5;Parent=mRNA:Solyc00g015740.1.1;from_BOGAS=1
SL2.40ch00	ITAG_eugene	CDS	11232176	11232451	.	+	0	ID=CDS:Solyc00g015740.1.1.5;Parent=mRNA:Solyc00g015740.1.1;from_BOGAS=1
SL2.40ch00	ITAG_eugene	intron	11232452	11232542	.	+	.	ID=intron:Solyc00g015740.1.1.5;Parent=mRNA:Solyc00g015740.1.1;from_BOGAS=1
SL2.40ch00	ITAG_eugene	exon	11232543	11232791	.	+	0	ID=exon:Solyc00g015740.1.1.6;Parent=mRNA:Solyc00g015740.1.1;from_BOGAS=1
SL2.40ch00	ITAG_eugene	CDS	11232543	11232791	.	+	0	ID=CDS:Solyc00g015740.1.1.6;Parent=mRNA:Solyc00g015740.1.1;from_BOGAS=1
SL2.40ch00	ITAG_eugene	intron	11232792	11233089	.	+	.	ID=intron:Solyc00g015740.1.1.6;Parent=mRNA:Solyc00g015740.1.1;from_BOGAS=1
SL2.40ch00	ITAG_eugene	exon	11233090	11233176	.	+	0	ID=exon:Solyc00g015740.1.1.7;Parent=mRNA:Solyc00g015740.1.1;from_BOGAS=1
SL2.40ch00	ITAG_eugene	CDS	11233090	11233176	.	+	0	ID=CDS:Solyc00g015740.1.1.7;Parent=mRNA:Solyc00g015740.1.1;from_BOGAS=1
###
SL2.40ch00	ITAG_eugene	gene	11234322	11236093	.	+	.	Alias=Solyc00g015750;ID=gene:Solyc00g015750.1;Name=Solyc00g015750.1;from_BOGAS=1;length=1772
SL2.40ch00	ITAG_eugene	mRNA	11234322	11236093	.	+	.	ID=mRNA:Solyc00g015750.1.1;Name=Solyc00g015750.1.1;Note=Reductase 2 (AHRD V1 ***- Q6TY50_HYDMC)%3B contains Interpro domain(s)  IPR018170  Aldo/keto reductase%2C conserved site ;Ontology_term=GO:0035035;Parent=gene:Solyc00g015750.1;from_BOGAS=1;interpro2go_term=GO:0055114;length=1772;nb_exon=7;sifter_term=GO:0035035;eugene_evidence_code=10F0H1E0IEG
SL2.40ch00	ITAG_eugene	exon	11234322	11234441	.	+	0	ID=exon:Solyc00g015750.1.1.1;Parent=mRNA:Solyc00g015750.1.1;from_BOGAS=1
SL2.40ch00	ITAG_eugene	CDS	11234322	11234441	.	+	0	ID=CDS:Solyc00g015750.1.1.1;Parent=mRNA:Solyc00g015750.1.1;from_BOGAS=1
SL2.40ch00	ITAG_eugene	intron	11234442	11234580	.	+	.	ID=intron:Solyc00g015750.1.1.1;Parent=mRNA:Solyc00g015750.1.1;from_BOGAS=1
SL2.40ch00	ITAG_eugene	exon	11234581	11234631	.	+	0	ID=exon:Solyc00g015750.1.1.2;Parent=mRNA:Solyc00g015750.1.1;from_BOGAS=1
SL2.40ch00	ITAG_eugene	CDS	11234581	11234631	.	+	0	ID=CDS:Solyc00g015750.1.1.2;Parent=mRNA:Solyc00g015750.1.1;from_BOGAS=1
SL2.40ch00	ITAG_eugene	intron	11234632	11234851	.	+	.	ID=intron:Solyc00g015750.1.1.2;Parent=mRNA:Solyc00g015750.1.1;from_BOGAS=1
SL2.40ch00	ITAG_eugene	exon	11234852	11234928	.	+	0	ID=exon:Solyc00g015750.1.1.3;Parent=mRNA:Solyc00g015750.1.1;from_BOGAS=1
SL2.40ch00	ITAG_eugene	CDS	11234852	11234928	.	+	0	ID=CDS:Solyc00g015750.1.1.3;Parent=mRNA:Solyc00g015750.1.1;from_BOGAS=1
SL2.40ch00	ITAG_eugene	intron	11234929	11235015	.	+	.	ID=intron:Solyc00g015750.1.1.3;Parent=mRNA:Solyc00g015750.1.1;from_BOGAS=1
SL2.40ch00	ITAG_eugene	exon	11235016	11235103	.	+	1	ID=exon:Solyc00g015750.1.1.4;Parent=mRNA:Solyc00g015750.1.1;from_BOGAS=1
SL2.40ch00	ITAG_eugene	CDS	11235016	11235103	.	+	1	ID=CDS:Solyc00g015750.1.1.4;Parent=mRNA:Solyc00g015750.1.1;from_BOGAS=1
SL2.40ch00	ITAG_eugene	intron	11235104	11235308	.	+	.	ID=intron:Solyc00g015750.1.1.4;Parent=mRNA:Solyc00g015750.1.1;from_BOGAS=1
SL2.40ch00	ITAG_eugene	exon	11235309	11235584	.	+	0	ID=exon:Solyc00g015750.1.1.5;Parent=mRNA:Solyc00g015750.1.1;from_BOGAS=1
SL2.40ch00	ITAG_eugene	CDS	11235309	11235584	.	+	0	ID=CDS:Solyc00g015750.1.1.5;Parent=mRNA:Solyc00g015750.1.1;from_BOGAS=1
SL2.40ch00	ITAG_eugene	intron	11235585	11235657	.	+	.	ID=intron:Solyc00g015750.1.1.5;Parent=mRNA:Solyc00g015750.1.1;from_BOGAS=1
SL2.40ch00	ITAG_eugene	exon	11235658	11235906	.	+	0	ID=exon:Solyc00g015750.1.1.6;Parent=mRNA:Solyc00g015750.1.1;from_BOGAS=1
SL2.40ch00	ITAG_eugene	CDS	11235658	11235906	.	+	0	ID=CDS:Solyc00g015750.1.1.6;Parent=mRNA:Solyc00g015750.1.1;from_BOGAS=1
SL2.40ch00	ITAG_eugene	intron	11235907	11236006	.	+	.	ID=intron:Solyc00g015750.1.1.6;Parent=mRNA:Solyc00g015750.1.1;from_BOGAS=1
SL2.40ch00	ITAG_eugene	exon	11236007	11236093	.	+	0	ID=exon:Solyc00g015750.1.1.7;Parent=mRNA:Solyc00g015750.1.1;from_BOGAS=1
SL2.40ch00	ITAG_eugene	CDS	11236007	11236093	.	+	0	ID=CDS:Solyc00g015750.1.1.7;Parent=mRNA:Solyc00g015750.1.1;from_BOGAS=1
###
SL2.40ch00	ITAG_eugene	gene	11236877	11237737	.	-	.	Alias=Solyc00g015760;ID=gene:Solyc00g015760.1;Name=Solyc00g015760.1;from_BOGAS=1;length=861
SL2.40ch00	ITAG_eugene	mRNA	11236877	11237737	.	-	.	ID=mRNA:Solyc00g015760.1.1;Name=Solyc00g015760.1.1;Note=CHP-rich zinc finger protein-like (AHRD V1 *-*- Q8H5Y9_ORYSJ)%3B contains Interpro domain(s)  IPR011424  C1-like ;Parent=gene:Solyc00g015760.1;from_BOGAS=1;length=861;nb_exon=1;eugene_evidence_code=10F0H1E0IEG
SL2.40ch00	ITAG_eugene	exon	11236877	11237737	.	-	0	ID=exon:Solyc00g015760.1.1.1;Parent=mRNA:Solyc00g015760.1.1;from_BOGAS=1
SL2.40ch00	ITAG_eugene	CDS	11236877	11237737	.	-	0	ID=CDS:Solyc00g015760.1.1.1;Parent=mRNA:Solyc00g015760.1.1;from_BOGAS=1
###
SL2.40ch00	ITAG_eugene	gene	11238273	11239724	.	+	.	Alias=Solyc00g015770;ID=gene:Solyc00g015770.1;Name=Solyc00g015770.1;from_BOGAS=1;length=1452
SL2.40ch00	ITAG_eugene	mRNA	11238273	11239724	.	+	.	ID=mRNA:Solyc00g015770.1.1;Name=Solyc00g015770.1.1;Note=Aldo-keto reductase (AHRD V1 ***- Q84TF0_ARATH)%3B contains Interpro domain(s)  IPR020471  Aldo/keto reductase subgroup ;Ontology_term=GO:0045290;Parent=gene:Solyc00g015770.1;from_BOGAS=1;interpro2go_term=GO:0055114;length=1452;nb_exon=5;sifter_term=GO:0045290;eugene_evidence_code=10F0H1E0IEG
SL2.40ch00	ITAG_eugene	exon	11238273	11238392	.	+	0	ID=exon:Solyc00g015770.1.1.1;Parent=mRNA:Solyc00g015770.1.1;from_BOGAS=1
SL2.40ch00	ITAG_eugene	CDS	11238273	11238392	.	+	0	ID=CDS:Solyc00g015770.1.1.1;Parent=mRNA:Solyc00g015770.1.1;from_BOGAS=1
SL2.40ch00	ITAG_eugene	intron	11238393	11238473	.	+	.	ID=intron:Solyc00g015770.1.1.1;Parent=mRNA:Solyc00g015770.1.1;from_BOGAS=1
SL2.40ch00	ITAG_eugene	exon	11238474	11238524	.	+	0	ID=exon:Solyc00g015770.1.1.2;Parent=mRNA:Solyc00g015770.1.1;from_BOGAS=1
SL2.40ch00	ITAG_eugene	CDS	11238474	11238524	.	+	0	ID=CDS:Solyc00g015770.1.1.2;Parent=mRNA:Solyc00g015770.1.1;from_BOGAS=1
SL2.40ch00	ITAG_eugene	intron	11238525	11238872	.	+	.	ID=intron:Solyc00g015770.1.1.2;Parent=mRNA:Solyc00g015770.1.1;from_BOGAS=1
SL2.40ch00	ITAG_eugene	exon	11238873	11238949	.	+	0	ID=exon:Solyc00g015770.1.1.3;Parent=mRNA:Solyc00g015770.1.1;from_BOGAS=1
SL2.40ch00	ITAG_eugene	CDS	11238873	11238949	.	+	0	ID=CDS:Solyc00g015770.1.1.3;Parent=mRNA:Solyc00g015770.1.1;from_BOGAS=1
SL2.40ch00	ITAG_eugene	intron	11238950	11239048	.	+	.	ID=intron:Solyc00g015770.1.1.3;Parent=mRNA:Solyc00g015770.1.1;from_BOGAS=1
SL2.40ch00	ITAG_eugene	exon	11239049	11239136	.	+	1	ID=exon:Solyc00g015770.1.1.4;Parent=mRNA:Solyc00g015770.1.1;from_BOGAS=1
SL2.40ch00	ITAG_eugene	CDS	11239049	11239136	.	+	1	ID=CDS:Solyc00g015770.1.1.4;Parent=mRNA:Solyc00g015770.1.1;from_BOGAS=1
SL2.40ch00	ITAG_eugene	intron	11239137	11239385	.	+	.	ID=intron:Solyc00g015770.1.1.4;Parent=mRNA:Solyc00g015770.1.1;from_BOGAS=1
SL2.40ch00	ITAG_eugene	exon	11239386	11239724	.	+	0	ID=exon:Solyc00g015770.1.1.5;Parent=mRNA:Solyc00g015770.1.1;from_BOGAS=1
SL2.40ch00	ITAG_eugene	CDS	11239386	11239724	.	+	0	ID=CDS:Solyc00g015770.1.1.5;Parent=mRNA:Solyc00g015770.1.1;from_BOGAS=1
###
SL2.40ch00	ITAG_eugene	gene	11349292	11349751	.	-	.	Alias=Solyc00g016470;ID=gene:Solyc00g016470.1;Name=Solyc00g016470.1;from_BOGAS=1;length=460
SL2.40ch00	ITAG_eugene	mRNA	11349292	11349751	.	-	.	ID=mRNA:Solyc00g016470.1.1;Name=Solyc00g016470.1.1;Note=Unknown Protein (AHRD V1);Parent=gene:Solyc00g016470.1;from_BOGAS=1;length=460;nb_exon=2;eugene_evidence_code=10F0H0E0IEG
SL2.40ch00	ITAG_eugene	exon	11349292	11349431	.	-	2	ID=exon:Solyc00g016470.1.1.2;Parent=mRNA:Solyc00g016470.1.1;from_BOGAS=1
SL2.40ch00	ITAG_eugene	CDS	11349292	11349431	.	-	2	ID=CDS:Solyc00g016470.1.1.2;Parent=mRNA:Solyc00g016470.1.1;from_BOGAS=1
SL2.40ch00	ITAG_eugene	intron	11349432	11349702	.	-	.	ID=intron:Solyc00g016470.1.1.2;Parent=mRNA:Solyc00g016470.1.1;from_BOGAS=1
SL2.40ch00	ITAG_eugene	exon	11349703	11349751	.	-	0	ID=exon:Solyc00g016470.1.1.1;Parent=mRNA:Solyc00g016470.1.1;from_BOGAS=1
SL2.40ch00	ITAG_eugene	CDS	11349703	11349751	.	-	0	ID=CDS:Solyc00g016470.1.1.1;Parent=mRNA:Solyc00g016470.1.1;from_BOGAS=1
###
SL2.40ch00	ITAG_eugene	gene	11351458	11352196	.	-	.	Alias=Solyc00g016480;ID=gene:Solyc00g016480.1;Name=Solyc00g016480.1;from_BOGAS=1;length=739
SL2.40ch00	ITAG_eugene	mRNA	11351458	11352196	.	-	.	ID=mRNA:Solyc00g016480.1.1;Name=Solyc00g016480.1.1;Note=HAT family dimerisation domain containing protein (AHRD V1 **-- Q53M48_ORYSJ);Parent=gene:Solyc00g016480.1;from_BOGAS=1;length=739;nb_exon=2;eugene_evidence_code=10F0H1E0IEG
SL2.40ch00	ITAG_eugene	exon	11351458	11351861	.	-	2	ID=exon:Solyc00g016480.1.1.2;Parent=mRNA:Solyc00g016480.1.1;from_BOGAS=1
SL2.40ch00	ITAG_eugene	CDS	11351458	11351861	.	-	2	ID=CDS:Solyc00g016480.1.1.2;Parent=mRNA:Solyc00g016480.1.1;from_BOGAS=1
SL2.40ch00	ITAG_eugene	intron	11351862	11352048	.	-	.	ID=intron:Solyc00g016480.1.1.2;Parent=mRNA:Solyc00g016480.1.1;from_BOGAS=1
SL2.40ch00	ITAG_eugene	exon	11352049	11352196	.	-	0	ID=exon:Solyc00g016480.1.1.1;Parent=mRNA:Solyc00g016480.1.1;from_BOGAS=1
SL2.40ch00	ITAG_eugene	CDS	11352049	11352196	.	-	0	ID=CDS:Solyc00g016480.1.1.1;Parent=mRNA:Solyc00g016480.1.1;from_BOGAS=1
###
SL2.40ch00	ITAG_eugene	gene	11354542	11355721	.	+	.	Alias=Solyc00g016490;ID=gene:Solyc00g016490.1;Name=Solyc00g016490.1;from_BOGAS=1;length=1180
SL2.40ch00	ITAG_eugene	mRNA	11354542	11355721	.	+	.	ID=mRNA:Solyc00g016490.1.1;Name=Solyc00g016490.1.1;Note=F-box family protein (AHRD V1 *-*- B9HCS6_POPTR)%3B contains Interpro domain(s)  IPR001810  Cyclin-like F-box ;Parent=gene:Solyc00g016490.1;from_BOGAS=1;length=1180;nb_exon=2;eugene_evidence_code=10F0H0E0IEG
SL2.40ch00	ITAG_eugene	exon	11354542	11355025	.	+	0	ID=exon:Solyc00g016490.1.1.1;Parent=mRNA:Solyc00g016490.1.1;from_BOGAS=1
SL2.40ch00	ITAG_eugene	CDS	11354542	11355025	.	+	0	ID=CDS:Solyc00g016490.1.1.1;Parent=mRNA:Solyc00g016490.1.1;from_BOGAS=1
SL2.40ch00	ITAG_eugene	intron	11355026	11355326	.	+	.	ID=intron:Solyc00g016490.1.1.1;Parent=mRNA:Solyc00g016490.1.1;from_BOGAS=1
SL2.40ch00	ITAG_eugene	exon	11355327	11355721	.	+	2	ID=exon:Solyc00g016490.1.1.2;Parent=mRNA:Solyc00g016490.1.1;from_BOGAS=1
SL2.40ch00	ITAG_eugene	CDS	11355327	11355721	.	+	2	ID=CDS:Solyc00g016490.1.1.2;Parent=mRNA:Solyc00g016490.1.1;from_BOGAS=1
###
SL2.40ch00	ITAG_eugene	gene	11376316	11377589	.	-	.	Alias=Solyc00g016590;ID=gene:Solyc00g016590.1;Name=Solyc00g016590.1;from_BOGAS=1;length=1274
SL2.40ch00	ITAG_eugene	mRNA	11376316	11377589	.	-	.	ID=mRNA:Solyc00g016590.1.1;Name=Solyc00g016590.1.1;Note=Unknown Protein (AHRD V1);Parent=gene:Solyc00g016590.1;from_BOGAS=1;length=1274;nb_exon=3;eugene_evidence_code=10F0H0E0IEG
SL2.40ch00	ITAG_eugene	exon	11376316	11376771	.	-	0	ID=exon:Solyc00g016590.1.1.3;Parent=mRNA:Solyc00g016590.1.1;from_BOGAS=1
SL2.40ch00	ITAG_eugene	CDS	11376316	11376771	.	-	0	ID=CDS:Solyc00g016590.1.1.3;Parent=mRNA:Solyc00g016590.1.1;from_BOGAS=1
SL2.40ch00	ITAG_eugene	intron	11376772	11376860	.	-	.	ID=intron:Solyc00g016590.1.1.3;Parent=mRNA:Solyc00g016590.1.1;from_BOGAS=1
SL2.40ch00	ITAG_eugene	exon	11376861	11377226	.	-	0	ID=exon:Solyc00g016590.1.1.2;Parent=mRNA:Solyc00g016590.1.1;from_BOGAS=1
SL2.40ch00	ITAG_eugene	CDS	11376861	11377226	.	-	0	ID=CDS:Solyc00g016590.1.1.2;Parent=mRNA:Solyc00g016590.1.1;from_BOGAS=1
SL2.40ch00	ITAG_eugene	intron	11377227	11377481	.	-	.	ID=intron:Solyc00g016590.1.1.2;Parent=mRNA:Solyc00g016590.1.1;from_BOGAS=1
SL2.40ch00	ITAG_eugene	exon	11377482	11377589	.	-	0	ID=exon:Solyc00g016590.1.1.1;Parent=mRNA:Solyc00g016590.1.1;from_BOGAS=1
SL2.40ch00	ITAG_eugene	CDS	11377482	11377589	.	-	0	ID=CDS:Solyc00g016590.1.1.1;Parent=mRNA:Solyc00g016590.1.1;from_BOGAS=1
###
SL2.40ch00	ITAG_eugene	gene	11400162	11400323	.	+	.	Alias=Solyc00g016790;ID=gene:Solyc00g016790.1;Name=Solyc00g016790.1;from_BOGAS=1;length=162
SL2.40ch00	ITAG_eugene	mRNA	11400162	11400323	.	+	.	ID=mRNA:Solyc00g016790.1.1;Name=Solyc00g016790.1.1;Note=Unknown Protein (AHRD V1);Parent=gene:Solyc00g016790.1;from_BOGAS=1;length=162;nb_exon=1;eugene_evidence_code=10F0H0E0IEG
SL2.40ch00	ITAG_eugene	exon	11400162	11400323	.	+	0	ID=exon:Solyc00g016790.1.1.1;Parent=mRNA:Solyc00g016790.1.1;from_BOGAS=1
SL2.40ch00	ITAG_eugene	CDS	11400162	11400323	.	+	0	ID=CDS:Solyc00g016790.1.1.1;Parent=mRNA:Solyc00g016790.1.1;from_BOGAS=1
###
SL2.40ch00	ITAG_eugene	gene	11415230	11417810	.	-	.	Alias=Solyc00g016890;ID=gene:Solyc00g016890.1;Name=Solyc00g016890.1;from_BOGAS=1;length=2581
SL2.40ch00	ITAG_eugene	mRNA	11415230	11417810	.	-	.	ID=mRNA:Solyc00g016890.1.1;Name=Solyc00g016890.1.1;Note=Unknown Protein (AHRD V1);Parent=gene:Solyc00g016890.1;from_BOGAS=1;length=2581;nb_exon=2;eugene_evidence_code=10F0H0E0IEG
SL2.40ch00	ITAG_eugene	exon	11415230	11415414	.	-	2	ID=exon:Solyc00g016890.1.1.2;Parent=mRNA:Solyc00g016890.1.1;from_BOGAS=1
SL2.40ch00	ITAG_eugene	CDS	11415230	11415414	.	-	2	ID=CDS:Solyc00g016890.1.1.2;Parent=mRNA:Solyc00g016890.1.1;from_BOGAS=1
SL2.40ch00	ITAG_eugene	intron	11415415	11417710	.	-	.	ID=intron:Solyc00g016890.1.1.2;Parent=mRNA:Solyc00g016890.1.1;from_BOGAS=1
SL2.40ch00	ITAG_eugene	exon	11417711	11417810	.	-	0	ID=exon:Solyc00g016890.1.1.1;Parent=mRNA:Solyc00g016890.1.1;from_BOGAS=1
SL2.40ch00	ITAG_eugene	CDS	11417711	11417810	.	-	0	ID=CDS:Solyc00g016890.1.1.1;Parent=mRNA:Solyc00g016890.1.1;from_BOGAS=1
###
SL2.40ch00	ITAG_eugene	gene	11418132	11421928	.	-	.	Alias=Solyc00g016900;ID=gene:Solyc00g016900.1;Name=Solyc00g016900.1;from_BOGAS=1;length=3797
SL2.40ch00	ITAG_eugene	mRNA	11418132	11421928	.	-	.	ID=mRNA:Solyc00g016900.1.1;Name=Solyc00g016900.1.1;Note=Unknown Protein (AHRD V1);Parent=gene:Solyc00g016900.1;from_BOGAS=1;length=3797;nb_exon=3;eugene_evidence_code=10F0H0E0IEG
SL2.40ch00	ITAG_eugene	exon	11418132	11418293	.	-	0	ID=exon:Solyc00g016900.1.1.3;Parent=mRNA:Solyc00g016900.1.1;from_BOGAS=1
SL2.40ch00	ITAG_eugene	CDS	11418132	11418293	.	-	0	ID=CDS:Solyc00g016900.1.1.3;Parent=mRNA:Solyc00g016900.1.1;from_BOGAS=1
SL2.40ch00	ITAG_eugene	intron	11418294	11419414	.	-	.	ID=intron:Solyc00g016900.1.1.3;Parent=mRNA:Solyc00g016900.1.1;from_BOGAS=1
SL2.40ch00	ITAG_eugene	exon	11419415	11419533	.	-	2	ID=exon:Solyc00g016900.1.1.2;Parent=mRNA:Solyc00g016900.1.1;from_BOGAS=1
SL2.40ch00	ITAG_eugene	CDS	11419415	11419533	.	-	2	ID=CDS:Solyc00g016900.1.1.2;Parent=mRNA:Solyc00g016900.1.1;from_BOGAS=1
SL2.40ch00	ITAG_eugene	intron	11419534	11421828	.	-	.	ID=intron:Solyc00g016900.1.1.2;Parent=mRNA:Solyc00g016900.1.1;from_BOGAS=1
SL2.40ch00	ITAG_eugene	exon	11421829	11421928	.	-	0	ID=exon:Solyc00g016900.1.1.1;Parent=mRNA:Solyc00g016900.1.1;from_BOGAS=1
SL2.40ch00	ITAG_eugene	CDS	11421829	11421928	.	-	0	ID=CDS:Solyc00g016900.1.1.1;Parent=mRNA:Solyc00g016900.1.1;from_BOGAS=1
###
SL2.40ch00	ITAG_eugene	gene	11422250	11425478	.	-	.	Alias=Solyc00g016910;ID=gene:Solyc00g016910.1;Name=Solyc00g016910.1;from_BOGAS=1;length=3229
SL2.40ch00	ITAG_eugene	mRNA	11422250	11425478	.	-	.	ID=mRNA:Solyc00g016910.1.1;Name=Solyc00g016910.1.1;Note=Unknown Protein (AHRD V1);Parent=gene:Solyc00g016910.1;from_BOGAS=1;length=3229;nb_exon=2;eugene_evidence_code=10F0H0E0IEG
SL2.40ch00	ITAG_eugene	exon	11422250	11422440	.	-	2	ID=exon:Solyc00g016910.1.1.2;Parent=mRNA:Solyc00g016910.1.1;from_BOGAS=1
SL2.40ch00	ITAG_eugene	CDS	11422250	11422440	.	-	2	ID=CDS:Solyc00g016910.1.1.2;Parent=mRNA:Solyc00g016910.1.1;from_BOGAS=1
SL2.40ch00	ITAG_eugene	intron	11422441	11425393	.	-	.	ID=intron:Solyc00g016910.1.1.2;Parent=mRNA:Solyc00g016910.1.1;from_BOGAS=1
SL2.40ch00	ITAG_eugene	exon	11425394	11425478	.	-	0	ID=exon:Solyc00g016910.1.1.1;Parent=mRNA:Solyc00g016910.1.1;from_BOGAS=1
SL2.40ch00	ITAG_eugene	CDS	11425394	11425478	.	-	0	ID=CDS:Solyc00g016910.1.1.1;Parent=mRNA:Solyc00g016910.1.1;from_BOGAS=1
###
SL2.40ch00	ITAG_eugene	gene	11462474	11464575	.	+	.	Alias=Solyc00g017210;ID=gene:Solyc00g017210.1;Name=Solyc00g017210.1;from_BOGAS=1;length=2102
SL2.40ch00	ITAG_eugene	mRNA	11462474	11464575	.	+	.	ID=mRNA:Solyc00g017210.1.1;Name=Solyc00g017210.1.1;Note=Actin (AHRD V1 ***- P93775_STRAF)%3B contains Interpro domain(s)  IPR004000  Actin/actin-like ;Ontology_term=GO:0005200;Parent=gene:Solyc00g017210.1;from_BOGAS=1;interpro2go_term=GO:0005515,GO:0005524;length=2102;nb_exon=5;sifter_term=GO:0005200;eugene_evidence_code=10F0H1E0IEG
SL2.40ch00	ITAG_eugene	exon	11462474	11462661	.	+	0	ID=exon:Solyc00g017210.1.1.1;Parent=mRNA:Solyc00g017210.1.1;from_BOGAS=1
SL2.40ch00	ITAG_eugene	CDS	11462474	11462661	.	+	0	ID=CDS:Solyc00g017210.1.1.1;Parent=mRNA:Solyc00g017210.1.1;from_BOGAS=1
SL2.40ch00	ITAG_eugene	intron	11462662	11463094	.	+	.	ID=intron:Solyc00g017210.1.1.1;Parent=mRNA:Solyc00g017210.1.1;from_BOGAS=1
SL2.40ch00	ITAG_eugene	exon	11463095	11463158	.	+	1	ID=exon:Solyc00g017210.1.1.2;Parent=mRNA:Solyc00g017210.1.1;from_BOGAS=1
SL2.40ch00	ITAG_eugene	CDS	11463095	11463158	.	+	1	ID=CDS:Solyc00g017210.1.1.2;Parent=mRNA:Solyc00g017210.1.1;from_BOGAS=1
SL2.40ch00	ITAG_eugene	intron	11463159	11463290	.	+	.	ID=intron:Solyc00g017210.1.1.2;Parent=mRNA:Solyc00g017210.1.1;from_BOGAS=1
SL2.40ch00	ITAG_eugene	exon	11463291	11463684	.	+	0	ID=exon:Solyc00g017210.1.1.3;Parent=mRNA:Solyc00g017210.1.1;from_BOGAS=1
SL2.40ch00	ITAG_eugene	CDS	11463291	11463684	.	+	0	ID=CDS:Solyc00g017210.1.1.3;Parent=mRNA:Solyc00g017210.1.1;from_BOGAS=1
SL2.40ch00	ITAG_eugene	intron	11463685	11463784	.	+	.	ID=intron:Solyc00g017210.1.1.3;Parent=mRNA:Solyc00g017210.1.1;from_BOGAS=1
SL2.40ch00	ITAG_eugene	exon	11463785	11464398	.	+	2	ID=exon:Solyc00g017210.1.1.4;Parent=mRNA:Solyc00g017210.1.1;from_BOGAS=1
SL2.40ch00	ITAG_eugene	CDS	11463785	11464398	.	+	2	ID=CDS:Solyc00g017210.1.1.4;Parent=mRNA:Solyc00g017210.1.1;from_BOGAS=1
SL2.40ch00	ITAG_eugene	intron	11464399	11464509	.	+	.	ID=intron:Solyc00g017210.1.1.4;Parent=mRNA:Solyc00g017210.1.1;from_BOGAS=1
SL2.40ch00	ITAG_eugene	exon	11464510	11464575	.	+	0	ID=exon:Solyc00g017210.1.1.5;Parent=mRNA:Solyc00g017210.1.1;from_BOGAS=1
SL2.40ch00	ITAG_eugene	CDS	11464510	11464575	.	+	0	ID=CDS:Solyc00g017210.1.1.5;Parent=mRNA:Solyc00g017210.1.1;from_BOGAS=1
###
SL2.40ch00	ITAG_eugene	gene	11465122	11466695	.	-	.	Alias=Solyc00g017220;ID=gene:Solyc00g017220.1;Name=Solyc00g017220.1;from_BOGAS=1;length=1574
SL2.40ch00	ITAG_eugene	mRNA	11465122	11466695	.	-	.	ID=mRNA:Solyc00g017220.1.1;Name=Solyc00g017220.1.1;Note=Phantastica transcription factor (Fragment) (AHRD V1 **-* Q7XBQ4_AQUFO);Ontology_term=GO:0003700,GO:0042803;Parent=gene:Solyc00g017220.1;from_BOGAS=1;length=1574;nb_exon=2;sifter_term=GO:0003700,GO:0042803;eugene_evidence_code=10F0H1E0IEG
SL2.40ch00	ITAG_eugene	exon	11465122	11465899	.	-	1	ID=exon:Solyc00g017220.1.1.2;Parent=mRNA:Solyc00g017220.1.1;from_BOGAS=1
SL2.40ch00	ITAG_eugene	CDS	11465122	11465899	.	-	1	ID=CDS:Solyc00g017220.1.1.2;Parent=mRNA:Solyc00g017220.1.1;from_BOGAS=1
SL2.40ch00	ITAG_eugene	intron	11465900	11466678	.	-	.	ID=intron:Solyc00g017220.1.1.2;Parent=mRNA:Solyc00g017220.1.1;from_BOGAS=1
SL2.40ch00	ITAG_eugene	exon	11466679	11466695	.	-	0	ID=exon:Solyc00g017220.1.1.1;Parent=mRNA:Solyc00g017220.1.1;from_BOGAS=1
SL2.40ch00	ITAG_eugene	CDS	11466679	11466695	.	-	0	ID=CDS:Solyc00g017220.1.1.1;Parent=mRNA:Solyc00g017220.1.1;from_BOGAS=1
###
SL2.40ch00	ITAG_eugene	gene	11471562	11473299	.	-	.	Alias=Solyc00g017230;ID=gene:Solyc00g017230.1;Name=Solyc00g017230.1;from_BOGAS=1;length=1738
SL2.40ch00	ITAG_eugene	mRNA	11471562	11473299	.	-	.	ID=mRNA:Solyc00g017230.1.1;Name=Solyc00g017230.1.1;Note=Expansin (AHRD V1 ***- A4GWU6_LITCN)%3B contains Interpro domain(s)  IPR007112  Expansin 45%2C endoglucanase-like  IPR007117  Pollen allergen/expansin%2C C-terminal ;Ontology_term=GO:0005576,GO:0009664;Parent=gene:Solyc00g017230.1;from_BOGAS=1;interpro2go_term=GO:0005576,GO:0009664;length=1738;nb_exon=3;eugene_evidence_code=10F0H1E0IEG
SL2.40ch00	ITAG_eugene	exon	11471562	11471871	.	-	1	ID=exon:Solyc00g017230.1.1.3;Parent=mRNA:Solyc00g017230.1.1;from_BOGAS=1
SL2.40ch00	ITAG_eugene	CDS	11471562	11471871	.	-	1	ID=CDS:Solyc00g017230.1.1.3;Parent=mRNA:Solyc00g017230.1.1;from_BOGAS=1
SL2.40ch00	ITAG_eugene	intron	11471872	11472660	.	-	.	ID=intron:Solyc00g017230.1.1.3;Parent=mRNA:Solyc00g017230.1.1;from_BOGAS=1
SL2.40ch00	ITAG_eugene	exon	11472661	11472979	.	-	2	ID=exon:Solyc00g017230.1.1.2;Parent=mRNA:Solyc00g017230.1.1;from_BOGAS=1
SL2.40ch00	ITAG_eugene	CDS	11472661	11472979	.	-	2	ID=CDS:Solyc00g017230.1.1.2;Parent=mRNA:Solyc00g017230.1.1;from_BOGAS=1
SL2.40ch00	ITAG_eugene	intron	11472980	11473139	.	-	.	ID=intron:Solyc00g017230.1.1.2;Parent=mRNA:Solyc00g017230.1.1;from_BOGAS=1
SL2.40ch00	ITAG_eugene	exon	11473140	11473299	.	-	0	ID=exon:Solyc00g017230.1.1.1;Parent=mRNA:Solyc00g017230.1.1;from_BOGAS=1
SL2.40ch00	ITAG_eugene	CDS	11473140	11473299	.	-	0	ID=CDS:Solyc00g017230.1.1.1;Parent=mRNA:Solyc00g017230.1.1;from_BOGAS=1
###
SL2.40ch00	ITAG_eugene	gene	11506470	11506634	.	-	.	Alias=Solyc00g017530;ID=gene:Solyc00g017530.1;Name=Solyc00g017530.1;from_BOGAS=1;length=165
SL2.40ch00	ITAG_eugene	mRNA	11506470	11506634	.	-	.	ID=mRNA:Solyc00g017530.1.1;Name=Solyc00g017530.1.1;Note=Gag-Pol polyprotein (AHRD V1 ***- B8YLY3_MEDTR);Parent=gene:Solyc00g017530.1;from_BOGAS=1;length=165;nb_exon=1;eugene_evidence_code=10F0H1E0IEG
SL2.40ch00	ITAG_eugene	exon	11506470	11506634	.	-	0	ID=exon:Solyc00g017530.1.1.1;Parent=mRNA:Solyc00g017530.1.1;from_BOGAS=1
SL2.40ch00	ITAG_eugene	CDS	11506470	11506634	.	-	0	ID=CDS:Solyc00g017530.1.1.1;Parent=mRNA:Solyc00g017530.1.1;from_BOGAS=1
###
SL2.40ch00	ITAG_eugene	gene	11514244	11514622	.	+	.	Alias=Solyc00g017540;ID=gene:Solyc00g017540.1;Name=Solyc00g017540.1;from_BOGAS=1;length=379
SL2.40ch00	ITAG_eugene	mRNA	11514244	11514622	.	+	.	ID=mRNA:Solyc00g017540.1.1;Name=Solyc00g017540.1.1;Note=Signal recognition particle 72 kDa protein homolog (AHRD V1 *-*- SRP72_DICDI);Parent=gene:Solyc00g017540.1;from_BOGAS=1;length=379;nb_exon=2;eugene_evidence_code=10F0H0E0IEG
SL2.40ch00	ITAG_eugene	exon	11514244	11514376	.	+	0	ID=exon:Solyc00g017540.1.1.1;Parent=mRNA:Solyc00g017540.1.1;from_BOGAS=1
SL2.40ch00	ITAG_eugene	CDS	11514244	11514376	.	+	0	ID=CDS:Solyc00g017540.1.1.1;Parent=mRNA:Solyc00g017540.1.1;from_BOGAS=1
SL2.40ch00	ITAG_eugene	intron	11514377	11514452	.	+	.	ID=intron:Solyc00g017540.1.1.1;Parent=mRNA:Solyc00g017540.1.1;from_BOGAS=1
SL2.40ch00	ITAG_eugene	exon	11514453	11514622	.	+	2	ID=exon:Solyc00g017540.1.1.2;Parent=mRNA:Solyc00g017540.1.1;from_BOGAS=1
SL2.40ch00	ITAG_eugene	CDS	11514453	11514622	.	+	2	ID=CDS:Solyc00g017540.1.1.2;Parent=mRNA:Solyc00g017540.1.1;from_BOGAS=1
###
SL2.40ch00	ITAG_eugene	gene	11518109	11518487	.	+	.	Alias=Solyc00g017550;ID=gene:Solyc00g017550.1;Name=Solyc00g017550.1;from_BOGAS=1;length=379
SL2.40ch00	ITAG_eugene	mRNA	11518109	11518487	.	+	.	ID=mRNA:Solyc00g017550.1.1;Name=Solyc00g017550.1.1;Note=Signal recognition particle 72 kDa protein homolog (AHRD V1 *-*- SRP72_DICDI);Parent=gene:Solyc00g017550.1;from_BOGAS=1;length=379;nb_exon=2;eugene_evidence_code=10F0H0E0IEG
SL2.40ch00	ITAG_eugene	exon	11518109	11518241	.	+	0	ID=exon:Solyc00g017550.1.1.1;Parent=mRNA:Solyc00g017550.1.1;from_BOGAS=1
SL2.40ch00	ITAG_eugene	CDS	11518109	11518241	.	+	0	ID=CDS:Solyc00g017550.1.1.1;Parent=mRNA:Solyc00g017550.1.1;from_BOGAS=1
SL2.40ch00	ITAG_eugene	intron	11518242	11518317	.	+	.	ID=intron:Solyc00g017550.1.1.1;Parent=mRNA:Solyc00g017550.1.1;from_BOGAS=1
SL2.40ch00	ITAG_eugene	exon	11518318	11518487	.	+	2	ID=exon:Solyc00g017550.1.1.2;Parent=mRNA:Solyc00g017550.1.1;from_BOGAS=1
SL2.40ch00	ITAG_eugene	CDS	11518318	11518487	.	+	2	ID=CDS:Solyc00g017550.1.1.2;Parent=mRNA:Solyc00g017550.1.1;from_BOGAS=1
###
SL2.40ch00	ITAG_eugene	gene	11534294	11534612	.	-	.	Alias=Solyc00g017750;ID=gene:Solyc00g017750.1;Name=Solyc00g017750.1;from_BOGAS=1;length=319
SL2.40ch00	ITAG_eugene	mRNA	11534294	11534612	.	-	.	ID=mRNA:Solyc00g017750.1.1;Name=Solyc00g017750.1.1;Note=Unknown Protein (AHRD V1);Parent=gene:Solyc00g017750.1;from_BOGAS=1;length=319;nb_exon=2;eugene_evidence_code=10F0H0E0IEG
SL2.40ch00	ITAG_eugene	exon	11534294	11534464	.	-	0	ID=exon:Solyc00g017750.1.1.2;Parent=mRNA:Solyc00g017750.1.1;from_BOGAS=1
SL2.40ch00	ITAG_eugene	CDS	11534294	11534464	.	-	0	ID=CDS:Solyc00g017750.1.1.2;Parent=mRNA:Solyc00g017750.1.1;from_BOGAS=1
SL2.40ch00	ITAG_eugene	intron	11534465	11534513	.	-	.	ID=intron:Solyc00g017750.1.1.2;Parent=mRNA:Solyc00g017750.1.1;from_BOGAS=1
SL2.40ch00	ITAG_eugene	exon	11534514	11534612	.	-	0	ID=exon:Solyc00g017750.1.1.1;Parent=mRNA:Solyc00g017750.1.1;from_BOGAS=1
SL2.40ch00	ITAG_eugene	CDS	11534514	11534612	.	-	0	ID=CDS:Solyc00g017750.1.1.1;Parent=mRNA:Solyc00g017750.1.1;from_BOGAS=1
###
SL2.40ch00	ITAG_eugene	gene	11538835	11539050	.	-	.	Alias=Solyc00g017760;ID=gene:Solyc00g017760.1;Name=Solyc00g017760.1;from_BOGAS=1;length=216
SL2.40ch00	ITAG_eugene	mRNA	11538835	11539050	.	-	.	ID=mRNA:Solyc00g017760.1.1;Name=Solyc00g017760.1.1;Note=Unknown Protein (AHRD V1);Parent=gene:Solyc00g017760.1;from_BOGAS=1;length=216;nb_exon=1;eugene_evidence_code=10F0H0E0IEG
SL2.40ch00	ITAG_eugene	exon	11538835	11539050	.	-	0	ID=exon:Solyc00g017760.1.1.1;Parent=mRNA:Solyc00g017760.1.1;from_BOGAS=1
SL2.40ch00	ITAG_eugene	CDS	11538835	11539050	.	-	0	ID=CDS:Solyc00g017760.1.1.1;Parent=mRNA:Solyc00g017760.1.1;from_BOGAS=1
###
SL2.40ch00	ITAG_eugene	gene	11548464	11548718	.	+	.	Alias=Solyc00g017860;ID=gene:Solyc00g017860.1;Name=Solyc00g017860.1;from_BOGAS=1;length=255
SL2.40ch00	ITAG_eugene	mRNA	11548464	11548718	.	+	.	ID=mRNA:Solyc00g017860.1.1;Name=Solyc00g017860.1.1;Note=Pyridine nucleotide-disulfide oxidoreductase (AHRD V1 **-- D7VUZ3_9FLAO)%3B contains Interpro domain(s)  IPR004792  HI0933-like protein ;Parent=gene:Solyc00g017860.1;from_BOGAS=1;length=255;nb_exon=1;eugene_evidence_code=10F0H1E0IEG
SL2.40ch00	ITAG_eugene	exon	11548464	11548718	.	+	0	ID=exon:Solyc00g017860.1.1.1;Parent=mRNA:Solyc00g017860.1.1;from_BOGAS=1
SL2.40ch00	ITAG_eugene	CDS	11548464	11548718	.	+	0	ID=CDS:Solyc00g017860.1.1.1;Parent=mRNA:Solyc00g017860.1.1;from_BOGAS=1
###
SL2.40ch00	ITAG_eugene	gene	11550700	11551606	.	+	.	Alias=Solyc00g017870;ID=gene:Solyc00g017870.1;Name=Solyc00g017870.1;from_BOGAS=1;length=907
SL2.40ch00	ITAG_eugene	mRNA	11550700	11551606	.	+	.	ID=mRNA:Solyc00g017870.1.1;Name=Solyc00g017870.1.1;Note=TonB family protein (AHRD V1 *-*- C6X0J8_FLAB3);Parent=gene:Solyc00g017870.1;from_BOGAS=1;length=907;nb_exon=2;eugene_evidence_code=10F0H0E0IEG
SL2.40ch00	ITAG_eugene	exon	11550700	11551083	.	+	0	ID=exon:Solyc00g017870.1.1.1;Parent=mRNA:Solyc00g017870.1.1;from_BOGAS=1
SL2.40ch00	ITAG_eugene	CDS	11550700	11551083	.	+	0	ID=CDS:Solyc00g017870.1.1.1;Parent=mRNA:Solyc00g017870.1.1;from_BOGAS=1
SL2.40ch00	ITAG_eugene	intron	11551084	11551222	.	+	.	ID=intron:Solyc00g017870.1.1.1;Parent=mRNA:Solyc00g017870.1.1;from_BOGAS=1
SL2.40ch00	ITAG_eugene	exon	11551223	11551606	.	+	0	ID=exon:Solyc00g017870.1.1.2;Parent=mRNA:Solyc00g017870.1.1;from_BOGAS=1
SL2.40ch00	ITAG_eugene	CDS	11551223	11551606	.	+	0	ID=CDS:Solyc00g017870.1.1.2;Parent=mRNA:Solyc00g017870.1.1;from_BOGAS=1
###
SL2.40ch00	ITAG_eugene	gene	11552096	11556238	.	-	.	Alias=Solyc00g017880;ID=gene:Solyc00g017880.1;Name=Solyc00g017880.1;from_BOGAS=1;length=4143
SL2.40ch00	ITAG_eugene	mRNA	11552096	11556238	.	-	.	ID=mRNA:Solyc00g017880.1.1;Name=Solyc00g017880.1.1;Note=DNA mismatch repair protein mutS (AHRD V1 ***- D7VUY4_9FLAO)%3B contains Interpro domain(s)  IPR005748  DNA mismatch repair protein MutS%2C type 1 ;Ontology_term=GO:0006298;Parent=gene:Solyc00g017880.1;from_BOGAS=1;interpro2go_term=GO:0006298;length=4143;nb_exon=4;eugene_evidence_code=10F0H1E0IEG
SL2.40ch00	ITAG_eugene	exon	11552096	11552548	.	-	0	ID=exon:Solyc00g017880.1.1.4;Parent=mRNA:Solyc00g017880.1.1;from_BOGAS=1
SL2.40ch00	ITAG_eugene	CDS	11552096	11552548	.	-	0	ID=CDS:Solyc00g017880.1.1.4;Parent=mRNA:Solyc00g017880.1.1;from_BOGAS=1
SL2.40ch00	ITAG_eugene	intron	11552549	11552975	.	-	.	ID=intron:Solyc00g017880.1.1.4;Parent=mRNA:Solyc00g017880.1.1;from_BOGAS=1
SL2.40ch00	ITAG_eugene	exon	11552976	11554798	.	-	2	ID=exon:Solyc00g017880.1.1.3;Parent=mRNA:Solyc00g017880.1.1;from_BOGAS=1
SL2.40ch00	ITAG_eugene	CDS	11552976	11554798	.	-	2	ID=CDS:Solyc00g017880.1.1.3;Parent=mRNA:Solyc00g017880.1.1;from_BOGAS=1
SL2.40ch00	ITAG_eugene	intron	11554799	11555115	.	-	.	ID=intron:Solyc00g017880.1.1.3;Parent=mRNA:Solyc00g017880.1.1;from_BOGAS=1
SL2.40ch00	ITAG_eugene	exon	11555116	11555980	.	-	0	ID=exon:Solyc00g017880.1.1.2;Parent=mRNA:Solyc00g017880.1.1;from_BOGAS=1
SL2.40ch00	ITAG_eugene	CDS	11555116	11555980	.	-	0	ID=CDS:Solyc00g017880.1.1.2;Parent=mRNA:Solyc00g017880.1.1;from_BOGAS=1
SL2.40ch00	ITAG_eugene	intron	11555981	11556127	.	-	.	ID=intron:Solyc00g017880.1.1.2;Parent=mRNA:Solyc00g017880.1.1;from_BOGAS=1
SL2.40ch00	ITAG_eugene	exon	11556128	11556238	.	-	0	ID=exon:Solyc00g017880.1.1.1;Parent=mRNA:Solyc00g017880.1.1;from_BOGAS=1
SL2.40ch00	ITAG_eugene	CDS	11556128	11556238	.	-	0	ID=CDS:Solyc00g017880.1.1.1;Parent=mRNA:Solyc00g017880.1.1;from_BOGAS=1
###
SL2.40ch00	ITAG_eugene	gene	11556431	11557228	.	+	.	Alias=Solyc00g017890;ID=gene:Solyc00g017890.1;Name=Solyc00g017890.1;from_BOGAS=1;length=798
SL2.40ch00	ITAG_eugene	mRNA	11556431	11557228	.	+	.	ID=mRNA:Solyc00g017890.1.1;Name=Solyc00g017890.1.1;Note=Conserved predicted inner membrane protein (AHRD V1 **-- C8UPW0_ECO1A)%3B contains Interpro domain(s)  IPR007913  Uncharacterised protein family UPF0187 ;Parent=gene:Solyc00g017890.1;from_BOGAS=1;length=798;nb_exon=1;eugene_evidence_code=10F0H1E0IEG
SL2.40ch00	ITAG_eugene	exon	11556431	11557228	.	+	0	ID=exon:Solyc00g017890.1.1.1;Parent=mRNA:Solyc00g017890.1.1;from_BOGAS=1
SL2.40ch00	ITAG_eugene	CDS	11556431	11557228	.	+	0	ID=CDS:Solyc00g017890.1.1.1;Parent=mRNA:Solyc00g017890.1.1;from_BOGAS=1
###
SL2.40ch00	ITAG_eugene	gene	11557393	11557818	.	+	.	Alias=Solyc00g017900;ID=gene:Solyc00g017900.1;Name=Solyc00g017900.1;from_BOGAS=1;length=426
SL2.40ch00	ITAG_eugene	mRNA	11557393	11557818	.	+	.	ID=mRNA:Solyc00g017900.1.1;Name=Solyc00g017900.1.1;Note=tRNA/rRNA methyltransferase (AHRD V1 ***- Q650S4_BACFR)%3B contains Interpro domain(s)  IPR001537  tRNA/rRNA methyltransferase%2C SpoU ;Ontology_term=GO:0006396;Parent=gene:Solyc00g017900.1;from_BOGAS=1;interpro2go_term=GO:0006396;length=426;nb_exon=1;eugene_evidence_code=10F0H0E0IEG
SL2.40ch00	ITAG_eugene	exon	11557393	11557818	.	+	0	ID=exon:Solyc00g017900.1.1.1;Parent=mRNA:Solyc00g017900.1.1;from_BOGAS=1
SL2.40ch00	ITAG_eugene	CDS	11557393	11557818	.	+	0	ID=CDS:Solyc00g017900.1.1.1;Parent=mRNA:Solyc00g017900.1.1;from_BOGAS=1
###
SL2.40ch00	ITAG_eugene	gene	11558004	11559530	.	+	.	Alias=Solyc00g017910;ID=gene:Solyc00g017910.1;Name=Solyc00g017910.1;from_BOGAS=1;length=1527
SL2.40ch00	ITAG_eugene	mRNA	11558004	11559530	.	+	.	ID=mRNA:Solyc00g017910.1.1;Name=Solyc00g017910.1.1;Note=ATP-NAD/AcoX kinase (AHRD V1 ***- B4D8Y7_9BACT)%3B contains Interpro domain(s)  IPR016064  ATP-NAD kinase%2C PpnK-type ;Ontology_term=GO:0008152;Parent=gene:Solyc00g017910.1;from_BOGAS=1;interpro2go_term=GO:0008152;length=1527;nb_exon=2;eugene_evidence_code=10F0H1E0IEG
SL2.40ch00	ITAG_eugene	exon	11558004	11558501	.	+	0	ID=exon:Solyc00g017910.1.1.1;Parent=mRNA:Solyc00g017910.1.1;from_BOGAS=1
SL2.40ch00	ITAG_eugene	CDS	11558004	11558501	.	+	0	ID=CDS:Solyc00g017910.1.1.1;Parent=mRNA:Solyc00g017910.1.1;from_BOGAS=1
SL2.40ch00	ITAG_eugene	intron	11558502	11558828	.	+	.	ID=intron:Solyc00g017910.1.1.1;Parent=mRNA:Solyc00g017910.1.1;from_BOGAS=1
SL2.40ch00	ITAG_eugene	exon	11558829	11559530	.	+	0	ID=exon:Solyc00g017910.1.1.2;Parent=mRNA:Solyc00g017910.1.1;from_BOGAS=1
SL2.40ch00	ITAG_eugene	CDS	11558829	11559530	.	+	0	ID=CDS:Solyc00g017910.1.1.2;Parent=mRNA:Solyc00g017910.1.1;from_BOGAS=1
###
SL2.40ch00	ITAG_eugene	gene	11559601	11560671	.	+	.	Alias=Solyc00g017920;ID=gene:Solyc00g017920.1;Name=Solyc00g017920.1;from_BOGAS=1;length=1071
SL2.40ch00	ITAG_eugene	mRNA	11559601	11560671	.	+	.	ID=mRNA:Solyc00g017920.1.1;Name=Solyc00g017920.1.1;Note=Fructose-bisphosphate aldolase (AHRD V1 ***- D7VUX3_9FLAO)%3B contains Interpro domain(s)  IPR006411  Fructose-bisphosphate aldolase%2C class II%2C yeast/E. coli subtype ;Ontology_term=GO:0005515;Parent=gene:Solyc00g017920.1;from_BOGAS=1;interpro2go_term=GO:0008152,GO:0006096;length=1071;nb_exon=1;sifter_term=GO:0005515;eugene_evidence_code=10F0H1E0IEG
SL2.40ch00	ITAG_eugene	exon	11559601	11560671	.	+	0	ID=exon:Solyc00g017920.1.1.1;Parent=mRNA:Solyc00g017920.1.1;from_BOGAS=1
SL2.40ch00	ITAG_eugene	CDS	11559601	11560671	.	+	0	ID=CDS:Solyc00g017920.1.1.1;Parent=mRNA:Solyc00g017920.1.1;from_BOGAS=1
###
SL2.40ch00	ITAG_eugene	gene	11561334	11562276	.	+	.	Alias=Solyc00g017930;ID=gene:Solyc00g017930.1;Name=Solyc00g017930.1;from_BOGAS=1;length=943
SL2.40ch00	ITAG_eugene	mRNA	11561334	11562276	.	+	.	ID=mRNA:Solyc00g017930.1.1;Name=Solyc00g017930.1.1;Note=Acetyl-coenzyme A carboxylase carboxyl transferase subunit beta (AHRD V1 *-*- D0IT46_HELP1)%3B contains Interpro domain(s)  IPR000438  Acetyl-CoA carboxylase carboxyl transferase%2C beta subunit ;Ontology_term=GO:0009317,GO:0016874;Parent=gene:Solyc00g017930.1;from_BOGAS=1;interpro2go_term=GO:0009317,GO:0016874;length=943;nb_exon=2;eugene_evidence_code=10F0H1E0IEG
SL2.40ch00	ITAG_eugene	exon	11561334	11561699	.	+	0	ID=exon:Solyc00g017930.1.1.1;Parent=mRNA:Solyc00g017930.1.1;from_BOGAS=1
SL2.40ch00	ITAG_eugene	CDS	11561334	11561699	.	+	0	ID=CDS:Solyc00g017930.1.1.1;Parent=mRNA:Solyc00g017930.1.1;from_BOGAS=1
SL2.40ch00	ITAG_eugene	intron	11561700	11561889	.	+	.	ID=intron:Solyc00g017930.1.1.1;Parent=mRNA:Solyc00g017930.1.1;from_BOGAS=1
SL2.40ch00	ITAG_eugene	exon	11561890	11562276	.	+	0	ID=exon:Solyc00g017930.1.1.2;Parent=mRNA:Solyc00g017930.1.1;from_BOGAS=1
SL2.40ch00	ITAG_eugene	CDS	11561890	11562276	.	+	0	ID=CDS:Solyc00g017930.1.1.2;Parent=mRNA:Solyc00g017930.1.1;from_BOGAS=1
###
SL2.40ch00	ITAG_eugene	gene	11662147	11662704	.	+	.	Alias=Solyc00g018760;ID=gene:Solyc00g018760.1;Name=Solyc00g018760.1;from_BOGAS=1;length=558
SL2.40ch00	ITAG_eugene	mRNA	11662147	11662704	.	+	.	ID=mRNA:Solyc00g018760.1.1;Name=Solyc00g018760.1.1;Note=Unknown Protein (AHRD V1);Parent=gene:Solyc00g018760.1;from_BOGAS=1;length=558;nb_exon=1;eugene_evidence_code=10F0H0E0IEG
SL2.40ch00	ITAG_eugene	exon	11662147	11662704	.	+	0	ID=exon:Solyc00g018760.1.1.1;Parent=mRNA:Solyc00g018760.1.1;from_BOGAS=1
SL2.40ch00	ITAG_eugene	CDS	11662147	11662704	.	+	0	ID=CDS:Solyc00g018760.1.1.1;Parent=mRNA:Solyc00g018760.1.1;from_BOGAS=1
###
SL2.40ch00	ITAG_eugene	gene	11667234	11672087	.	-	.	Alias=Solyc00g018770;ID=gene:Solyc00g018770.1;Name=Solyc00g018770.1;from_BOGAS=1;length=4854
SL2.40ch00	ITAG_eugene	mRNA	11667234	11672087	.	-	.	ID=mRNA:Solyc00g018770.1.1;Name=Solyc00g018770.1.1;Note=F-box family protein (AHRD V1 *-*- D7L456_ARALY)%3B contains Interpro domain(s)  IPR006527  F-box associated ;Parent=gene:Solyc00g018770.1;from_BOGAS=1;length=4854;nb_exon=3;eugene_evidence_code=10F0H1E0IEG
SL2.40ch00	ITAG_eugene	exon	11667234	11668418	.	-	0	ID=exon:Solyc00g018770.1.1.3;Parent=mRNA:Solyc00g018770.1.1;from_BOGAS=1
SL2.40ch00	ITAG_eugene	CDS	11667234	11668418	.	-	0	ID=CDS:Solyc00g018770.1.1.3;Parent=mRNA:Solyc00g018770.1.1;from_BOGAS=1
SL2.40ch00	ITAG_eugene	intron	11668419	11670996	.	-	.	ID=intron:Solyc00g018770.1.1.3;Parent=mRNA:Solyc00g018770.1.1;from_BOGAS=1
SL2.40ch00	ITAG_eugene	exon	11670997	11672018	.	-	2	ID=exon:Solyc00g018770.1.1.2;Parent=mRNA:Solyc00g018770.1.1;from_BOGAS=1
SL2.40ch00	ITAG_eugene	CDS	11670997	11672018	.	-	2	ID=CDS:Solyc00g018770.1.1.2;Parent=mRNA:Solyc00g018770.1.1;from_BOGAS=1
SL2.40ch00	ITAG_eugene	intron	11672019	11672068	.	-	.	ID=intron:Solyc00g018770.1.1.2;Parent=mRNA:Solyc00g018770.1.1;from_BOGAS=1
SL2.40ch00	ITAG_eugene	exon	11672069	11672087	.	-	0	ID=exon:Solyc00g018770.1.1.1;Parent=mRNA:Solyc00g018770.1.1;from_BOGAS=1
SL2.40ch00	ITAG_eugene	CDS	11672069	11672087	.	-	0	ID=CDS:Solyc00g018770.1.1.1;Parent=mRNA:Solyc00g018770.1.1;from_BOGAS=1
###
SL2.40ch00	ITAG_eugene	gene	11691010	11691162	.	+	.	Alias=Solyc00g018970;ID=gene:Solyc00g018970.1;Name=Solyc00g018970.1;from_BOGAS=1;length=153
SL2.40ch00	ITAG_eugene	mRNA	11691010	11691162	.	+	.	ID=mRNA:Solyc00g018970.1.1;Name=Solyc00g018970.1.1;Note=Unknown Protein (AHRD V1);Parent=gene:Solyc00g018970.1;from_BOGAS=1;length=153;nb_exon=1;eugene_evidence_code=10F0H0E0IEG
SL2.40ch00	ITAG_eugene	exon	11691010	11691162	.	+	0	ID=exon:Solyc00g018970.1.1.1;Parent=mRNA:Solyc00g018970.1.1;from_BOGAS=1
SL2.40ch00	ITAG_eugene	CDS	11691010	11691162	.	+	0	ID=CDS:Solyc00g018970.1.1.1;Parent=mRNA:Solyc00g018970.1.1;from_BOGAS=1
###
SL2.40ch00	ITAG_eugene	gene	11761605	11764528	.	+	.	Alias=Solyc00g019610;ID=gene:Solyc00g019610.1;Name=Solyc00g019610.1;from_BOGAS=1;length=2924
SL2.40ch00	ITAG_eugene	mRNA	11761605	11764528	.	+	.	ID=mRNA:Solyc00g019610.1.1;Name=Solyc00g019610.1.1;Note=Unknown Protein (AHRD V1);Parent=gene:Solyc00g019610.1;from_BOGAS=1;length=2924;nb_exon=4;eugene_evidence_code=10F0H0E0IEG
SL2.40ch00	ITAG_eugene	exon	11761605	11761746	.	+	0	ID=exon:Solyc00g019610.1.1.1;Parent=mRNA:Solyc00g019610.1.1;from_BOGAS=1
SL2.40ch00	ITAG_eugene	CDS	11761605	11761746	.	+	0	ID=CDS:Solyc00g019610.1.1.1;Parent=mRNA:Solyc00g019610.1.1;from_BOGAS=1
SL2.40ch00	ITAG_eugene	intron	11761747	11762578	.	+	.	ID=intron:Solyc00g019610.1.1.1;Parent=mRNA:Solyc00g019610.1.1;from_BOGAS=1
SL2.40ch00	ITAG_eugene	exon	11762579	11762648	.	+	2	ID=exon:Solyc00g019610.1.1.2;Parent=mRNA:Solyc00g019610.1.1;from_BOGAS=1
SL2.40ch00	ITAG_eugene	CDS	11762579	11762648	.	+	2	ID=CDS:Solyc00g019610.1.1.2;Parent=mRNA:Solyc00g019610.1.1;from_BOGAS=1
SL2.40ch00	ITAG_eugene	intron	11762649	11763640	.	+	.	ID=intron:Solyc00g019610.1.1.2;Parent=mRNA:Solyc00g019610.1.1;from_BOGAS=1
SL2.40ch00	ITAG_eugene	exon	11763641	11763776	.	+	1	ID=exon:Solyc00g019610.1.1.3;Parent=mRNA:Solyc00g019610.1.1;from_BOGAS=1
SL2.40ch00	ITAG_eugene	CDS	11763641	11763776	.	+	1	ID=CDS:Solyc00g019610.1.1.3;Parent=mRNA:Solyc00g019610.1.1;from_BOGAS=1
SL2.40ch00	ITAG_eugene	intron	11763777	11764390	.	+	.	ID=intron:Solyc00g019610.1.1.3;Parent=mRNA:Solyc00g019610.1.1;from_BOGAS=1
SL2.40ch00	ITAG_eugene	exon	11764391	11764528	.	+	0	ID=exon:Solyc00g019610.1.1.4;Parent=mRNA:Solyc00g019610.1.1;from_BOGAS=1
SL2.40ch00	ITAG_eugene	CDS	11764391	11764528	.	+	0	ID=CDS:Solyc00g019610.1.1.4;Parent=mRNA:Solyc00g019610.1.1;from_BOGAS=1
###
SL2.40ch00	ITAG_eugene	gene	11769644	11772801	.	-	.	Alias=Solyc00g019620;ID=gene:Solyc00g019620.1;Name=Solyc00g019620.1;from_BOGAS=1;length=3158
SL2.40ch00	ITAG_eugene	mRNA	11769644	11772801	.	-	.	ID=mRNA:Solyc00g019620.1.1;Name=Solyc00g019620.1.1;Note=PDZ domain containing protein (Fragment) (AHRD V1 *--- A8PIU5_BRUMA)%3B contains Interpro domain(s)  IPR001478  PDZ/DHR/GLGF ;Ontology_term=GO:0005125;Parent=gene:Solyc00g019620.1;from_BOGAS=1;interpro2go_term=GO:0005515;length=3158;nb_exon=10;sifter_term=GO:0005125;eugene_evidence_code=10F0H0E0IEG
SL2.40ch00	ITAG_eugene	exon	11769644	11769825	.	-	2	ID=exon:Solyc00g019620.1.1.10;Parent=mRNA:Solyc00g019620.1.1;from_BOGAS=1
SL2.40ch00	ITAG_eugene	CDS	11769644	11769825	.	-	2	ID=CDS:Solyc00g019620.1.1.10;Parent=mRNA:Solyc00g019620.1.1;from_BOGAS=1
SL2.40ch00	ITAG_eugene	intron	11769826	11769931	.	-	.	ID=intron:Solyc00g019620.1.1.10;Parent=mRNA:Solyc00g019620.1.1;from_BOGAS=1
SL2.40ch00	ITAG_eugene	exon	11769932	11770075	.	-	2	ID=exon:Solyc00g019620.1.1.9;Parent=mRNA:Solyc00g019620.1.1;from_BOGAS=1
SL2.40ch00	ITAG_eugene	CDS	11769932	11770075	.	-	2	ID=CDS:Solyc00g019620.1.1.9;Parent=mRNA:Solyc00g019620.1.1;from_BOGAS=1
SL2.40ch00	ITAG_eugene	intron	11770076	11770147	.	-	.	ID=intron:Solyc00g019620.1.1.9;Parent=mRNA:Solyc00g019620.1.1;from_BOGAS=1
SL2.40ch00	ITAG_eugene	exon	11770148	11770280	.	-	0	ID=exon:Solyc00g019620.1.1.8;Parent=mRNA:Solyc00g019620.1.1;from_BOGAS=1
SL2.40ch00	ITAG_eugene	CDS	11770148	11770280	.	-	0	ID=CDS:Solyc00g019620.1.1.8;Parent=mRNA:Solyc00g019620.1.1;from_BOGAS=1
SL2.40ch00	ITAG_eugene	intron	11770281	11770372	.	-	.	ID=intron:Solyc00g019620.1.1.8;Parent=mRNA:Solyc00g019620.1.1;from_BOGAS=1
SL2.40ch00	ITAG_eugene	exon	11770373	11770501	.	-	0	ID=exon:Solyc00g019620.1.1.7;Parent=mRNA:Solyc00g019620.1.1;from_BOGAS=1
SL2.40ch00	ITAG_eugene	CDS	11770373	11770501	.	-	0	ID=CDS:Solyc00g019620.1.1.7;Parent=mRNA:Solyc00g019620.1.1;from_BOGAS=1
SL2.40ch00	ITAG_eugene	intron	11770502	11770600	.	-	.	ID=intron:Solyc00g019620.1.1.7;Parent=mRNA:Solyc00g019620.1.1;from_BOGAS=1
SL2.40ch00	ITAG_eugene	exon	11770601	11770780	.	-	0	ID=exon:Solyc00g019620.1.1.6;Parent=mRNA:Solyc00g019620.1.1;from_BOGAS=1
SL2.40ch00	ITAG_eugene	CDS	11770601	11770780	.	-	0	ID=CDS:Solyc00g019620.1.1.6;Parent=mRNA:Solyc00g019620.1.1;from_BOGAS=1
SL2.40ch00	ITAG_eugene	intron	11770781	11770934	.	-	.	ID=intron:Solyc00g019620.1.1.6;Parent=mRNA:Solyc00g019620.1.1;from_BOGAS=1
SL2.40ch00	ITAG_eugene	exon	11770935	11771477	.	-	0	ID=exon:Solyc00g019620.1.1.5;Parent=mRNA:Solyc00g019620.1.1;from_BOGAS=1
SL2.40ch00	ITAG_eugene	CDS	11770935	11771477	.	-	0	ID=CDS:Solyc00g019620.1.1.5;Parent=mRNA:Solyc00g019620.1.1;from_BOGAS=1
SL2.40ch00	ITAG_eugene	intron	11771478	11771571	.	-	.	ID=intron:Solyc00g019620.1.1.5;Parent=mRNA:Solyc00g019620.1.1;from_BOGAS=1
SL2.40ch00	ITAG_eugene	exon	11771572	11771865	.	-	0	ID=exon:Solyc00g019620.1.1.4;Parent=mRNA:Solyc00g019620.1.1;from_BOGAS=1
SL2.40ch00	ITAG_eugene	CDS	11771572	11771865	.	-	0	ID=CDS:Solyc00g019620.1.1.4;Parent=mRNA:Solyc00g019620.1.1;from_BOGAS=1
SL2.40ch00	ITAG_eugene	intron	11771866	11771939	.	-	.	ID=intron:Solyc00g019620.1.1.4;Parent=mRNA:Solyc00g019620.1.1;from_BOGAS=1
SL2.40ch00	ITAG_eugene	exon	11771940	11771978	.	-	0	ID=exon:Solyc00g019620.1.1.3;Parent=mRNA:Solyc00g019620.1.1;from_BOGAS=1
SL2.40ch00	ITAG_eugene	CDS	11771940	11771978	.	-	0	ID=CDS:Solyc00g019620.1.1.3;Parent=mRNA:Solyc00g019620.1.1;from_BOGAS=1
SL2.40ch00	ITAG_eugene	intron	11771979	11772024	.	-	.	ID=intron:Solyc00g019620.1.1.3;Parent=mRNA:Solyc00g019620.1.1;from_BOGAS=1
SL2.40ch00	ITAG_eugene	exon	11772025	11772454	.	-	1	ID=exon:Solyc00g019620.1.1.2;Parent=mRNA:Solyc00g019620.1.1;from_BOGAS=1
SL2.40ch00	ITAG_eugene	CDS	11772025	11772454	.	-	1	ID=CDS:Solyc00g019620.1.1.2;Parent=mRNA:Solyc00g019620.1.1;from_BOGAS=1
SL2.40ch00	ITAG_eugene	intron	11772455	11772721	.	-	.	ID=intron:Solyc00g019620.1.1.2;Parent=mRNA:Solyc00g019620.1.1;from_BOGAS=1
SL2.40ch00	ITAG_eugene	exon	11772722	11772801	.	-	0	ID=exon:Solyc00g019620.1.1.1;Parent=mRNA:Solyc00g019620.1.1;from_BOGAS=1
SL2.40ch00	ITAG_eugene	CDS	11772722	11772801	.	-	0	ID=CDS:Solyc00g019620.1.1.1;Parent=mRNA:Solyc00g019620.1.1;from_BOGAS=1
###
SL2.40ch00	ITAG_eugene	gene	11773222	11773638	.	-	.	Alias=Solyc00g019630;ID=gene:Solyc00g019630.1;Name=Solyc00g019630.1;from_BOGAS=1;length=417
SL2.40ch00	ITAG_eugene	mRNA	11773222	11773638	.	-	.	ID=mRNA:Solyc00g019630.1.1;Name=Solyc00g019630.1.1;Note=Unknown Protein (AHRD V1);Parent=gene:Solyc00g019630.1;from_BOGAS=1;length=417;nb_exon=2;eugene_evidence_code=10F0H0E0IEG
SL2.40ch00	ITAG_eugene	exon	11773222	11773274	.	-	2	ID=exon:Solyc00g019630.1.1.2;Parent=mRNA:Solyc00g019630.1.1;from_BOGAS=1
SL2.40ch00	ITAG_eugene	CDS	11773222	11773274	.	-	2	ID=CDS:Solyc00g019630.1.1.2;Parent=mRNA:Solyc00g019630.1.1;from_BOGAS=1
SL2.40ch00	ITAG_eugene	intron	11773275	11773505	.	-	.	ID=intron:Solyc00g019630.1.1.2;Parent=mRNA:Solyc00g019630.1.1;from_BOGAS=1
SL2.40ch00	ITAG_eugene	exon	11773506	11773638	.	-	0	ID=exon:Solyc00g019630.1.1.1;Parent=mRNA:Solyc00g019630.1.1;from_BOGAS=1
SL2.40ch00	ITAG_eugene	CDS	11773506	11773638	.	-	0	ID=CDS:Solyc00g019630.1.1.1;Parent=mRNA:Solyc00g019630.1.1;from_BOGAS=1
###
SL2.40ch00	ITAG_eugene	gene	11782543	11782983	.	-	.	Alias=Solyc00g019730;ID=gene:Solyc00g019730.1;Name=Solyc00g019730.1;from_BOGAS=1;length=441
SL2.40ch00	ITAG_eugene	mRNA	11782543	11782983	.	-	.	ID=mRNA:Solyc00g019730.1.1;Name=Solyc00g019730.1.1;Note=Cytochrome c oxidase subunit 3 (AHRD V1 ***- Q5M9V7_TOBAC)%3B contains Interpro domain(s)  IPR000298  Cytochrome c oxidase%2C subunit III ;Ontology_term=GO:0016020;Parent=gene:Solyc00g019730.1;from_BOGAS=1;interpro2go_term=GO:0016020;length=441;nb_exon=1;eugene_evidence_code=10F0H1E0IEG
SL2.40ch00	ITAG_eugene	exon	11782543	11782983	.	-	0	ID=exon:Solyc00g019730.1.1.1;Parent=mRNA:Solyc00g019730.1.1;from_BOGAS=1
SL2.40ch00	ITAG_eugene	CDS	11782543	11782983	.	-	0	ID=CDS:Solyc00g019730.1.1.1;Parent=mRNA:Solyc00g019730.1.1;from_BOGAS=1
###
SL2.40ch00	ITAG_eugene	gene	11783615	11784085	.	-	.	Alias=Solyc00g019740;ID=gene:Solyc00g019740.1;Name=Solyc00g019740.1;from_BOGAS=1;length=471
SL2.40ch00	ITAG_eugene	mRNA	11783615	11784085	.	-	.	ID=mRNA:Solyc00g019740.1.1;Name=Solyc00g019740.1.1;Note=ATPase subunit 8 (AHRD V1 ***- B6VJW7_VITVI)%3B contains Interpro domain(s)  IPR003319  ATPase%2C F0 complex%2C subunit 8%2C mitochondrial%2C plant ;Ontology_term=GO:0000276,GO:0016021;Parent=gene:Solyc00g019740.1;from_BOGAS=1;interpro2go_term=GO:0000276,GO:0016021;length=471;nb_exon=1;eugene_evidence_code=10F0H1E1IEG
SL2.40ch00	ITAG_eugene	exon	11783615	11784085	.	-	0	ID=exon:Solyc00g019740.1.1.1;Parent=mRNA:Solyc00g019740.1.1;from_BOGAS=1
SL2.40ch00	ITAG_eugene	CDS	11783615	11784085	.	-	0	ID=CDS:Solyc00g019740.1.1.1;Parent=mRNA:Solyc00g019740.1.1;from_BOGAS=1
###
SL2.40ch00	ITAG_eugene	gene	11785210	11785419	.	-	.	Alias=Solyc00g019750;ID=gene:Solyc00g019750.1;Name=Solyc00g019750.1;from_BOGAS=1;length=210
SL2.40ch00	ITAG_eugene	mRNA	11785210	11785419	.	-	.	ID=mRNA:Solyc00g019750.1.1;Name=Solyc00g019750.1.1;Note=Unknown Protein (AHRD V1);Parent=gene:Solyc00g019750.1;from_BOGAS=1;length=210;nb_exon=1;eugene_evidence_code=10F0H0E0IEG
SL2.40ch00	ITAG_eugene	exon	11785210	11785419	.	-	0	ID=exon:Solyc00g019750.1.1.1;Parent=mRNA:Solyc00g019750.1.1;from_BOGAS=1
SL2.40ch00	ITAG_eugene	CDS	11785210	11785419	.	-	0	ID=CDS:Solyc00g019750.1.1.1;Parent=mRNA:Solyc00g019750.1.1;from_BOGAS=1
###
SL2.40ch00	ITAG_eugene	gene	11799418	11799990	.	-	.	Alias=Solyc00g019950;ID=gene:Solyc00g019950.1;Name=Solyc00g019950.1;from_BOGAS=1;length=573
SL2.40ch00	ITAG_eugene	mRNA	11799418	11799990	.	-	.	ID=mRNA:Solyc00g019950.1.1;Name=Solyc00g019950.1.1;Note=NADH-quinone oxidoreductase subunit C (AHRD V1 ***- NUOC_MAGSA)%3B contains Interpro domain(s)  IPR001268  NADH:ubiquinone oxidoreductase%2C 30 kDa subunit ;Ontology_term=GO:0055114;Parent=gene:Solyc00g019950.1;from_BOGAS=1;interpro2go_term=GO:0055114;length=573;nb_exon=1;eugene_evidence_code=10F0H1E1IEG
SL2.40ch00	ITAG_eugene	exon	11799418	11799990	.	-	0	ID=exon:Solyc00g019950.1.1.1;Parent=mRNA:Solyc00g019950.1.1;from_BOGAS=1
SL2.40ch00	ITAG_eugene	CDS	11799418	11799990	.	-	0	ID=CDS:Solyc00g019950.1.1.1;Parent=mRNA:Solyc00g019950.1.1;from_BOGAS=1
###
SL2.40ch00	ITAG_eugene	gene	11800090	11800320	.	+	.	Alias=Solyc00g019960;ID=gene:Solyc00g019960.1;Name=Solyc00g019960.1;from_BOGAS=1;length=231
SL2.40ch00	ITAG_eugene	mRNA	11800090	11800320	.	+	.	ID=mRNA:Solyc00g019960.1.1;Name=Solyc00g019960.1.1;Note=Unknown Protein (AHRD V1);Parent=gene:Solyc00g019960.1;from_BOGAS=1;length=231;nb_exon=1;eugene_evidence_code=10F0H0E1IEG
SL2.40ch00	ITAG_eugene	exon	11800090	11800320	.	+	0	ID=exon:Solyc00g019960.1.1.1;Parent=mRNA:Solyc00g019960.1.1;from_BOGAS=1
SL2.40ch00	ITAG_eugene	CDS	11800090	11800320	.	+	0	ID=CDS:Solyc00g019960.1.1.1;Parent=mRNA:Solyc00g019960.1.1;from_BOGAS=1
###
SL2.40ch00	ITAG_eugene	gene	11800292	11801283	.	+	.	Alias=Solyc00g019970;ID=gene:Solyc00g019970.2;Name=Solyc00g019970.2;from_BOGAS=1;length=992
SL2.40ch00	ITAG_eugene	mRNA	11800292	11801283	.	+	.	ID=mRNA:Solyc00g019970.2.1;Name=Solyc00g019970.2.1;Note=Unknown Protein (AHRD V1);Parent=gene:Solyc00g019970.2;from_BOGAS=1;length=992;nb_exon=2
SL2.40ch00	ITAG_eugene	exon	11800292	11800677	.	+	.	ID=exon:Solyc00g019970.2.1.1;Parent=mRNA:Solyc00g019970.2.1;from_BOGAS=1
SL2.40ch00	ITAG_eugene	five_prime_UTR	11800292	11800567	.	+	.	ID=five_prime_UTR:Solyc00g019970.2.1.0;Parent=mRNA:Solyc00g019970.2.1;from_BOGAS=1
SL2.40ch00	ITAG_eugene	CDS	11800568	11800677	.	+	0	ID=CDS:Solyc00g019970.2.1.1;Parent=mRNA:Solyc00g019970.2.1;from_BOGAS=1
SL2.40ch00	ITAG_eugene	intron	11800678	11800758	.	+	.	ID=intron:Solyc00g019970.2.1.1;Parent=mRNA:Solyc00g019970.2.1;from_BOGAS=1
SL2.40ch00	ITAG_eugene	exon	11800759	11801283	.	+	0	ID=exon:Solyc00g019970.2.1.2;Parent=mRNA:Solyc00g019970.2.1;from_BOGAS=1
SL2.40ch00	ITAG_eugene	CDS	11800759	11801029	.	+	1	ID=CDS:Solyc00g019970.2.1.2;Parent=mRNA:Solyc00g019970.2.1;from_BOGAS=1
SL2.40ch00	ITAG_eugene	three_prime_UTR	11801030	11801283	.	+	.	ID=three_prime_UTR:Solyc00g019970.2.1.0;Parent=mRNA:Solyc00g019970.2.1;from_BOGAS=1
###
SL2.40ch00	ITAG_eugene	gene	11803308	11804537	.	+	.	Alias=Solyc00g019980;ID=gene:Solyc00g019980.2;Name=Solyc00g019980.2;from_BOGAS=1;length=1230
SL2.40ch00	ITAG_eugene	mRNA	11803308	11804537	.	+	.	ID=mRNA:Solyc00g019980.2.1;Name=Solyc00g019980.2.1;Note=Unknown Protein (AHRD V1);Parent=gene:Solyc00g019980.2;from_BOGAS=1;length=1230;nb_exon=3
SL2.40ch00	ITAG_eugene	exon	11803308	11803424	.	+	.	ID=exon:Solyc00g019980.2.1.1;Parent=mRNA:Solyc00g019980.2.1;from_BOGAS=1
SL2.40ch00	ITAG_eugene	five_prime_UTR	11803308	11803370	.	+	.	ID=five_prime_UTR:Solyc00g019980.2.1.0;Parent=mRNA:Solyc00g019980.2.1;from_BOGAS=1
SL2.40ch00	ITAG_eugene	CDS	11803371	11803424	.	+	0	ID=CDS:Solyc00g019980.2.1.1;Parent=mRNA:Solyc00g019980.2.1;from_BOGAS=1
SL2.40ch00	ITAG_eugene	intron	11803425	11803671	.	+	.	ID=intron:Solyc00g019980.2.1.1;Parent=mRNA:Solyc00g019980.2.1;from_BOGAS=1
SL2.40ch00	ITAG_eugene	exon	11803672	11803819	.	+	0	ID=exon:Solyc00g019980.2.1.2;Parent=mRNA:Solyc00g019980.2.1;from_BOGAS=1
SL2.40ch00	ITAG_eugene	CDS	11803672	11803819	.	+	0	ID=CDS:Solyc00g019980.2.1.2;Parent=mRNA:Solyc00g019980.2.1;from_BOGAS=1
SL2.40ch00	ITAG_eugene	intron	11803820	11803933	.	+	.	ID=intron:Solyc00g019980.2.1.2;Parent=mRNA:Solyc00g019980.2.1;from_BOGAS=1
SL2.40ch00	ITAG_eugene	exon	11803934	11804537	.	+	0	ID=exon:Solyc00g019980.2.1.3;Parent=mRNA:Solyc00g019980.2.1;from_BOGAS=1
SL2.40ch00	ITAG_eugene	CDS	11803934	11804259	.	+	2	ID=CDS:Solyc00g019980.2.1.3;Parent=mRNA:Solyc00g019980.2.1;from_BOGAS=1
SL2.40ch00	ITAG_eugene	three_prime_UTR	11804260	11804537	.	+	.	ID=three_prime_UTR:Solyc00g019980.2.1.0;Parent=mRNA:Solyc00g019980.2.1;from_BOGAS=1
###
SL2.40ch00	ITAG_eugene	gene	11804753	11804968	.	+	.	Alias=Solyc00g019990;ID=gene:Solyc00g019990.1;Name=Solyc00g019990.1;from_BOGAS=1;length=216
SL2.40ch00	ITAG_eugene	mRNA	11804753	11804968	.	+	.	ID=mRNA:Solyc00g019990.1.1;Name=Solyc00g019990.1.1;Note=Unknown Protein (AHRD V1);Parent=gene:Solyc00g019990.1;from_BOGAS=1;length=216;nb_exon=1;eugene_evidence_code=10F0H0E1IEG
SL2.40ch00	ITAG_eugene	exon	11804753	11804968	.	+	0	ID=exon:Solyc00g019990.1.1.1;Parent=mRNA:Solyc00g019990.1.1;from_BOGAS=1
SL2.40ch00	ITAG_eugene	CDS	11804753	11804968	.	+	0	ID=CDS:Solyc00g019990.1.1.1;Parent=mRNA:Solyc00g019990.1.1;from_BOGAS=1
###
SL2.40ch00	ITAG_eugene	gene	11806347	11806520	.	+	.	Alias=Solyc00g020000;ID=gene:Solyc00g020000.1;Name=Solyc00g020000.1;from_BOGAS=1;length=174
SL2.40ch00	ITAG_eugene	mRNA	11806347	11806520	.	+	.	ID=mRNA:Solyc00g020000.1.1;Name=Solyc00g020000.1.1;Note=Unknown Protein (AHRD V1);Parent=gene:Solyc00g020000.1;from_BOGAS=1;length=174;nb_exon=1;eugene_evidence_code=10F0H0E0IEG
SL2.40ch00	ITAG_eugene	exon	11806347	11806520	.	+	0	ID=exon:Solyc00g020000.1.1.1;Parent=mRNA:Solyc00g020000.1.1;from_BOGAS=1
SL2.40ch00	ITAG_eugene	CDS	11806347	11806520	.	+	0	ID=CDS:Solyc00g020000.1.1.1;Parent=mRNA:Solyc00g020000.1.1;from_BOGAS=1
###
SL2.40ch00	ITAG_eugene	gene	11806787	11807014	.	-	.	Alias=Solyc00g020010;ID=gene:Solyc00g020010.1;Name=Solyc00g020010.1;from_BOGAS=1;length=228
SL2.40ch00	ITAG_eugene	mRNA	11806787	11807014	.	-	.	ID=mRNA:Solyc00g020010.1.1;Name=Solyc00g020010.1.1;Note=Unknown Protein (AHRD V1);Parent=gene:Solyc00g020010.1;from_BOGAS=1;length=228;nb_exon=1;eugene_evidence_code=10F0H0E0IEG
SL2.40ch00	ITAG_eugene	exon	11806787	11807014	.	-	0	ID=exon:Solyc00g020010.1.1.1;Parent=mRNA:Solyc00g020010.1.1;from_BOGAS=1
SL2.40ch00	ITAG_eugene	CDS	11806787	11807014	.	-	0	ID=CDS:Solyc00g020010.1.1.1;Parent=mRNA:Solyc00g020010.1.1;from_BOGAS=1
###
SL2.40ch00	ITAG_eugene	gene	11807384	11808467	.	+	.	Alias=Solyc00g020020;ID=gene:Solyc00g020020.2;Name=Solyc00g020020.2;from_BOGAS=1;length=1084
SL2.40ch00	ITAG_eugene	mRNA	11807384	11808467	.	+	.	ID=mRNA:Solyc00g020020.2.1;Name=Solyc00g020020.2.1;Note=Unknown Protein (AHRD V1);Parent=gene:Solyc00g020020.2;from_BOGAS=1;length=1084;nb_exon=3
SL2.40ch00	ITAG_eugene	exon	11807384	11807454	.	+	0	ID=exon:Solyc00g020020.2.1.1;Parent=mRNA:Solyc00g020020.2.1;from_BOGAS=1
SL2.40ch00	ITAG_eugene	CDS	11807384	11807454	.	+	0	ID=CDS:Solyc00g020020.2.1.1;Parent=mRNA:Solyc00g020020.2.1;from_BOGAS=1
SL2.40ch00	ITAG_eugene	intron	11807455	11807553	.	+	.	ID=intron:Solyc00g020020.2.1.1;Parent=mRNA:Solyc00g020020.2.1;from_BOGAS=1
SL2.40ch00	ITAG_eugene	exon	11807554	11807856	.	+	1	ID=exon:Solyc00g020020.2.1.2;Parent=mRNA:Solyc00g020020.2.1;from_BOGAS=1
SL2.40ch00	ITAG_eugene	CDS	11807554	11807856	.	+	1	ID=CDS:Solyc00g020020.2.1.2;Parent=mRNA:Solyc00g020020.2.1;from_BOGAS=1
SL2.40ch00	ITAG_eugene	intron	11807857	11807982	.	+	.	ID=intron:Solyc00g020020.2.1.2;Parent=mRNA:Solyc00g020020.2.1;from_BOGAS=1
SL2.40ch00	ITAG_eugene	exon	11807983	11808467	.	+	1	ID=exon:Solyc00g020020.2.1.3;Parent=mRNA:Solyc00g020020.2.1;from_BOGAS=1
SL2.40ch00	ITAG_eugene	CDS	11807983	11808109	.	+	1	ID=CDS:Solyc00g020020.2.1.3;Parent=mRNA:Solyc00g020020.2.1;from_BOGAS=1
SL2.40ch00	ITAG_eugene	three_prime_UTR	11808110	11808467	.	+	.	ID=three_prime_UTR:Solyc00g020020.2.1.0;Parent=mRNA:Solyc00g020020.2.1;from_BOGAS=1
###
SL2.40ch00	ITAG_eugene	gene	11808323	11808523	.	-	.	Alias=Solyc00g020030;ID=gene:Solyc00g020030.1;Name=Solyc00g020030.1;from_BOGAS=1;length=201
SL2.40ch00	ITAG_eugene	mRNA	11808323	11808523	.	-	.	ID=mRNA:Solyc00g020030.1.1;Name=Solyc00g020030.1.1;Note=Unknown Protein (AHRD V1);Parent=gene:Solyc00g020030.1;from_BOGAS=1;length=201;nb_exon=1;eugene_evidence_code=10F1H0E1IEG
[truncated: 261,666 more chars]
