# Supplementary material for: Software for Computing and Annotating Genomic Ranges
Source: PLoS Comput Biol. 2013 Aug 8;9(8):e1003118. doi: 10.1371/journal.pcbi.1003118 (PMC3738458; doi:10.1371/journal.pcbi.1003118)
Supplement: Software S3 — The GenomicFeatures package. The GenomicFeatures package is a set of tools and methods for making and manipulating transcript-centric annotations. (GZ) [file pcbi.1003118.s003.gz › GenomicFeatures/inst/txdb-template/DESCRIPTION]

Package: @PKGNAME@
Title: @PKGTITLE@
Description: @PKGDESCRIPTION@
Version: @PKGVERSION@
Author: @AUTHOR@
Maintainer: @MAINTAINER@
Depends: GenomicFeatures (>= @GFVERSION@)
Imports: GenomicFeatures, AnnotationDbi
License: @LIC@
organism: @ORGANISM@
species: @SPECIES@
provider: @PROVIDER@
provider_version: @PROVIDERVERSION@
release_date: @RELEASEDATE@
resource_url: @SOURCEURL@
biocViews: AnnotationData, Genetics, TranscriptDb, @ORGANISMBIOCVIEW@
