# Supplementary material for: Software for Computing and Annotating Genomic Ranges
Source: PLoS Comput Biol. 2013 Aug 8;9(8):e1003118. doi: 10.1371/journal.pcbi.1003118 (PMC3738458; doi:10.1371/journal.pcbi.1003118)
Supplement: Software S3 — The GenomicFeatures package. The GenomicFeatures package is a set of tools and methods for making and manipulating transcript-centric annotations. (GZ) [file pcbi.1003118.s003.gz › GenomicFeatures/inst/txdb-template/NAMESPACE]

import(AnnotationDbi)
import(GenomicFeatures)

### Don't export @TXDBOBJNAME@ (the object defined in this
### package): it is created and dynamically exported at load time (refer
### to R/zzz.R for the details).
