# Supplementary material for: Software for Computing and Annotating Genomic Ranges
Source: PLoS Comput Biol. 2013 Aug 8;9(8):e1003118. doi: 10.1371/journal.pcbi.1003118 (PMC3738458; doi:10.1371/journal.pcbi.1003118)
Supplement: Software S3 — The GenomicFeatures package. The GenomicFeatures package is a set of tools and methods for making and manipulating transcript-centric annotations. (GZ) [file pcbi.1003118.s003.gz › GenomicFeatures/inst/txdb-template/R/zzz.R]

###
### Load any db objects whenever the package is loaded.
###

.onLoad <- function(libname, pkgname)
{
  ns <- asNamespace(pkgname)
  path <- system.file("extdata", package=pkgname, lib.loc=libname)
  files <- dir(path)
  for(i in seq_len(length(files))){
    db <- loadDb(system.file("extdata", files[[i]], package=pkgname, 
                  lib.loc=libname),packageName=pkgname)
    objname <- sub(".sqlite$","",files[[i]])
    assign(objname, db, envir=ns)
    namespaceExport(ns, objname)
  }
}
