# Supplementary material for: Software for Computing and Annotating Genomic Ranges
Source: PLoS Comput Biol. 2013 Aug 8;9(8):e1003118. doi: 10.1371/journal.pcbi.1003118 (PMC3738458; doi:10.1371/journal.pcbi.1003118)
Supplement: Software S3 — The GenomicFeatures package. The GenomicFeatures package is a set of tools and methods for making and manipulating transcript-centric annotations. (GZ) [file pcbi.1003118.s003.gz › GenomicFeatures/inst/unitTests/test_getPromoterSeq-methods.R]

library(BSgenome.Hsapiens.UCSC.hg19)
library(TxDb.Hsapiens.UCSC.hg19.knownGene)
library(BSgenome.Dmelanogaster.UCSC.dm3)
library(TxDb.Dmelanogaster.UCSC.dm3.ensGene)
library(Rsamtools)
library(pasillaBamSubset)

e2f3 <- "1871"   # human gene on the plus strand, chr6
grb2 <- "2885"   # human gene on the minus strand, chr17

# a note on method: when the promoter sequence is 20 bases or more in length,
# uscs blat will find these sequences, and a quick visual inspection of the
# accompanying genome browser view at the right level of zoom, will
# confirm that the per-transcript sequences is indeed correct.
# there are a few tests of shorter sequences below as well, which
# I checked in the genome browser, but this required a little more effort
# than the length 20, blat approach.

testGRangesListBSgenomeHumanGetPromoterSeq <- function() {
    genes <- c(e2f3, grb2)
    transcriptCoordsByGene.GRangesList <-
      transcriptsBy(TxDb.Hsapiens.UCSC.hg19.knownGene, by="gene") [genes]
    checkEquals(names(transcriptCoordsByGene.GRangesList), genes)
    promoter.seqs <- getPromoterSeq(transcriptCoordsByGene.GRangesList,
                                    Hsapiens, upstream=10, downstream=0)
    checkTrue(is(promoter.seqs, "DNAStringSetList"))
    checkEquals(length(promoter.seqs), 2)
    checkEquals(names(promoter.seqs), genes)
    checkEquals(width(unlist(promoter.seqs)), rep(10, 5))
    checkEquals(as.character(unlist(promoter.seqs, use.names=FALSE)),
            c("GCTTCCTGGA", "GCTTCCTGGA", "CGGAGCCAGG", "CCTCGTGGAG",
              "CCTCGTGGAG"))
}

testGRangesListBSgenomeFlyGetPromoterSeq <- function() {
     # two neighboring genes near beginning of chr3R, on opposite strands
     #  gene_id  flybase_id  symbol
     #    40524 FBgn0037215 CG12582
     #    40526 FBgn0037217 CG14636
    genes <- c("FBgn0037215", "FBgn0037217")
    transcriptCoordsByGene.GRangesList <-
       transcriptsBy(TxDb.Dmelanogaster.UCSC.dm3.ensGene, by="gene") [genes]
  
    promoter.seqs <- getPromoterSeq(transcriptCoordsByGene.GRangesList,
                                    Dmelanogaster, upstream=10, downstream=10)
    checkTrue(is(promoter.seqs, "DNAStringSetList"))
    checkEquals(length(promoter.seqs), 2)
    checkEquals(names(promoter.seqs), genes)
  
    checkEquals(width(unlist(promoter.seqs)), rep(20, 4))
    checkEquals(as.character(unlist(promoter.seqs, use.names=FALSE)),
                c("TGTTCGTGAGTCAGTGGAAG", "GTTCGTGAGTCAGTGGAAGA",
                  "GTTCGCGCTGCGATCTGTCG", "AACCACCGTCAGTTGTATTT"))
}

testGRangesListFastaFlyGetPromoterSeq <- function() {
      # two neighboring genes near beginning of chr3R, on opposite strands
      #  gene_id  flybase_id  symbol   chr
      #    43766 FBgn0025740  plexB    4
      #    43769 FBgn0085432  pan      4
    genes <- c("FBgn0025740", "FBgn0085432")
    transcriptCoordsByGene.GRangesList <-
       transcriptsBy(TxDb.Dmelanogaster.UCSC.dm3.ensGene, by="gene") [genes]
    fasta.file <- dm3_chr4 ()
    sequence.from.fasta <- open(FaFile(fasta.file))
    promoter.seqs <- getPromoterSeq(transcriptCoordsByGene.GRangesList,
                                    sequence.from.fasta, upstream=10,
                                    downstream=10)
    checkTrue(is(promoter.seqs, "DNAStringSetList"))
    checkEquals(length(promoter.seqs), 2)
    checkEquals(names(promoter.seqs), genes)
  
    checkEquals(width(unlist(promoter.seqs)), rep(20, 11))
    checkEquals(as.character(as.character(unlist(promoter.seqs))), 
                  c("AGCCGATACTAATAATCTGC",
                    "ACGCCTGCTTATCGACAGTT", "ACGCCTGCTTATCGACAGTT",
                    "ACGCCTGCTTATCGACAGTT", "AAAATTCGATCAACGCAGAC",
                    "AAAATTCGATCAACGCAGAC", "AAAATTCGATCAACGCAGAC",
                    "ATTCGATCAACGCAGACGTG", "GAATTCTCGTGCAAGTGTGT",
                    "GAAACTCGTTGTGTCATTAG", "AAATCCGATAATGCCACACT"))

}

testGRangesBSgenomeHumanGetPromoterSeq <- function() {
    transcriptCoordsByGene.GRanges <-
      transcriptsBy(TxDb.Hsapiens.UCSC.hg19.knownGene, by="gene") [[e2f3]]
    checkTrue(is(transcriptCoordsByGene.GRanges, "GRanges"))
       # would have names only if its a list:
    checkTrue(is.null(names(transcriptCoordsByGene.GRanges)))
    checkEquals(dim(mcols(transcriptCoordsByGene.GRanges)), c(3, 2))
    checkEquals(colnames(mcols(transcriptCoordsByGene.GRanges)),
                c("tx_id", "tx_name"))
    promoter.seqs <-
      getPromoterSeq(transcriptCoordsByGene.GRanges, Hsapiens,
                     upstream=10, downstream=0)
    checkTrue(is(promoter.seqs, "DNAStringSet"))
    checkEquals(length(promoter.seqs), 3)
    checkTrue(is.null(names(promoter.seqs)))
    checkEquals(width(promoter.seqs), rep(10, 3))
    checkEquals(as.character(promoter.seqs),
                c("GCTTCCTGGA", "GCTTCCTGGA", "CGGAGCCAGG"))
      # should be one more column in the metadata than in the metadata 
    checkEquals(dim(mcols(promoter.seqs)), c(3, 3))
    checkEquals(colnames(mcols(promoter.seqs)), c("tx_id", "tx_name", "geneID"))
       # the input, a GRanges, had no names -- which are the source
       # of geneID when the GRangesList version of this methods is called.
       # so ensure that this lack of information was passed along into the
       # metadata of the returned promoter.seqs
    checkTrue(all(is.na(mcols(promoter.seqs)$geneID)))
}
