# Supplementary material for: Software for Computing and Annotating Genomic Ranges
Source: PLoS Comput Biol. 2013 Aug 8;9(8):e1003118. doi: 10.1371/journal.pcbi.1003118 (PMC3738458; doi:10.1371/journal.pcbi.1003118)
Supplement: Software S3 — The GenomicFeatures package. The GenomicFeatures package is a set of tools and methods for making and manipulating transcript-centric annotations. (GZ) [file pcbi.1003118.s003.gz › GenomicFeatures/inst/unitTests/test_makeIdsForUniqueDataFrameRows.R]

###

test_makeIdsForUniqueDataFrameRows <- function()
{
    x <- data.frame(
             chrom=c("chr2", "chr2", "chr2", "chr2", "chr1",
                     "chr2", "chr2", "chr1", "chr3", "chr1"),
             strand=c("+", "-", "-", "+", "+", "+", "+", "-", "-", "+"),
             start=c(5, 2, 2, 5, 4, 5, 5, 4, 2, 1),
             end=c(15, 12, 12, 15, 14, 13, 15, 14, 12, 11)
         )
    y <- unique(x)[GenomicFeatures:::makeIdsForUniqueDataFrameRows(x), ]
    row.names(y) <- NULL
    checkEquals(y, x)
}
