# Supplementary material for: Software for Computing and Annotating Genomic Ranges
Source: PLoS Comput Biol. 2013 Aug 8;9(8):e1003118. doi: 10.1371/journal.pcbi.1003118 (PMC3738458; doi:10.1371/journal.pcbi.1003118)
Supplement: Software S3 — The GenomicFeatures package. The GenomicFeatures package is a set of tools and methods for making and manipulating transcript-centric annotations. (GZ) [file pcbi.1003118.s003.gz › GenomicFeatures/inst/unitTests/test_transcriptsBy.R]

test_transcriptsBy <- function()
{
    ## A TOY CASE
    ## ----------
    transcripts0 <- data.frame(
                        tx_id=c(26L, 5L, 11L),
                        tx_name=c("A", "B", "C"),
                        tx_chrom=c("chr1", "chr2", "chr2"),
                        tx_strand=c("+", "-", "-"),
                        tx_start=c(1L, 16844685L, 16844685L),
                        tx_end=c(100L, 16844760L, 16844760L))
    splicings0 <-  data.frame(
                        tx_id=c(26L, 5L, 26L, 11L),
                        exon_rank=c(2L, 1L, 1L, 1L),
                        exon_start=c(1L, 16844685L, 1L, 16844685L),
                        exon_end=c(100L, 16844760L, 100L, 16844760L))

    suppressWarnings(txdb0 <- makeTranscriptDb(transcripts0, splicings0))

    seqinfo <- seqinfo(txdb0)
    seqlevels <- seqlevels(seqinfo)

    ans <- transcriptsBy(txdb0, by="exon")
    grg1 <- GRanges(seqnames=factor("chr1", levels = seqlevels),
                    ranges=IRanges(start=1, end=100),
                    strand=strand("+"),
                    tx_id=26L,
                    tx_name="A")
    grg2 <- GRanges(seqnames=factor(c("chr2", "chr2"), levels = seqlevels),
                    ranges=IRanges(start=c(16844685, 16844685),
                                   end=c(16844760,16844760)),
                    strand=strand(c("-", "-")),
                    tx_id=c(5L, 11L),
                    tx_name=c("B", "C"))
    want <- GRangesList(`1`=grg1, `2`=grg2)
    seqinfo(want) <- seqinfo
    want <- GenomicFeatures:::.assignMetadataList(want, txdb0)
    checkIdentical(ans, want)

    ans <- exonsBy(txdb0, "tx")
    grg5 <- GRanges(seqnames=factor("chr2", levels=seqlevels),
                    ranges=IRanges(start=16844685, end=16844760),
                    strand=strand("-"),
                    exon_id=2L,
                    exon_name=NA_character_,
                    exon_rank=1L)
    grg26 <- GRanges(seqnames=factor("chr1", levels=seqlevels)[c(1L, 1L)],
                    ranges=IRanges(start=1, end=100),
                    strand=strand("+"),
                    exon_id=1L,
                    exon_name=NA_character_,
                    exon_rank=1:2)
    want <- GRangesList(`5`=grg5, `11`=grg5, `26`=grg26)
    seqinfo(want) <- seqinfo
    want <- GenomicFeatures:::.assignMetadataList(want, txdb0)
    checkIdentical(ans, want)
                    
    ## WITH REAL DATA
    ## --------------
    txdb1 <- loadDb(system.file("extdata", "UCSC_knownGene_sample.sqlite",
                                     package="GenomicFeatures"))

    checkException(transcriptsBy(data.frame()), silent = TRUE)
    checkException(transcriptsBy(txdb1, by="bad"), silent = TRUE)
    checkException(transcriptsBy(txdb1, by="tx"), silent = TRUE)

    seqinfo <- seqinfo(txdb1)
    want <- GenomicFeatures:::.assignMetadataList(want, txdb1)
    seqlevels <- seqlevels(seqinfo)

    dupCount <- function(x) {
        sum(sapply(x, function(y) anyDuplicated(mcols(y)[,"tx_id"])))
    }

    ## transcripts by gene
    txByGene <- transcriptsBy(txdb1, by="gene")
    checkTrue(validObject(txByGene))
    checkIdentical(dupCount(txByGene), 0L)
    want <- GRanges(seqnames = factor("chr21_random", levels=seqlevels),
                    ranges   = IRanges(start=103280, end=164670),
                    strand   = strand("-"),
                    tx_id    = 127L,
                    tx_name  = "uc002zka.1")
    seqinfo(want) <- seqinfo
#    metadata(want)[[1]] <- DataFrame(metadata(txdb1)) ##WTH?
    checkIdentical(txByGene[[1]], want)

    ## transcripts by exon
    txByExon <- transcriptsBy(txdb1, by="exon")
    checkTrue(validObject(txByExon))
    checkIdentical(dupCount(txByExon), 0L)
    want <- GRanges(seqnames = factor(c("chr1", "chr1"), levels=seqlevels),
                    ranges   = IRanges(start=1116, end=c(4121, 4272)),
                    strand   = strand(c("+", "+")),
                    tx_id    = c(1L, 2L),
                    tx_name  = c("uc001aaa.2", "uc009vip.1"))
    seqinfo(want) <- seqinfo
#    metadata(want)[[1]] <- DataFrame(metadata(txdb1)) ##WTH?
    checkIdentical(txByExon[[1]], want)

    ## transcripts by cds
    txByCds <- transcriptsBy(txdb1, by="cds")
    checkTrue(validObject(txByCds))
    checkIdentical(dupCount(txByCds), 0L)
    want <- GRanges(seqnames = factor("chr2", levels=seqlevels),
                    ranges   = IRanges(start=31608, end=36385),
                    strand   = strand("-"),
                    tx_id    = 4L,
                    tx_name  = "uc002qvt.1")
    seqinfo(want) <- seqinfo
#    metadata(want)[[1]] <- DataFrame(metadata(txdb1)) ##WTH?
    checkIdentical(txByCds[[1]], want)

    ## threeUTRsByTranscript, fiveUTRsByTranscript
    threeUTRs <- threeUTRsByTranscript(txdb1)
    checkTrue(validObject(threeUTRs))
    fiveUTRs <- fiveUTRsByTranscript(txdb1)
    checkTrue(validObject(fiveUTRs))
}

## make sure that seqnameStyle behaves correctly
test_transcriptsBy_seqnameStyleSwap <- function(){
    txdb <- loadDb(system.file("extdata", "UCSC_knownGene_sample.sqlite", 
                               package="GenomicFeatures"))    
    get_grl <- transcriptsBy(txdb, by="gene")
    checkTrue(seqnameStyle(txdb) == "UCSC")
    checkTrue(as.character(seqnames(get_grl[["10771"]])) =="chr10")
    
    seqnameStyle(txdb) <- "NCBI"
    checkTrue(seqnameStyle(txdb) == "NCBI")    
    get_grlN <- transcriptsBy(txdb, by="gene")
    checkTrue(as.character(seqnames(get_grlN[["10771"]])) =="10")
}


test_exonsBy <- function()
{
    txdb <- loadDb(system.file("extdata", "UCSC_knownGene_sample.sqlite",
                                     package="GenomicFeatures"))

    checkException(exonsBy(data.frame()), silent = TRUE)
    checkException(exonsBy(txdb, "bad"), silent = TRUE)
    checkException(exonsBy(txdb, "exon"), silent = TRUE)
    checkException(exonsBy(txdb, "cds"), silent = TRUE)

    seqinfo <- seqinfo(txdb)
    seqlevels <- seqlevels(seqinfo)

    dupCount <- function(x) {
        sum(sapply(x, function(y) anyDuplicated(mcols(y)[,"exon_id"])))
    }

    ## exons by transcript
    exonByTx <- exonsBy(txdb, "tx")
    checkTrue(validObject(exonByTx))
    checkIdentical(dupCount(exonByTx), 0L)
    want <- GRanges(seqnames = factor(c("chr1","chr1"), levels = seqlevels),
                    ranges = IRanges(start = c(1116,2476),
                                     end = c(2090,4272)),
                    strand = strand(c("+","+")),
                    exon_id = c(1L,3L),
                    exon_name = as.character(c(NA,NA)),
                    exon_rank = 1:2)
    seqinfo(want) <- seqinfo
#    metadata(want)[[1]] <- DataFrame(metadata(txdb))  ##WTH?
    checkIdentical(exonByTx[[2]], want)

    ## exons by gene
    exonByGene <- exonsBy(txdb, "gene")
    checkTrue(validObject(exonByGene))
    checkIdentical(dupCount(exonByGene), 0L)
}

test_cdsBy <- function()
{
    txdb <- loadDb(system.file("extdata", "UCSC_knownGene_sample.sqlite",
                                     package="GenomicFeatures"))

    checkException(cdsBy(data.frame()), silent = TRUE)
    checkException(cdsBy(txdb, "bad"), silent = TRUE)
    checkException(cdsBy(txdb, "exon"), silent = TRUE)
    checkException(cdsBy(txdb, "cds"), silent = TRUE)

    seqinfo <- seqinfo(txdb)
    seqlevels <- seqlevels(seqinfo)

    dupCount <- function(x) {
        sum(sapply(x, function(y) anyDuplicated(mcols(y)[,"cds_id"])))
    }

    ## cds by transcript
    cdsByTx <- cdsBy(txdb, "tx")
    checkTrue(validObject(cdsByTx))
    checkIdentical(dupCount(cdsByTx), 0L)

    ## cds by gene
    cdsByGene <- cdsBy(txdb, "gene")
    checkTrue(validObject(cdsByGene))
    checkIdentical(dupCount(cdsByGene), 0L)
    want <- GRanges(seqnames = factor(c("chr5","chr5"), levels = seqlevels),
                    ranges = IRanges(start = c(258412,269844),
                                     end = c(259073,269964)),
                    strand = strand(c("-","-")),
                    cds_id = c(53L,54L),
                    cds_name = as.character(c(NA,NA)))
    seqinfo(want) <- seqinfo
#    metadata(want)[[1]] <- DataFrame(metadata(txdb))  ##WTH?
    checkIdentical(cdsByGene[[6]], want)
}

test_intronsByTranscript <- function()
{
    txdb <- loadDb(system.file("extdata", "UCSC_knownGene_sample.sqlite",
                                     package="GenomicFeatures"))

    seqinfo <- seqinfo(txdb)
    seqlevels <- seqlevels(seqinfo)

    intronByTx <- intronsByTranscript(txdb)
    checkTrue(validObject(intronByTx))
    want <- GRanges(seqnames = factor("chr1", levels = seqlevels),
                    ranges = IRanges(start = 2091, end = 2475),
                    strand = strand("+"))
    seqinfo(want) <- seqinfo
    checkIdentical(intronByTx[[2]], want)
}
