# Supplementary material for: Software for Computing and Annotating Genomic Ranges
Source: PLoS Comput Biol. 2013 Aug 8;9(8):e1003118. doi: 10.1371/journal.pcbi.1003118 (PMC3738458; doi:10.1371/journal.pcbi.1003118)
Supplement: Software S3 — The GenomicFeatures package. The GenomicFeatures package is a set of tools and methods for making and manipulating transcript-centric annotations. (GZ) [file pcbi.1003118.s003.gz › GenomicFeatures/man/DEFAULT_CIRC_SEQS.Rd]

\name{DEFAULT_CIRC_SEQS}
\alias{DEFAULT_CIRC_SEQS}
\docType{data}
\title{character vector: strings that are usually circular chromosomes}
\usage{DEFAULT_CIRC_SEQS}
\description{
The \code{DEFAULT_CIRC_SEQS} character vector contains strings that are
normally used by major repositories as the names of chromosomes that
are typically circular, it is available as a convenience so that users
can us it as a default value for \code{circ_seqs} arguments, and
append to it as needed.
}
\seealso{
  \code{\link{makeTranscriptDbFromUCSC}},
  \code{\link{makeTranscriptDbFromBiomart}}
}

\examples{
DEFAULT_CIRC_SEQS
}
\keyword{datasets}
