# Supplementary material for: Software for Computing and Annotating Genomic Ranges
Source: PLoS Comput Biol. 2013 Aug 8;9(8):e1003118. doi: 10.1371/journal.pcbi.1003118 (PMC3738458; doi:10.1371/journal.pcbi.1003118)
Supplement: Software S3 — The GenomicFeatures package. The GenomicFeatures package is a set of tools and methods for making and manipulating transcript-centric annotations. (GZ) [file pcbi.1003118.s003.gz › GenomicFeatures/man/TranscriptDb-class.Rd]

\name{TranscriptDb-class}

\alias{TranscriptDb-class}
\alias{class:TranscriptDb}
\alias{TranscriptDb}

\alias{seqinfo,TranscriptDb-method}
\alias{seqinfo<-,TranscriptDb-method}
\alias{isActiveSeq}
\alias{isActiveSeq<-}
\alias{isActiveSeq,TranscriptDb-method}
\alias{isActiveSeq<-,TranscriptDb-method}
\alias{determineDefaultSeqnameStyle}
\alias{determineDefaultSeqnameStyle,TranscriptDb-method}

% coercion
\alias{as.list,TranscriptDb-method}


\title{TranscriptDb objects}

\description{
  The TranscriptDb class is a container for storing transcript
  annotations.

  See \code{?\link{FeatureDb}} for a more generic container for storing
  genomic locations of an arbitrary type of genomic features.

  See \code{?\link{makeTranscriptDbFromUCSC}} and
  \code{?\link{makeTranscriptDbFromBiomart}} for convenient ways to
  make TranscriptDb objects from UCSC or BioMart online resources.

  See \code{?\link{makeTranscriptDbFromGFF}} for making a TranscriptDb
  object from annotations available as a GFF3 or GTF file.
}

\section{Methods}{
  In the code snippets below, \code{x} is a TranscriptDb object.

  \describe{
    \item{}{
      \code{metadata(x)}:
      Return \code{x}'s metadata in a data frame.
    }
    \item{}{
      \code{seqinfo(x)}, \code{seqinfo(x) <- value}:
      Get or set the information about the underlying sequences.
      Note that, for now, the setter only supports replacement of the
      sequence names, i.e., except for their sequence names (accessed with
      \code{seqnames(value)} and \code{seqnames(seqinfo(x))}, respectively),
      \link[GenomicRanges]{Seqinfo} objects \code{value} (supplied) and
      \code{seqinfo(x)} (current) must be identical.
    }
    \item{}{
      \code{isActiveSeq(x)}:
      Return the currently active sequences for this txdb object as a
      named logical vector.  Only active sequences will be tapped when
      using the supplied accessor methods.  Inactive sequences will be
      ignored.  By default, all available sequences will be active.
    }    
    \item{}{
      \code{isActiveSeq(x) <- value}:
      Allows the user to change which sequences will be actively
      accessed by the accessor methods by altering the contents of this
      named logical vector.
    }
    \item{}{
      \code{seqnameStyle(x)}:
      List the matching seqname styles for \code{x}.
      \code{seqnameStyle(x)} is equivalent to \code{seqnameStyle(seqinfo(x))}.
      Note that this information is not stored in \code{x} but inferred
      by looking up \code{seqlevels(x)} against a seqname style database
      stored in the seqnames.db metadata package (required).
    }
    \item{}{
      \code{determineDefaultSeqnameStyle(x)}:
      Determine the default seqname style for the database in \code{x}.
    }
    \item{}{
      \code{as.list(x)}:
      Dumps the entire db into a list of data frames \code{txdump} that can
      be used in \code{do.call(makeTranscriptDb, txdump)} to make the db
      again with no loss of information.
      Note that the transcripts are dumped in the same order in all the
      data frames.
    }
  }
}

\author{H. Pages, Marc Carlson}

\seealso{
  \itemize{
    \item The \link{FeatureDb} class for storing
          genomic locations of an arbitrary type of genomic features.
    \item \code{\link{makeTranscriptDbFromUCSC}} and
          \code{\link{makeTranscriptDbFromBiomart}} for convenient ways to
          make TranscriptDb objects from UCSC or BioMart online resources.
    \item \code{\link{makeTranscriptDbFromGFF}} for making a TranscriptDb
          object from annotations available as a GFF3 or GTF file.
    \item \code{\link{saveDb}} and \code{\link{loadDb}} for
          saving and loading the database content of a TranscriptDb object.
    \item \code{\link{transcripts}}, \code{\link{transcriptsBy}},
          and \code{\link{transcriptsByOverlaps}},
          for how to extract genomic features from a TranscriptDb object.
    \item \link[GenomicFeatures]{select-methods} for how to use the
          simple "select" interface to extract information from a
          TranscriptDb object.
    \item The \link[GenomicRanges]{Seqinfo} class in the GenomicRanges package.
  }
}

\examples{
txdb_file <- system.file("extdata", "Biomart_Ensembl_sample.sqlite",
                         package="GenomicFeatures")
txdb <- loadDb(txdb_file)
txdb

## Use of seqinfo
seqinfo(txdb)
seqlevels(txdb)  # shortcut for 'seqlevels(seqinfo(txdb))'
seqlengths(txdb)  # shortcut for 'seqlengths(seqinfo(txdb))'
isCircular(txdb)  # shortcut for 'isCircular(seqinfo(txdb))'
names(which(isCircular(txdb)))

## Examples on how to change which sequences are active
## Set chr1 and chr3 to be inactive:
isActiveSeq(txdb) <- c("1"=FALSE, "3"=FALSE)
## Set ALL of the chromsomed to be inactive
isActiveSeq(txdb)[seqlevels(txdb)] <- FALSE
## Now set only chr1 and chr5 to be active
isActiveSeq(txdb) <- c("1"=TRUE, "5"=TRUE)

## Use of as.list
txdump <- as.list(txdb)
txdump
txdb1 <- do.call(makeTranscriptDb, txdump)
stopifnot(identical(as.list(txdb1), txdump))
}

\keyword{methods}
\keyword{classes}
