# Supplementary material for: Software for Computing and Annotating Genomic Ranges
Source: PLoS Comput Biol. 2013 Aug 8;9(8):e1003118. doi: 10.1371/journal.pcbi.1003118 (PMC3738458; doi:10.1371/journal.pcbi.1003118)
Supplement: Software S3 — The GenomicFeatures package. The GenomicFeatures package is a set of tools and methods for making and manipulating transcript-centric annotations. (GZ) [file pcbi.1003118.s003.gz › GenomicFeatures/man/features.Rd]

\name{features}

\alias{features}
\alias{features,FeatureDb-method}

\title{
  Extract simple features from a FeatureDb object
}

\description{
  Generic function to extract genomic features from a FeatureDb object.
}

\usage{
features(x)
\S4method{features}{FeatureDb}(x)
}

\arguments{  
  \item{x}{
    A \link{FeatureDb} object.
  }
}


\value{ a GRanges object }

\author{
  M. Carlson
}

\seealso{
  \link{FeatureDb}
}

\examples{
  fdb <- loadDb(system.file("extdata", "FeatureDb.sqlite",
                                   package="GenomicFeatures"))
  features(fdb)
}
