# Supplementary material for: Software for Computing and Annotating Genomic Ranges
Source: PLoS Comput Biol. 2013 Aug 8;9(8):e1003118. doi: 10.1371/journal.pcbi.1003118 (PMC3738458; doi:10.1371/journal.pcbi.1003118)
Supplement: Software S3 — The GenomicFeatures package. The GenomicFeatures package is a set of tools and methods for making and manipulating transcript-centric annotations. (GZ) [file pcbi.1003118.s003.gz › GenomicFeatures/man/id2name.Rd]

\name{id2name}

\alias{id2name}

\title{
  Map internal ids to external names for a given feature type
}
\description{
  Utility function for retrieving the mapping from the internal ids
  to the external names of a given feature type.
}
\usage{
id2name(txdb, feature.type=c("tx", "exon", "cds"))
}
\arguments{
  \item{txdb}{A \link{TranscriptDb} object.}
  \item{feature.type}{The feature type for which the mapping must be
    retrieved.}
}
\details{
  Transcripts, exons and CDS in a \link{TranscriptDb} object are
  stored in seperate tables where the primary key is an integer
  called \emph{feature internal id}. This id is stored in the
  \code{"tx_id"} column for transcripts, in the \code{"exon_id"}
  column for exons, and in the \code{"cds_id"} column for CDS.
  Unlike other commonly used ids like Entrez Gene IDs or Ensembl IDs,
  this internal id was generated at the time the \link{TranscriptDb}
  object was created and has no meaning outside the scope of this object.

  The \code{id2name} function can be used to translate this internal
  id into a more informative id or name called \emph{feature external
  name}. This name is stored in the \code{"tx_name"} column for
  transcripts, in the \code{"exon_name"} column for exons, and in
  the \code{"cds_name"} column for CDS.
  
  Note that, unlike the feature internal id, the feature external
  name is not guaranteed to be unique or even defined (the column
  can contain \code{NA}s).
}
\value{A named character vector where the names are the internal
ids and the values the external names.}
\author{H. Pages}
\seealso{
  \itemize{
    \item \code{\link{transcripts}}, \code{\link{transcriptsBy}},
          and \code{\link{transcriptsByOverlaps}}, for how to extract
          genomic features from a \link{TranscriptDb} object.
    \item The \link{TranscriptDb} class.
  }
}
\examples{
  txdb1_file <- system.file("extdata", "UCSC_knownGene_sample.sqlite",
                            package="GenomicFeatures")
  txdb1 <- loadDb(txdb1_file)
  id2name(txdb1, feature.type="tx")[1:4]
  id2name(txdb1, feature.type="exon")[1:4]
  id2name(txdb1, feature.type="cds")[1:4]

  txdb2_file <- system.file("extdata", "Biomart_Ensembl_sample.sqlite",
                            package="GenomicFeatures")
  txdb2 <- loadDb(txdb2_file)
  id2name(txdb2, feature.type="tx")[1:4]
  id2name(txdb2, feature.type="exon")[1:4]
  id2name(txdb2, feature.type="cds")[1:4]
}
