# Supplementary material for: Software for Computing and Annotating Genomic Ranges
Source: PLoS Comput Biol. 2013 Aug 8;9(8):e1003118. doi: 10.1371/journal.pcbi.1003118 (PMC3738458; doi:10.1371/journal.pcbi.1003118)
Supplement: Software S3 — The GenomicFeatures package. The GenomicFeatures package is a set of tools and methods for making and manipulating transcript-centric annotations. (GZ) [file pcbi.1003118.s003.gz › GenomicFeatures/man/makeTranscriptDb.Rd]

\name{makeTranscriptDb}

\alias{makeTranscriptDb}

\title{
  Making a TranscriptDb object from user supplied annotations
}
\description{
  \code{makeTranscriptDb} is a low-level constructor for making
  a \link{TranscriptDb} object from user supplied transcript annotations.
  See \code{?\link{makeTranscriptDbFromUCSC}} and
  \code{?\link{makeTranscriptDbFromBiomart}} for higher-level
  functions that feed data from the UCSC or BioMart sources
  to \code{makeTranscriptDb}.
}
\usage{
  makeTranscriptDb(transcripts, splicings,
                   genes=NULL, chrominfo=NULL, metadata=NULL,
                   reassign.ids=FALSE)
}
\arguments{
  \item{transcripts}{data frame containing the genomic locations of
    a set of transcripts}
  \item{splicings}{data frame containing the exon and cds locations
    of a set of transcripts}
  \item{genes}{data frame containing the genes associated to a set
    of transcripts}
  \item{chrominfo}{data frame containing information about the chromosomes
    hosting the set of transcripts}
  \item{metadata}{2-column data frame containing meta information about
    this set of transcripts like species, organism, genome, UCSC table, etc...
    The names of the columns must be \code{"name"} and \code{"value"}
    and their type must be character.}
  \item{reassign.ids}{controls how internal ids should be assigned for each
    type of feature i.e. for transcripts, exons, and cds. For each type, if
    \code{reassign.ids} is \code{FALSE} and if the ids are supplied, then
    they are used as the internal ids, otherwise the internal ids are assigned
    in a way that is compatible with the order defined by ordering the
    features first by chromosome, then by strand, then by start, and finally
    by end.}
}
\details{
  The \code{transcripts} (required), \code{splicings} (required)
  and \code{genes} (optional) arguments must be data frames that
  describe a set of transcripts and the genomic features related
  to them (exons, cds and genes at the moment).
  The \code{chrominfo} (optional) argument must be a data frame
  containing chromosome information like the length of each chromosome.

  \code{transcripts} must have 1 row per transcript and the following
  columns:
  \itemize{
  \item \code{tx_id}: Transcript ID. Integer vector. No NAs. No duplicates. 
  \item \code{tx_name}: [optional] Transcript name. Character vector (or
        factor). NAs and/or duplicates are ok.
  \item \code{tx_chrom}: Transcript chromosome. Character vector (or factor)
        with no NAs.
  \item \code{tx_strand}: Transcript strand. Character vector (or factor)
        with no NAs where each element is either \code{"+"} or \code{"-"}.
  \item \code{tx_start}, \code{tx_end}: Transcript start and end.
        Integer vectors with no NAs.
  }
  Other columns, if any, are ignored (with a warning).

  \code{splicings} must have N rows per transcript, where N is the nb
  of exons in the transcript. Each row describes an exon plus, optionally,
  the cds contained in this exon. Its columns must be:
  \itemize{
  \item \code{tx_id}: Foreign key that links each row in the \code{splicings}
        data frame to a unique row in the \code{transcripts} data frame.
        Note that more than 1 row in \code{splicings} can be linked to the
        same row in \code{transcripts} (many-to-one relationship).
        Same type as \code{transcripts$tx_id} (integer vector). No NAs.
        All the values in this column must be present in
        \code{transcripts$tx_id}.
  \item \code{exon_rank}: The rank of the exon in the transcript.
        Integer vector with no NAs. (\code{tx_id}, \code{exon_rank})
        pairs must be unique.
  \item \code{exon_id}: [optional] Exon ID.
        Integer vector with no NAs.
  \item \code{exon_name}: [optional] Exon name.
        Character vector (or factor).
  \item \code{exon_chrom}: [optional] Exon chromosome.
        Character vector (or factor) with no NAs.
        If missing then \code{transcripts$tx_chrom} is used.
        If present then \code{exon_strand} must also be present.
  \item \code{exon_strand}: [optional] Exon strand.
        Character vector (or factor) with no NAs.
        If missing then \code{transcripts$tx_strand} is used
        and \code{exon_chrom} must also be missing.
  \item \code{exon_start}, \code{exon_end}: Exon start and end.
        Integer vectors with no NAs.
  \item \code{cds_id}: [optional] cds ID. Integer vector.
        If present then \code{cds_start} and \code{cds_end} must also
        be present.
        NAs are allowed and must match NAs in \code{cds_start}
        and \code{cds_end}.
  \item \code{cds_name}: [optional] cds name. Character vector (or factor).
        If present then \code{cds_start} and \code{cds_end} must also
        be present.
        NAs are allowed and must match NAs in \code{cds_start}
        and \code{cds_end}.
  \item \code{cds_start}, \code{cds_end}: [optional] cds start and end.
        Integer vectors.
        If one of the 2 columns is missing then all \code{cds_*} columns
        must be missing.
        NAs are allowed and must occur at the same positions in
        \code{cds_start} and \code{cds_end}.
  }
  Other columns, if any, are ignored (with a warning).

  \code{genes} must have N rows per transcript, where N is the nb
  of genes linked to the transcript (N will be 1 most of the time).
  Its columns must be:
  \itemize{
  \item \code{tx_id}: [optional] \code{genes} must have either a
        \code{tx_id} or a \code{tx_name} column but not both.
        Like \code{splicings$tx_id}, this is a foreign key that
        links each row in the \code{genes} data frame to a unique
        row in the \code{transcripts} data frame.
  \item \code{tx_name}: [optional] 
        Can be used as an alternative to the \code{genes$tx_id}
        foreign key.
  \item \code{gene_id}: Gene ID. Character vector (or factor). No NAs.
  }
  Other columns, if any, are ignored (with a warning).

  \code{chrominfo} must have 1 row per chromosome and the following
  columns:
  \itemize{
  \item \code{chrom}: Chromosome name.
        Character vector (or factor) with no NAs and no duplicates.
  \item \code{length}: Chromosome length.
        Either all NAs or an integer vector with no NAs.
  \item \code{is_circular}: [optional] Chromosome circularity flag.
        Either all NAs or a logical vector with no  NAs.
  }
  Other columns, if any, are ignored (with a warning).
}

\value{A \link{TranscriptDb} object.}

\author{
  H. Pages
}

\seealso{
  \itemize{
    \item \code{\link{makeTranscriptDbFromUCSC}} and
          \code{\link{makeTranscriptDbFromBiomart}} for convenient ways to
          make \link{TranscriptDb} objects from UCSC or BioMart online
          resources.
    \item \code{\link{makeTranscriptDbFromGFF}} for making a
          \link{TranscriptDb} object from annotations available
          as a GFF3 or GTF file.
    \item The \link{TranscriptDb} class.
  }
}

\examples{
transcripts <- data.frame(
                   tx_id=1:3,
                   tx_chrom="chr1",
                   tx_strand=c("-", "+", "+"),
                   tx_start=c(1, 2001, 2001),
                   tx_end=c(999, 2199, 2199))
splicings <-  data.frame(
                   tx_id=c(1L, 2L, 2L, 2L, 3L, 3L),
                   exon_rank=c(1, 1, 2, 3, 1, 2),
                   exon_start=c(1, 2001, 2101, 2131, 2001, 2131),
                   exon_end=c(999, 2085, 2144, 2199, 2085, 2199),
                   cds_start=c(1, 2022, 2101, 2131, NA, NA),
                   cds_end=c(999, 2085, 2144, 2193, NA, NA))

txdb <- makeTranscriptDb(transcripts, splicings)
}
