# Supplementary material for: Software for Computing and Annotating Genomic Ranges
Source: PLoS Comput Biol. 2013 Aug 8;9(8):e1003118. doi: 10.1371/journal.pcbi.1003118 (PMC3738458; doi:10.1371/journal.pcbi.1003118)
Supplement: Software S3 — The GenomicFeatures package. The GenomicFeatures package is a set of tools and methods for making and manipulating transcript-centric annotations. (GZ) [file pcbi.1003118.s003.gz › GenomicFeatures/man/transcriptsBy.Rd]

\name{transcriptsBy}

\alias{transcriptsBy}
\alias{transcriptsBy,TranscriptDb-method}
\alias{exonsBy}
\alias{exonsBy,TranscriptDb-method}
\alias{cdsBy}
\alias{cdsBy,TranscriptDb-method}
\alias{intronsByTranscript}
\alias{intronsByTranscript,TranscriptDb-method}
\alias{fiveUTRsByTranscript}
\alias{fiveUTRsByTranscript,TranscriptDb-method}
\alias{threeUTRsByTranscript}
\alias{threeUTRsByTranscript,TranscriptDb-method}

\title{
  Extract and group genomic features of a given type
}
\description{
  Generic functions to extract genomic features of a given type
  grouped based on another type of genomic feature.
  This page documents the methods for \link{TranscriptDb} objects only.
}
\usage{
transcriptsBy(x, by=c("gene", "exon", "cds"), ...)
\S4method{transcriptsBy}{TranscriptDb}(x, by=c("gene", "exon", "cds"), use.names=FALSE)

exonsBy(x, by=c("tx", "gene"), ...)
\S4method{exonsBy}{TranscriptDb}(x, by=c("tx", "gene"), use.names=FALSE)

cdsBy(x, by=c("tx", "gene"), ...)
\S4method{cdsBy}{TranscriptDb}(x, by=c("tx", "gene"), use.names=FALSE)

intronsByTranscript(x, ...)
\S4method{intronsByTranscript}{TranscriptDb}(x, use.names=FALSE)

fiveUTRsByTranscript(x, ...)
\S4method{fiveUTRsByTranscript}{TranscriptDb}(x, use.names=FALSE)

threeUTRsByTranscript(x, ...)
\S4method{threeUTRsByTranscript}{TranscriptDb}(x, use.names=FALSE)
}
\arguments{
  \item{x}{A \link{TranscriptDb} object.}
  \item{...}{Arguments to be passed to or from methods.}
  \item{by}{One of \code{"gene"}, \code{"exon"}, \code{"cds"} or \code{"tx"}.
    Determines the grouping.}
  \item{use.names}{Controls how to set the names of the returned
    \link[GenomicRanges]{GRangesList} object.
    These functions return all the features of a given type (e.g.
    all the exons) grouped by another feature type (e.g. grouped by
    transcript) in a \link[GenomicRanges]{GRangesList} object.
    By default (i.e. if \code{use.names} is \code{FALSE}), the
    names of this \link[GenomicRanges]{GRangesList} object
    (aka the group names) are the internal ids of the features
    used for grouping (aka the grouping features), which are
    guaranteed to be unique.
    If \code{use.names} is \code{TRUE}, then the names of the
    grouping features are used instead of their internal ids.
    For example, when grouping by transcript (\code{by="tx"}),
    the default group names are the transcript internal ids
    (\code{"tx_id"}). But, if \code{use.names=TRUE}, the group
    names are the transcript names (\code{"tx_name"}).
    Note that, unlike the feature ids, the feature names are not
    guaranteed to be unique or even defined (they could be all
    \code{NA}s). A warning is issued when this happens.
    See \code{?\link{id2name}} for more information about
    feature internal ids and feature external names and how
    to map the formers to the latters.

    Finally, \code{use.names=TRUE} cannot be used when grouping
    by gene \code{by="gene"}. This is because, unlike for the
    other features, the gene ids are external ids (e.g. Entrez
    Gene or Ensembl ids) so the db doesn't have a \code{"gene_name"}
    column for storing alternate gene names.
  }
}
\details{
  These functions return a \link[GenomicRanges]{GRangesList} object
  where the ranges within each of the elements are ordered according
  to the following rule:

  When using \code{exonsBy} and \code{cdsBy} with \code{by = "tx"},
  the ranges are returned in the order they appear in the transcript,
  i.e. order by the splicing.exon_rank field in \code{x}'s internal
  database. In all other cases, the ranges will be ordered by chromosome,
  strand, start, and end values.
}
\value{A \link[GenomicRanges]{GRangesList} object.}
\author{
  M. Carlson, P. Aboyoun and H. Pages
}
\seealso{
  \itemize{
    \item \code{\link{transcripts}} and \code{\link{transcriptsByOverlaps}}
          for more ways to extract genomic features
          from a \link{TranscriptDb} object.
    \item \link[GenomicFeatures]{select-methods} for how to use the
          simple "select" interface to extract information from a
          \link{TranscriptDb} object.
    \item \code{\link{id2name}} for mapping \link{TranscriptDb} internal ids
          to external names for a given feature type.
    \item The \link{TranscriptDb} class.
  }
}
\examples{
  txdb_file <- system.file("extdata", "UCSC_knownGene_sample.sqlite",
                           package="GenomicFeatures")
  txdb <- loadDb(txdb_file)

  ## Get the transcripts grouped by gene:
  transcriptsBy(txdb, "gene")

  ## Get the exons grouped by gene:
  exonsBy(txdb, "gene")

  ## Get the cds grouped by transcript:
  cds_by_tx0 <- cdsBy(txdb, "tx")
  ## With more informative group names:
  cds_by_tx1 <- cdsBy(txdb, "tx", use.names=TRUE)
  ## Note that 'cds_by_tx1' can also be obtained with:
  names(cds_by_tx0) <- id2name(txdb, feature.type="tx")[names(cds_by_tx0)]
  stopifnot(identical(cds_by_tx0, cds_by_tx1))

  ## Get the introns grouped by transcript:
  intronsByTranscript(txdb)

  ## Get the 5' UTRs grouped by transcript:
  fiveUTRsByTranscript(txdb)
  fiveUTRsByTranscript(txdb, use.names=TRUE)  # more informative group names
}

\keyword{methods}
